# Supplementary material for: Transcriptome sequencing and phylogenetic analysis of four species of luminescent beetles
Source: Sci Rep. 2017 May 12;7:1814. doi: 10.1038/s41598-017-01835-9 (PMC5431921; doi:10.1038/s41598-017-01835-9)
Supplement: Supplementary file 2 — Dataset S1 [file 41598_2017_1835_MOESM2_ESM.xls]

## Sheet: Total
Sequence Name	Sequence Length	Blast Hit Length	Blast Hit Align Length (AA)	Blast Hit Accession	Blast Hit Description (HSP)	Blast Hit E-Value	Blast Hit Similarity
Rha: Rhagophthalmus sp.
Rha_comp10000_c0_seq4	4299	1220	622	O60841	sp|O60841|IF2P_HUMANEukaryotic translation initiation factor 5B OS=Homo sapiens GN=EIF5B PE=1 SV=4	0	84
Rha_comp10004_c0_seq1	2120	658	652	P52569	sp|P52569|CTR2_HUMANLow affinity cationic amino acid transporter 2 OS=Homo sapiens GN=SLC7A2 PE=1 SV=2	8.46e-147	62
Rha_comp10005_c0_seq4	1310	297	245	Q9BSH4	sp|Q9BSH4|TACO1_HUMANTranslational activator of cytochrome c oxidase 1 OS=Homo sapiens GN=TACO1 PE=1 SV=1	4.9e-37	55
Rha_comp10009_c0_seq1	1437	432	338	E1C6Q1	sp|E1C6Q1|PCH2_CHICKPachytene checkpoint protein 2 homolog OS=Gallus gallus GN=TRIP13 PE=3 SV=1	3.91e-119	70
Rha_comp1000_c0_seq1	1492	408	390	Q99JW2	sp|Q99JW2|ACY1_MOUSEAminoacylase-1 OS=Mus musculus GN=Acy1 PE=1 SV=1	6.88e-135	68
Rha_comp10010_c0_seq1	1851	313	241	B4F6K2	sp|B4F6K2|GLO2_XENTRHydroxyacylglutathione hydrolase, mitochondrial OS=Xenopus tropicalis GN=hagh PE=2 SV=1	1.76e-98	78
Rha_comp10011_c0_seq1	2967	560	142	Q80VL1	sp|Q80VL1|TDRKH_MOUSETudor and KH domain-containing protein OS=Mus musculus GN=Tdrkh PE=1 SV=1	5.63e-06	48
Rha_comp10012_c0_seq1	1857	567	290	P09478	sp|P09478|ACH1_DROMEAcetylcholine receptor subunit alpha-like 1 OS=Drosophila melanogaster GN=nAChRalpha1 PE=2 SV=2	2.78e-22	47
Rha_comp10013_c0_seq1	2975	571	429	Q96S53	sp|Q96S53|TESK2_HUMANDual specificity testis-specific protein kinase 2 OS=Homo sapiens GN=TESK2 PE=1 SV=1	2.26e-111	61
Rha_comp10015_c0_seq5	1824	632	575	Q86LG1	sp|Q86LG1|PPK28_DROMEPickpocket protein 28 OS=Drosophila melanogaster GN=ppk28 PE=1 SV=1	6.87e-38	42
Rha_comp10018_c0_seq2	2572	261	230	O88794	sp|O88794|PNPO_RATPyridoxine-5'-phosphate oxidase OS=Rattus norvegicus GN=Pnpo PE=1 SV=1	7.06e-73	66
Rha_comp10019_c0_seq1	1725	359	372	Q9XYN1	sp|Q9XYN1|INX2_SCHAMInnexin inx2 OS=Schistocerca americana GN=inx2 PE=1 SV=1	8.98e-109	64
Rha_comp10020_c0_seq2	5098	1531	215	Q9I7T7	sp|Q9I7T7|Y1505_DROMELa-related protein CG11505 OS=Drosophila melanogaster GN=CG11505 PE=1 SV=2	6.61e-76	78
Rha_comp10023_c0_seq1	3740	1150	1152	Q802D3	sp|Q802D3|XPO4_DANREExportin-4 OS=Danio rerio GN=xpo4 PE=2 SV=1	0	58
Rha_comp10024_c0_seq1	2321	508	504	P46824	sp|P46824|KLC_DROMEKinesin light chain OS=Drosophila melanogaster GN=Klc PE=1 SV=1	0	86
Rha_comp10025_c0_seq1	2078	380	251	Q2KI24	sp|Q2KI24|MTHSD_BOVINMethenyltetrahydrofolate synthase domain-containing protein OS=Bos taurus GN=MTHFSD PE=2 SV=1	2.18e-72	65
Rha_comp10026_c1_seq1	1373	705	264	P02789	sp|P02789|TRFE_CHICKOvotransferrin OS=Gallus gallus PE=1 SV=2	3.05e-40	52
Rha_comp10027_c0_seq1	1686	487	494	Q8C2L6	sp|Q8C2L6|T161B_MOUSETransmembrane protein 161B OS=Mus musculus GN=Tmem161b PE=2 SV=1	2.67e-131	64
Rha_comp10028_c0_seq1	3131	400	329	Q9NQL2	sp|Q9NQL2|RRAGD_HUMANRas-related GTP-binding protein D OS=Homo sapiens GN=RRAGD PE=1 SV=1	5e-172	87
Rha_comp10029_c0_seq1	928	316	153	Q62665	sp|Q62665|LEG8_RATGalectin-8 OS=Rattus norvegicus GN=Lgals8 PE=2 SV=1	6.33e-20	52
Rha_comp10030_c0_seq1	2468	531	536	Q5ZLM0	sp|Q5ZLM0|CDC73_CHICKParafibromin OS=Gallus gallus GN=CDC73 PE=2 SV=1	0	75
Rha_comp10031_c0_seq1	1209	493	384	Q9V4U9	sp|Q9V4U9|C6A13_DROMEProbable cytochrome P450 6a13 OS=Drosophila melanogaster GN=Cyp6a13 PE=2 SV=1	1.19e-110	64
Rha_comp10032_c0_seq1	3085	963	929	Q8BWQ6	sp|Q8BWQ6|CP062_MOUSEUPF0505 protein C16orf62 homolog OS=Mus musculus PE=2 SV=2	0	67
Rha_comp10033_c0_seq1	1602	982	295	Q8AYG3	sp|Q8AYG3|TTK_DANREDual specificity protein kinase Ttk OS=Danio rerio GN=ttk PE=1 SV=2	2.61e-55	60
Rha_comp10034_c0_seq1	3058	685	276	Q8N8U9	sp|Q8N8U9|BMPER_HUMANBMP-binding endothelial regulator protein OS=Homo sapiens GN=BMPER PE=1 SV=3	6.42e-86	53
Rha_comp10035_c0_seq2	2370	623	302	Q94918	sp|Q94918|VEIN_DROMEProtein vein OS=Drosophila melanogaster GN=vn PE=1 SV=2	1.38e-21	45
Rha_comp10036_c0_seq1	1077	275	224	Q94521	sp|Q94521|DNAT_DROMEDopamine N-acetyltransferase OS=Drosophila melanogaster GN=Dat PE=1 SV=1	4.44e-15	44
Rha_comp10039_c0_seq1	1770	117	116	P60517	sp|P60517|GBRAP_RATGamma-aminobutyric acid receptor-associated protein OS=Rattus norvegicus GN=Gabarap PE=1 SV=1	3.68e-68	96
Rha_comp10042_c0_seq4	5372	1464	350	Q15596	sp|Q15596|NCOA2_HUMANNuclear receptor coactivator 2 OS=Homo sapiens GN=NCOA2 PE=1 SV=2	1.63e-62	58
Rha_comp10043_c0_seq6	889	169	144	P70097	sp|P70097|C560_CRIGRSuccinate dehydrogenase cytochrome b560 subunit, mitochondrial OS=Cricetulus griseus GN=SDHC PE=2 SV=1	3.89e-26	54
Rha_comp10045_c0_seq1	3360	964	964	P45437	sp|P45437|COPB_DROMECoatomer subunit beta OS=Drosophila melanogaster GN=betaCop PE=2 SV=2	0	83
Rha_comp10046_c0_seq1	1068	473	205	P57788	sp|P57788|MOT4_CHICKMonocarboxylate transporter 4 OS=Gallus gallus GN=SLC16A3 PE=2 SV=1	2.29e-14	46
Rha_comp10047_c0_seq1	1148	3957	195	Q01484	sp|Q01484|ANK2_HUMANAnkyrin-2 OS=Homo sapiens GN=ANK2 PE=1 SV=4	1.34e-11	46
Rha_comp10048_c0_seq15	3784	753	761	Q03141	sp|Q03141|MARK3_MOUSEMAP/microtubule affinity-regulating kinase 3 OS=Mus musculus GN=Mark3 PE=1 SV=2	0	67
Rha_comp10049_c0_seq2	2951	961	716	Q9UBS5	sp|Q9UBS5|GABR1_HUMANGamma-aminobutyric acid type B receptor subunit 1 OS=Homo sapiens GN=GABBR1 PE=1 SV=1	0	69
Rha_comp10052_c0_seq2	1689	289	135	Q2LZ58	sp|Q2LZ58|CHRB_DROPSProtein charybde OS=Drosophila pseudoobscura pseudoobscura GN=chrb PE=2 SV=1	3.83e-39	68
Rha_comp10053_c0_seq4	4719	1401	618	O15550	sp|O15550|KDM6A_HUMANLysine-specific demethylase 6A OS=Homo sapiens GN=KDM6A PE=1 SV=2	0	70
Rha_comp10054_c0_seq5	4752	1462	1382	P16620	sp|P16620|PTP69_DROMETyrosine-protein phosphatase 69D OS=Drosophila melanogaster GN=Ptp69D PE=1 SV=2	0	62
Rha_comp10055_c0_seq10	4871	1045	1072	Q9Y4F1	sp|Q9Y4F1|FARP1_HUMANFERM, RhoGEF and pleckstrin domain-containing protein 1 OS=Homo sapiens GN=FARP1 PE=1 SV=1	0	57
Rha_comp10057_c0_seq1	1979	436	426	P19967	sp|P19967|CYB5R_DROMECytochrome b5-related protein OS=Drosophila melanogaster GN=Cyt-b5-r PE=2 SV=2	5.07e-97	59
Rha_comp10058_c0_seq1	1669	429	421	Q9I7S8	sp|Q9I7S8|PUR6_DROMEMultifunctional protein ADE2 OS=Drosophila melanogaster GN=ade5 PE=2 SV=2	0	85
Rha_comp10059_c0_seq1	2127	640	638	P41825	sp|P41825|HSP71_ANOALHeat shock protein 70 A1 OS=Anopheles albimanus GN=HSP70A1 PE=3 SV=1	0	90
Rha_comp10060_c0_seq1	3353	395	371	P48612	sp|P48612|PELO_DROMEProtein pelota OS=Drosophila melanogaster GN=pelo PE=2 SV=2	0	92
Rha_comp10061_c0_seq1	3133	887	183	Q6PHZ5	sp|Q6PHZ5|RB15B_MOUSEPutative RNA-binding protein 15B OS=Mus musculus GN=Rbm15b PE=1 SV=2	5.85e-60	73
Rha_comp10063_c0_seq2	3076	777	657	Q9HBF4	sp|Q9HBF4|ZFYV1_HUMANZinc finger FYVE domain-containing protein 1 OS=Homo sapiens GN=ZFYVE1 PE=1 SV=1	0	65
Rha_comp10064_c0_seq2	2796	461	266	Q06003	sp|Q06003|GOLI_DROMEProtein goliath OS=Drosophila melanogaster GN=gol PE=2 SV=3	4.79e-82	70
Rha_comp10065_c0_seq1	4576	1038	1048	O95373	sp|O95373|IPO7_HUMANImportin-7 OS=Homo sapiens GN=IPO7 PE=1 SV=1	0	72
Rha_comp10066_c0_seq1	1865	394	365	O46108	sp|O46108|LIP3_DROMELipase 3 OS=Drosophila melanogaster GN=Lip3 PE=2 SV=1	1.05e-90	58
Rha_comp10067_c0_seq2	6568	2512	1212	P12276	sp|P12276|FAS_CHICKFatty acid synthase OS=Gallus gallus GN=FASN PE=1 SV=5	0	54
Rha_comp10068_c0_seq1	1903	270	276	P48738	sp|P48738|PIPNA_RABITPhosphatidylinositol transfer protein alpha isoform OS=Oryctolagus cuniculus GN=PITPNA PE=3 SV=2	5.86e-103	76
Rha_comp10069_c0_seq1	3111	5120	341	Q9PU36	sp|Q9PU36|PCLO_CHICKProtein piccolo (Fragment) OS=Gallus gallus GN=PCLO PE=2 SV=1	2e-20	46
Rha_comp10070_c0_seq1	2144	535	142	B0BLU1	sp|B0BLU1|RN168_XENTRE3 ubiquitin-protein ligase RNF168 OS=Xenopus tropicalis GN=rnf168 PE=2 SV=1	1.46e-26	61
Rha_comp10072_c0_seq1	3834	1129	711	O97902	sp|O97902|ASAP1_BOVINArf-GAP with SH3 domain, ANK repeat and PH domain-containing protein 1 OS=Bos taurus GN=ASAP1 PE=1 SV=1	0	71
Rha_comp10074_c0_seq1	2170	603	485	P70389	sp|P70389|ALS_MOUSEInsulin-like growth factor-binding protein complex acid labile subunit OS=Mus musculus GN=Igfals PE=2 SV=1	1.04e-28	45
Rha_comp10075_c0_seq2	4216	666	356	P49866	sp|P49866|HNF4_DROMETranscription factor HNF-4 homolog OS=Drosophila melanogaster GN=Hnf4 PE=2 SV=2	1.74e-166	86
Rha_comp10076_c0_seq5	1838	343	253	Q1HG43	sp|Q1HG43|DOXA1_HUMANDual oxidase maturation factor 1 OS=Homo sapiens GN=DUOXA1 PE=1 SV=1	1.4e-34	52
Rha_comp10077_c0_seq1	2149	441	313	Q3SYV3	sp|Q3SYV3|OXA1L_BOVINMitochondrial inner membrane protein OXA1L OS=Bos taurus GN=OXA1L PE=2 SV=1	2.44e-88	65
Rha_comp10078_c0_seq3	1628	421	248	P48809	sp|P48809|RB27C_DROMEHeterogeneous nuclear ribonucleoprotein 27C OS=Drosophila melanogaster GN=Hrb27C PE=1 SV=2	8.89e-107	83
Rha_comp10079_c0_seq1	464	184	100	Q7M4F4	sp|Q7M4F4|CUD1_SCHGREndocuticle structural glycoprotein SgAbd-1 OS=Schistocerca gregaria PE=1 SV=1	1.28e-21	57
Rha_comp10080_c0_seq2	8056	1835	261	Q68CP9	sp|Q68CP9|ARID2_HUMANAT-rich interactive domain-containing protein 2 OS=Homo sapiens GN=ARID2 PE=1 SV=2	1.11e-57	62
Rha_comp10081_c0_seq4	3928	657	266	Q59E36	sp|Q59E36|RCOR_DROMEREST corepressor OS=Drosophila melanogaster GN=CoRest PE=1 SV=1	1.93e-89	68
Rha_comp10082_c0_seq6	3650	527	372	D3ZSZ3	sp|D3ZSZ3|NLK_RATSerine/threonine-protein kinase NLK OS=Rattus norvegicus GN=Nlk PE=3 SV=1	0	90
Rha_comp10084_c1_seq1	1256	307	293	Q07957	sp|Q07957|USF1_XENBOUpstream stimulatory factor 1 OS=Xenopus borealis GN=usf1 PE=2 SV=1	6.46e-31	47
Rha_comp10085_c0_seq2	5124	1333	558	P13002	sp|P13002|ELF1_DROMEProtein grainyhead OS=Drosophila melanogaster GN=grh PE=2 SV=3	0	78
Rha_comp10086_c0_seq2	2287	784	358	B4K617	sp|B4K617|FOSL_DROMOTranscription factor kayak OS=Drosophila mojavensis GN=kay PE=3 SV=1	3.04e-21	42
Rha_comp10087_c0_seq2	1871	610	546	Q8N695	sp|Q8N695|SC5A8_HUMANSodium-coupled monocarboxylate transporter 1 OS=Homo sapiens GN=SLC5A8 PE=1 SV=2	5.56e-103	55
Rha_comp10089_c0_seq5	2984	1023	808	Q7PZ36	sp|Q7PZ36|U518_ANOGAUPF0518 protein AGAP011705 OS=Anopheles gambiae GN=AGAP011705 PE=3 SV=4	0	61
Rha_comp10090_c0_seq1	5031	1596	1048	P26675	sp|P26675|SOS_DROMEProtein son of sevenless OS=Drosophila melanogaster GN=Sos PE=1 SV=2	0	77
Rha_comp10091_c1_seq1	834	213	128	Q6PFL6	sp|Q6PFL6|CCD43_DANRECoiled-coil domain-containing protein 43 OS=Danio rerio GN=ccdc43 PE=2 SV=1	2.66e-15	61
Rha_comp10093_c0_seq4	2587	569	579	Q9V719	sp|Q9V719|SIN1_DROMEStress-activated map kinase-interacting protein 1 OS=Drosophila melanogaster GN=Sin1 PE=1 SV=1	1.93e-87	52
Rha_comp10094_c0_seq1	1563	392	290	P13582	sp|P13582|EAST_DROMESerine protease easter OS=Drosophila melanogaster GN=ea PE=1 SV=3	2.37e-31	49
Rha_comp10095_c0_seq2	3472	779	569	Q495T6	sp|Q495T6|MMEL1_HUMANMembrane metallo-endopeptidase-like 1 OS=Homo sapiens GN=MMEL1 PE=1 SV=2	1.24e-134	56
Rha_comp10096_c0_seq1	2393	548	174	P98154	sp|P98154|IDD_MOUSEIntegral membrane protein DGCR2/IDD OS=Mus musculus GN=Dgcr2 PE=2 SV=1	4.38e-11	45
Rha_comp10097_c0_seq1	6927	1837	520	A7E2V4	sp|A7E2V4|ZSWM8_HUMANZinc finger SWIM domain-containing protein 8 OS=Homo sapiens GN=ZSWIM8 PE=1 SV=1	0	73
Rha_comp10098_c0_seq2	1215	439	372	O46107	sp|O46107|LIP1_DROMELipase 1 OS=Drosophila melanogaster GN=Lip1 PE=2 SV=2	8.44e-93	59
Rha_comp10099_c0_seq6	2184	1017	98	Q8N3X1	sp|Q8N3X1|FNBP4_HUMANFormin-binding protein 4 OS=Homo sapiens GN=FNBP4 PE=1 SV=3	3.46e-16	59
Rha_comp100_c1_seq1	695	910	78	Q63474	sp|Q63474|DDR1_RATEpithelial discoidin domain-containing receptor 1 OS=Rattus norvegicus GN=Ddr1 PE=2 SV=1	1.31e-06	48
Rha_comp10100_c0_seq1	1724	490	438	Q3SZ71	sp|Q3SZ71|MPPB_BOVINMitochondrial-processing peptidase subunit beta OS=Bos taurus GN=PMPCB PE=2 SV=1	0	78
Rha_comp10101_c1_seq1	1196	269	265	Q9W3R7	sp|Q9W3R7|ATG5_DROMEAutophagy protein 5 OS=Drosophila melanogaster GN=Atg5 PE=2 SV=2	4.87e-100	75
Rha_comp10102_c0_seq1	2160	515	341	Q8IPH9	sp|Q8IPH9|SLOB_DROMESlowpoke-binding protein OS=Drosophila melanogaster GN=Slob PE=1 SV=2	2.98e-73	61
Rha_comp10104_c0_seq2	1780	396	414	Q5E9T8	sp|Q5E9T8|KIME_BOVINMevalonate kinase OS=Bos taurus GN=MVK PE=2 SV=1	9.41e-43	50
Rha_comp10106_c1_seq1	1802	577	314	Q05913	sp|Q05913|T2FA_DROMEGeneral transcription factor IIF subunit 1 OS=Drosophila melanogaster GN=TfIIFalpha PE=1 SV=3	4.56e-81	75
Rha_comp10107_c0_seq1	2897	1550	109	Q3U492	sp|Q3U492|KCP_MOUSEKielin/chordin-like protein OS=Mus musculus GN=Kcp PE=1 SV=2	2.63e-06	45
Rha_comp10109_c0_seq1	2748	874	426	Q61140	sp|Q61140|BCAR1_MOUSEBreast cancer anti-estrogen resistance protein 1 OS=Mus musculus GN=Bcar1 PE=1 SV=2	6.51e-50	48
Rha_comp10111_c0_seq1	1769	525	285	Q4W5G0	sp|Q4W5G0|TIGD2_HUMANTigger transposable element-derived protein 2 OS=Homo sapiens GN=TIGD2 PE=2 SV=1	2.52e-33	42
Rha_comp10112_c0_seq2	5237	1631	1525	P35992	sp|P35992|PTP10_DROMETyrosine-protein phosphatase 10D OS=Drosophila melanogaster GN=Ptp10D PE=1 SV=3	0	81
Rha_comp10113_c0_seq6	1463	379	382	Q5M8J5	sp|Q5M8J5|SPB5_XENTRSerpin B5 OS=Xenopus tropicalis GN=serpinb5 PE=2 SV=1	1.74e-53	52
Rha_comp10114_c0_seq4	1919	977	114	Q9W0K7	sp|Q9W0K7|BAB1_DROMEProtein bric-a-brac 1 OS=Drosophila melanogaster GN=bab1 PE=2 SV=2	4.47e-26	71
Rha_comp10115_c0_seq7	4622	740	761	P51812	sp|P51812|KS6A3_HUMANRibosomal protein S6 kinase alpha-3 OS=Homo sapiens GN=RPS6KA3 PE=1 SV=1	0	73
Rha_comp10118_c0_seq2	2680	737	683	Q91ZZ5	sp|Q91ZZ5|RXFP2_MOUSERelaxin receptor 2 OS=Mus musculus GN=Rxfp2 PE=2 SV=2	7.12e-104	50
Rha_comp10119_c0_seq2	1801	364	369	B4KYY0	sp|B4KYY0|LIAS_DROMOLipoyl synthase, mitochondrial OS=Drosophila mojavensis GN=Las PE=3 SV=1	0	83
Rha_comp10120_c0_seq3	2071	408	410	P40320	sp|P40320|METK_DROMES-adenosylmethionine synthase OS=Drosophila melanogaster GN=Sam-S PE=2 SV=2	0	88
Rha_comp10121_c0_seq2	4521	237	238	Q9W3C0	sp|Q9W3C0|UTP11_DROMEProbable U3 small nucleolar RNA-associated protein 11 OS=Drosophila melanogaster GN=CG1789 PE=2 SV=1	1.53e-55	64
Rha_comp10122_c2_seq1	4042	2594	1125	P20806	sp|P20806|7LESS_DROVIProtein sevenless OS=Drosophila virilis GN=sev PE=3 SV=1	2.52e-157	49
Rha_comp10124_c0_seq1	3543	561	455	Q8NBH2	sp|Q8NBH2|KY_HUMANKyphoscoliosis peptidase OS=Homo sapiens GN=KY PE=1 SV=2	1.07e-35	43
Rha_comp10125_c0_seq1	3399	598	581	Q14181	sp|Q14181|DPOA2_HUMANDNA polymerase alpha subunit B OS=Homo sapiens GN=POLA2 PE=1 SV=2	1.16e-87	53
Rha_comp10126_c0_seq1	1348	481	466	Q9NUP7	sp|Q9NUP7|TRM13_HUMANtRNA:m(4)X modification enzyme TRM13 homolog OS=Homo sapiens GN=TRMT13 PE=1 SV=2	2.96e-74	51
Rha_comp10127_c0_seq1	1482	260	249	Q6UWP2	sp|Q6UWP2|DHR11_HUMANDehydrogenase/reductase SDR family member 11 OS=Homo sapiens GN=DHRS11 PE=1 SV=1	1.65e-50	63
Rha_comp10131_c0_seq1	1234	239	152	Q80YE2	sp|Q80YE2|T53I1_RATTumor protein p53-inducible nuclear protein 1 OS=Rattus norvegicus GN=Trp53inp1 PE=2 SV=1	2.4e-14	50
Rha_comp10132_c1_seq4	1870	380	374	Q5E9U9	sp|Q5E9U9|NPRL2_BOVINNitrogen permease regulator 2-like protein OS=Bos taurus GN=NPRL2 PE=2 SV=1	4.2e-116	67
Rha_comp10137_c0_seq1	2031	552	514	P35381	sp|P35381|ATPA_DROMEATP synthase subunit alpha, mitochondrial OS=Drosophila melanogaster GN=blw PE=1 SV=2	0	93
Rha_comp10138_c1_seq1	245	51	51	Q962S4	sp|Q962S4|RL39_SPOFR60S ribosomal protein L39 OS=Spodoptera frugiperda GN=RpL39 PE=3 SV=1	2.16e-28	100
Rha_comp10139_c0_seq1	4660	861	640	P10076	sp|P10076|ZFP26_MOUSEZinc finger protein 26 OS=Mus musculus GN=Zfp26 PE=2 SV=2	1.55e-75	44
Rha_comp10140_c0_seq1	3454	405	389	Q90744	sp|Q90744|NAGAB_CHICKAlpha-N-acetylgalactosaminidase OS=Gallus gallus GN=NAGA PE=1 SV=1	6.45e-145	69
Rha_comp10141_c0_seq1	2142	189	179	Q5E946	sp|Q5E946|PARK7_BOVINProtein DJ-1 OS=Bos taurus GN=PARK7 PE=2 SV=1	1.09e-56	74
Rha_comp10142_c0_seq3	2165	541	385	P62407	sp|P62407|YELL_DROSIProtein yellow OS=Drosophila simulans GN=y PE=3 SV=1	1.58e-79	57
Rha_comp10143_c0_seq1	4878	1131	1282	Q9VLW2	sp|Q9VLW2|KI26L_DROMEKinesin-like protein CG14535 OS=Drosophila melanogaster GN=CG14535 PE=2 SV=2	1.5e-172	50
Rha_comp10144_c0_seq1	9379	1759	586	O36966	sp|O36966|POLN_DCVEBReplicase polyprotein OS=Drosophila C virus (strain EB) GN=ORF1 PE=4 SV=1	2.83e-37	44
Rha_comp10146_c0_seq2	1686	548	535	Q9VCA2	sp|Q9VCA2|ORCT_DROMEOrganic cation transporter protein OS=Drosophila melanogaster GN=Orct PE=1 SV=1	5.85e-98	59
Rha_comp10147_c0_seq1	2652	316	123	O76387	sp|O76387|PTH2_CAEELProbable peptidyl-tRNA hydrolase 2 OS=Caenorhabditis elegans GN=C24G6.8 PE=3 SV=1	4.66e-25	65
Rha_comp10149_c0_seq2	1257	345	212	Q63159	sp|Q63159|COQ3_RATHexaprenyldihydroxybenzoate methyltransferase, mitochondrial OS=Rattus norvegicus GN=Coq3 PE=2 SV=2	2.46e-46	62
Rha_comp10151_c0_seq1	999	232	168	Q8INK6	sp|Q8INK6|PGPLB_DROMEPeptidoglycan-recognition protein LB OS=Drosophila melanogaster GN=PGRP-LB PE=1 SV=1	6.39e-69	73
Rha_comp10154_c0_seq1	1979	563	571	O62703	sp|O62703|CTBL1_BOVINBeta-catenin-like protein 1 OS=Bos taurus GN=CTNNBL1 PE=2 SV=3	0	75
Rha_comp10156_c0_seq2	2884	600	245	A2BDA5	sp|A2BDA5|DCA15_XENLADDB1- and CUL4-associated factor 15 OS=Xenopus laevis GN=dcaf15 PE=2 SV=1	5.09e-10	44
Rha_comp10158_c0_seq1	2365	652	612	Q9U639	sp|Q9U639|HSP7D_MANSEHeat shock 70 kDa protein cognate 4 OS=Manduca sexta PE=2 SV=1	0	98
Rha_comp10159_c0_seq1	1598	430	433	P12261	sp|P12261|EF1G_ARTSAElongation factor 1-gamma OS=Artemia salina PE=1 SV=3	0	80
Rha_comp10161_c0_seq1	3235	834	843	Q14644	sp|Q14644|RASA3_HUMANRas GTPase-activating protein 3 OS=Homo sapiens GN=RASA3 PE=1 SV=3	0	65
Rha_comp10162_c0_seq1	1941	201	205	Q99P75	sp|Q99P75|RAB9A_RATRas-related protein Rab-9A OS=Rattus norvegicus GN=Rab9a PE=1 SV=2	1.48e-76	76
Rha_comp10164_c0_seq1	4072	1325	1048	O15439	sp|O15439|MRP4_HUMANMultidrug resistance-associated protein 4 OS=Homo sapiens GN=ABCC4 PE=1 SV=3	0	63
Rha_comp10166_c0_seq1	3412	961	943	Q5ZL91	sp|Q5ZL91|INT7_CHICKIntegrator complex subunit 7 OS=Gallus gallus GN=INTS7 PE=2 SV=1	0	59
Rha_comp10167_c0_seq1	8463	2788	2879	Q9QYP0	sp|Q9QYP0|MEGF8_RATMultiple epidermal growth factor-like domains protein 8 OS=Rattus norvegicus GN=Megf8 PE=1 SV=2	0	46
Rha_comp10168_c0_seq1	4294	330	304	P58108	sp|P58108|AAKG1_BOVIN5'-AMP-activated protein kinase subunit gamma-1 OS=Bos taurus GN=PRKAG1 PE=2 SV=2	4.75e-125	79
Rha_comp1016_c0_seq1	476	671	158	Q53H47	sp|Q53H47|SETMR_HUMANHistone-lysine N-methyltransferase SETMAR OS=Homo sapiens GN=SETMAR PE=1 SV=1	1.58e-34	59
Rha_comp10170_c0_seq2	659	109	83	Q6CQE5	sp|Q6CQE5|TAR1_KLULAProtein TAR1 OS=Kluyveromyces lactis (strain ATCC 8585 / CBS 2359 / DSM 70799 / NBRC 1267 / NRRL Y-1140 / WM37) GN=TAR1-A PE=4 SV=2	1.13e-14	63
Rha_comp10171_c0_seq1	2052	805	335	P23647	sp|P23647|FUSED_DROMESerine/threonine-protein kinase fused OS=Drosophila melanogaster GN=fu PE=1 SV=2	1.99e-111	68
Rha_comp10172_c0_seq6	1061	127	90	O95563	sp|O95563|MPC2_HUMANMitochondrial pyruvate carrier 2 OS=Homo sapiens GN=MPC2 PE=1 SV=1	3.33e-29	74
Rha_comp10173_c1_seq4	2040	586	433	O01735	sp|O01735|YC91_CAEELUncharacterized MFS-type transporter C09D4.1 OS=Caenorhabditis elegans GN=C09D4.1 PE=3 SV=2	5.06e-147	73
Rha_comp10174_c0_seq2	4279	1250	455	Q70E73	sp|Q70E73|RAPH1_HUMANRas-associated and pleckstrin homology domains-containing protein 1 OS=Homo sapiens GN=RAPH1 PE=1 SV=3	4.38e-82	58
Rha_comp10176_c0_seq10	4864	1591	1638	P61460	sp|P61460|DEPD5_MOUSEDEP domain-containing protein 5 OS=Mus musculus GN=Depdc5 PE=1 SV=2	0	54
Rha_comp10177_c0_seq2	5107	1125	1048	F1Q4S1	sp|F1Q4S1|ATP9B_DANREProbable phospholipid-transporting ATPase IIB OS=Danio rerio GN=atp9b PE=3 SV=1	0	80
Rha_comp10178_c0_seq1	832	476	204	P07152	sp|P07152|MMP10_RATStromelysin-2 OS=Rattus norvegicus GN=Mmp10 PE=2 SV=1	1.21e-15	52
Rha_comp10179_c0_seq1	2373	562	553	Q64176	sp|Q64176|EST1E_MOUSECarboxylesterase 1E OS=Mus musculus GN=Ces1e PE=1 SV=1	1.64e-46	44
Rha_comp10180_c0_seq1	2741	493	74	P09087	sp|P09087|ABDB_DROMEHomeobox protein abdominal-B OS=Drosophila melanogaster GN=Abd-B PE=1 SV=3	1.56e-33	89
Rha_comp10181_c0_seq1	2816	438	399	Q24306	sp|Q24306|IAP1_DROMEApoptosis 1 inhibitor OS=Drosophila melanogaster GN=th PE=1 SV=2	2.87e-72	50
Rha_comp10182_c0_seq1	2361	702	673	P17886	sp|P17886|CRN_DROMEProtein crooked neck OS=Drosophila melanogaster GN=crn PE=2 SV=2	0	87
Rha_comp10185_c0_seq17	1836	371	204	P57721	sp|P57721|PCBP3_HUMANPoly(rC)-binding protein 3 OS=Homo sapiens GN=PCBP3 PE=2 SV=2	7.54e-81	80
Rha_comp10186_c0_seq1	4201	887	926	Q6PF93	sp|Q6PF93|PK3C3_MOUSEPhosphatidylinositol 3-kinase catalytic subunit type 3 OS=Mus musculus GN=Pik3c3 PE=1 SV=1	0	76
Rha_comp10189_c0_seq1	2538	807	538	Q5R826	sp|Q5R826|TM63A_PONABTransmembrane protein 63A OS=Pongo abelii GN=TMEM63A PE=2 SV=1	4.57e-96	54
Rha_comp10191_c0_seq1	2751	238	189	Q76B49	sp|Q76B49|CD63_FELCACD63 antigen OS=Felis catus GN=CD63 PE=2 SV=3	4.57e-29	58
Rha_comp10192_c0_seq1	2995	704	65	P41777	sp|P41777|NOLC1_RATNucleolar and coiled-body phosphoprotein 1 OS=Rattus norvegicus GN=Nolc1 PE=1 SV=1	1.15e-13	72
Rha_comp10193_c0_seq1	2887	592	325	Q6P3X8	sp|Q6P3X8|PGBD2_HUMANPiggyBac transposable element-derived protein 2 OS=Homo sapiens GN=PGBD2 PE=2 SV=1	2.16e-103	58
Rha_comp10196_c0_seq1	2189	326	99	P48607	sp|P48607|SPZ_DROMEProtein spaetzle OS=Drosophila melanogaster GN=spz PE=1 SV=3	3.64e-06	45
Rha_comp10197_c0_seq2	2302	311	220	O14495	sp|O14495|LPP3_HUMANLipid phosphate phosphohydrolase 3 OS=Homo sapiens GN=PPAP2B PE=1 SV=1	1.37e-24	53
Rha_comp10199_c0_seq1	1521	263	227	Q6AY62	sp|Q6AY62|NEUFC_RATNeuferricin OS=Rattus norvegicus GN=Cyb5d2 PE=2 SV=1	5.72e-61	59
Rha_comp10200_c0_seq1	1899	500	496	P80147	sp|P80147|GABT_PIG4-aminobutyrate aminotransferase, mitochondrial OS=Sus scrofa GN=ABAT PE=1 SV=2	0	71
Rha_comp10201_c0_seq1	677	165	163	P30050	sp|P30050|RL12_HUMAN60S ribosomal protein L12 OS=Homo sapiens GN=RPL12 PE=1 SV=1	1.03e-92	91
Rha_comp10206_c0_seq3	2324	998	288	Q6NZC7	sp|Q6NZC7|S23IP_MOUSESEC23-interacting protein OS=Mus musculus GN=Sec23ip PE=2 SV=2	9.8e-89	71
Rha_comp10207_c0_seq7	1527	204	203	Q9Y535	sp|Q9Y535|RPC8_HUMANDNA-directed RNA polymerase III subunit RPC8 OS=Homo sapiens GN=POLR3H PE=1 SV=1	4.01e-77	72
Rha_comp10209_c0_seq1	3172	762	690	P42893	sp|P42893|ECE1_RATEndothelin-converting enzyme 1 OS=Rattus norvegicus GN=Ece1 PE=1 SV=2	6.12e-124	52
Rha_comp10210_c0_seq1	4395	1253	926	Q01989	sp|Q01989|MYS9_DROMEMyosin heavy chain 95F OS=Drosophila melanogaster GN=jar PE=2 SV=4	0	79
Rha_comp10211_c0_seq1	990	1961	217	G5E8K5	sp|G5E8K5|ANK3_MOUSEAnkyrin-3 OS=Mus musculus GN=Ank3 PE=1 SV=1	9.64e-27	53
Rha_comp10213_c0_seq2	1752	784	220	Q8BJQ2	sp|Q8BJQ2|UBP1_MOUSEUbiquitin carboxyl-terminal hydrolase 1 OS=Mus musculus GN=Usp1 PE=2 SV=1	7.94e-28	53
Rha_comp10215_c0_seq1	3707	1372	368	Q0KIC3	sp|Q0KIC3|Y3427_DROMEUncharacterized protein CG43427 OS=Drosophila melanogaster GN=CG43427 PE=2 SV=1	6.62e-17	49
Rha_comp10216_c0_seq1	2221	521	518	Q17M80	sp|Q17M80|MMSA_AEDAEProbable methylmalonate-semialdehyde dehydrogenase [acylating], mitochondrial OS=Aedes aegypti GN=AAEL001134 PE=3 SV=1	0	84
Rha_comp10217_c0_seq2	6078	1439	584	Q15262	sp|Q15262|PTPRK_HUMANReceptor-type tyrosine-protein phosphatase kappa OS=Homo sapiens GN=PTPRK PE=1 SV=2	1.68e-104	54
Rha_comp10218_c0_seq1	1559	361	364	P07764	sp|P07764|ALF_DROMEFructose-bisphosphate aldolase OS=Drosophila melanogaster GN=Ald PE=1 SV=5	0	84
Rha_comp10219_c0_seq2	511	439	165	P18747	sp|P18747|ZO28_XENLAOocyte zinc finger protein XlCOF28 (Fragment) OS=Xenopus laevis PE=3 SV=1	1.5e-41	61
Rha_comp10220_c0_seq6	1179	509	327	Q9QXE5	sp|Q9QXE5|TSSP_MOUSEThymus-specific serine protease OS=Mus musculus GN=Prss16 PE=2 SV=1	4.51e-33	45
Rha_comp10221_c0_seq1	5521	1833	590	A8JUV0	sp|A8JUV0|SBNO_DROMEProtein strawberry notch OS=Drosophila melanogaster GN=sno PE=1 SV=1	0	81
Rha_comp10223_c0_seq5	3299	356	278	Q9D8Z1	sp|Q9D8Z1|ASCC1_MOUSEActivating signal cointegrator 1 complex subunit 1 OS=Mus musculus GN=Ascc1 PE=2 SV=1	1.89e-42	57
Rha_comp10225_c0_seq1	1395	1881	437	P16157	sp|P16157|ANK1_HUMANAnkyrin-1 OS=Homo sapiens GN=ANK1 PE=1 SV=3	3.03e-55	49
Rha_comp10226_c0_seq1	4490	1317	652	Q96L93	sp|Q96L93|KI16B_HUMANKinesin-like protein KIF16B OS=Homo sapiens GN=KIF16B PE=1 SV=2	0	68
Rha_comp10227_c0_seq2	1536	428	394	Q63413	sp|Q63413|DX39B_RATSpliceosome RNA helicase Ddx39b OS=Rattus norvegicus GN=Ddx39b PE=1 SV=3	0	95
Rha_comp10228_c0_seq1	3825	169	169	Q178A5	sp|Q178A5|UFC1_AEDAEUbiquitin-fold modifier-conjugating enzyme 1 OS=Aedes aegypti GN=AAEL005968 PE=3 SV=1	6.83e-97	94
Rha_comp10229_c0_seq1	3452	920	867	Q11011	sp|Q11011|PSA_MOUSEPuromycin-sensitive aminopeptidase OS=Mus musculus GN=Npepps PE=1 SV=2	0	72
Rha_comp10230_c0_seq1	2882	930	632	Q14624	sp|Q14624|ITIH4_HUMANInter-alpha-trypsin inhibitor heavy chain H4 OS=Homo sapiens GN=ITIH4 PE=1 SV=4	5.45e-104	54
Rha_comp10232_c0_seq3	5421	706	458	Q80W04	sp|Q80W04|TMCC2_MOUSETransmembrane and coiled-coil domains protein 2 OS=Mus musculus GN=Tmcc2 PE=1 SV=1	9.65e-78	58
Rha_comp10233_c0_seq1	3270	644	346	Q3ZCX4	sp|Q3ZCX4|ZN568_HUMANZinc finger protein 568 OS=Homo sapiens GN=ZNF568 PE=2 SV=2	2.07e-75	57
Rha_comp10234_c0_seq1	2576	797	338	Q4KMD7	sp|Q4KMD7|STPAP_DANRESpeckle targeted PIP5K1A-regulated poly(A) polymerase OS=Danio rerio GN=tut1 PE=2 SV=1	4.8e-18	43
Rha_comp10235_c0_seq2	3016	427	421	Q17BB0	sp|Q17BB0|WDR12_AEDAERibosome biogenesis protein WDR12 homolog OS=Aedes aegypti GN=AAEL005041 PE=3 SV=1	2.31e-129	66
Rha_comp10236_c0_seq4	7435	1673	249	Q9Y6Y1	sp|Q9Y6Y1|CMTA1_HUMANCalmodulin-binding transcription activator 1 OS=Homo sapiens GN=CAMTA1 PE=1 SV=4	1.1e-70	66
Rha_comp10237_c0_seq1	4342	1391	1389	O75694	sp|O75694|NU155_HUMANNuclear pore complex protein Nup155 OS=Homo sapiens GN=NUP155 PE=1 SV=1	0	57
Rha_comp10238_c0_seq3	2910	1008	938	Q9H2U1	sp|Q9H2U1|DHX36_HUMANProbable ATP-dependent RNA helicase DHX36 OS=Homo sapiens GN=DHX36 PE=1 SV=2	0	62
Rha_comp10239_c0_seq9	2238	805	245	Q8TF01	sp|Q8TF01|PNISR_HUMANArginine/serine-rich protein PNISR OS=Homo sapiens GN=PNISR PE=1 SV=2	2.14e-07	48
Rha_comp10240_c0_seq2	2666	578	391	Q8R5M3	sp|Q8R5M3|LRC15_RATLeucine-rich repeat-containing protein 15 OS=Rattus norvegicus GN=Lrrc15 PE=2 SV=1	6.52e-24	47
Rha_comp10242_c0_seq3	2678	1044	688	Q5YLM1	sp|Q5YLM1|DGLA_RATSn1-specific diacylglycerol lipase alpha OS=Rattus norvegicus GN=Dagla PE=2 SV=1	9.65e-173	62
Rha_comp10243_c0_seq2	821	152	116	P81926	sp|P81926|SODC_HALROSuperoxide dismutase [Cu-Zn] OS=Halocynthia roretzi PE=1 SV=2	1.09e-34	68
Rha_comp10244_c0_seq2	1154	603	304	P35859	sp|P35859|ALS_RATInsulin-like growth factor-binding protein complex acid labile subunit OS=Rattus norvegicus GN=Igfals PE=1 SV=1	2.15e-14	47
Rha_comp10246_c0_seq1	2758	828	426	Q26626	sp|Q26626|KIFA3_STRPUKinesin-associated protein 3 OS=Strongylocentrotus purpuratus GN=KAP115 PE=1 SV=1	1.11e-126	71
Rha_comp10247_c0_seq6	1728	727	176	Q01295	sp|Q01295|BRC1_DROMEBroad-complex core protein isoforms 1/2/3/4/5 OS=Drosophila melanogaster GN=br PE=1 SV=2	1.02e-71	77
Rha_comp10248_c0_seq1	3752	822	839	P22892	sp|P22892|AP1G1_MOUSEAP-1 complex subunit gamma-1 OS=Mus musculus GN=Ap1g1 PE=1 SV=3	0	74
Rha_comp10249_c0_seq1	3044	843	845	P18824	sp|P18824|ARM_DROMEArmadillo segment polarity protein OS=Drosophila melanogaster GN=arm PE=1 SV=1	0	88
Rha_comp10251_c0_seq1	947	262	164	P05552	sp|P05552|ADF1_DROMETranscription factor Adf-1 OS=Drosophila melanogaster GN=Adf1 PE=2 SV=2	3.7e-08	47
Rha_comp10252_c0_seq1	4526	1337	535	Q9I7F7	sp|Q9I7F7|PR2_DROMETyrosine-protein kinase PR2 OS=Drosophila melanogaster GN=PR2 PE=1 SV=3	0	77
Rha_comp10255_c0_seq2	1842	644	334	Q3ZCX4	sp|Q3ZCX4|ZN568_HUMANZinc finger protein 568 OS=Homo sapiens GN=ZNF568 PE=2 SV=2	1.86e-73	57
Rha_comp10256_c0_seq2	2298	584	555	Q9Y573	sp|Q9Y573|IPP_HUMANActin-binding protein IPP OS=Homo sapiens GN=IPP PE=2 SV=1	6.97e-117	57
Rha_comp10257_c0_seq2	2475	723	620	Q3ZBV8	sp|Q3ZBV8|SYTC_BOVINThreonine--tRNA ligase, cytoplasmic OS=Bos taurus GN=TARS PE=2 SV=1	0	85
Rha_comp10259_c0_seq1	2408	755	575	Q9VMX6	sp|Q9VMX6|SMAL1_DROMESWI/SNF-related matrix-associated actin-dependent regulator of chromatin subfamily A-like protein 1 OS=Drosophila melanogaster GN=Marcal1 PE=1 SV=2	1.04e-168	64
Rha_comp10260_c0_seq1	1400	306	159	Q5E9X4	sp|Q5E9X4|LRC59_BOVINLeucine-rich repeat-containing protein 59 OS=Bos taurus GN=LRRC59 PE=2 SV=1	3.78e-47	72
Rha_comp10261_c0_seq1	2024	306	252	Q9VHN6	sp|Q9VHN6|RM19_DROME39S ribosomal protein L19, mitochondrial OS=Drosophila melanogaster GN=mRpL19 PE=2 SV=1	8.65e-86	80
Rha_comp10262_c0_seq1	1664	581	564	Q505F5	sp|Q505F5|LRC47_MOUSELeucine-rich repeat-containing protein 47 OS=Mus musculus GN=Lrrc47 PE=2 SV=1	5.59e-79	54
Rha_comp10263_c0_seq1	1713	535	298	Q9U1N0	sp|Q9U1N0|HRP65_CHITEHrp65 protein OS=Chironomus tentans GN=HRP65 PE=1 SV=1	5.29e-82	64
Rha_comp10264_c0_seq3	2694	596	489	P41743	sp|P41743|KPCI_HUMANProtein kinase C iota type OS=Homo sapiens GN=PRKCI PE=1 SV=2	0	80
Rha_comp10265_c0_seq3	3607	606	614	Q9W590	sp|Q9W590|LSG1_DROMELarge subunit GTPase 1 homolog OS=Drosophila melanogaster GN=Ns3 PE=1 SV=1	0	72
Rha_comp10266_c0_seq2	1756	297	287	P23572	sp|P23572|CDK1_DROMECyclin-dependent kinase 1 OS=Drosophila melanogaster GN=cdc2 PE=1 SV=1	3.26e-162	89
Rha_comp10267_c0_seq6	4090	1141	1145	Q96AE7	sp|Q96AE7|TTC17_HUMANTetratricopeptide repeat protein 17 OS=Homo sapiens GN=TTC17 PE=2 SV=1	7.73e-123	48
Rha_comp10268_c0_seq1	1934	617	619	Q9H267	sp|Q9H267|VP33B_HUMANVacuolar protein sorting-associated protein 33B OS=Homo sapiens GN=VPS33B PE=1 SV=2	1.04e-47	46
Rha_comp10270_c0_seq2	2624	675	255	Q8IX06	sp|Q8IX06|GOR_HUMANPutative exonuclease GOR OS=Homo sapiens GN=REXO1L1 PE=5 SV=2	1.92e-72	68
Rha_comp10271_c0_seq1	3331	1061	400	Q9V853	sp|Q9V853|SMUF1_DROMEE3 ubiquitin-protein ligase Smurf1 OS=Drosophila melanogaster GN=lack PE=1 SV=3	0	93
Rha_comp10272_c0_seq2	1718	545	541	Q27757	sp|Q27757|LUCI_PHOPELuciferin 4-monooxygenase OS=Photuris pennsylvanica PE=2 SV=2	4.52e-111	57
Rha_comp10273_c0_seq1	2986	530	393	Q86XE3	sp|Q86XE3|MICU3_HUMANCalcium uptake protein 3, mitochondrial OS=Homo sapiens GN=MICU3 PE=2 SV=1	5.98e-108	63
Rha_comp10276_c0_seq4	4961	468	467	Q9V3J1	sp|Q9V3J1|VATH_DROMEV-type proton ATPase subunit H OS=Drosophila melanogaster GN=VhaSFD PE=2 SV=2	0	86
Rha_comp10278_c0_seq1	2341	524	370	Q63186	sp|Q63186|EI2BD_RATTranslation initiation factor eIF-2B subunit delta OS=Rattus norvegicus GN=Eif2b4 PE=2 SV=1	7.79e-116	68
Rha_comp10279_c0_seq1	2252	589	582	Q16RL8	sp|Q16RL8|KLHDB_AEDAEKelch-like protein diablo OS=Aedes aegypti GN=dbo PE=3 SV=1	0	95
Rha_comp10280_c0_seq3	1983	709	259	P54733	sp|P54733|CCNE_DROMEG1/S-specific cyclin-E OS=Drosophila melanogaster GN=CycE PE=1 SV=2	6.97e-54	56
Rha_comp10284_c0_seq1	1650	1601	236	P35820	sp|P35820|PSC_DROMEPolycomb group protein Psc OS=Drosophila melanogaster GN=Psc PE=1 SV=2	1e-65	66
Rha_comp10285_c0_seq1	1609	302	297	Q9V9U4	sp|Q9V9U4|DOHH_DROMEDeoxyhypusine hydroxylase OS=Drosophila melanogaster GN=nero PE=2 SV=1	1.38e-131	81
Rha_comp10286_c0_seq1	6642	2494	323	Q4KKX4	sp|Q4KKX4|NCOR1_XENTRNuclear receptor corepressor 1 OS=Xenopus tropicalis GN=ncor1 PE=2 SV=1	1.73e-82	70
Rha_comp10287_c0_seq1	3470	1064	1091	A2AWA9	sp|A2AWA9|RBGP1_MOUSERab GTPase-activating protein 1 OS=Mus musculus GN=Rabgap1 PE=1 SV=1	0	58
Rha_comp10288_c0_seq2	3157	301	93	Q99JB0	sp|Q99JB0|KLF7_MOUSEKrueppel-like factor 7 OS=Mus musculus GN=Klf7 PE=2 SV=1	1.85e-51	95
Rha_comp10289_c0_seq1	3697	1106	792	P40798	sp|P40798|STC_DROMEProtein shuttle craft OS=Drosophila melanogaster GN=stc PE=1 SV=2	0	67
Rha_comp10291_c0_seq1	1659	215	215	Q5R8Z8	sp|Q5R8Z8|RAB14_PONABRas-related protein Rab-14 OS=Pongo abelii GN=RAB14 PE=2 SV=3	4.45e-132	91
Rha_comp10292_c0_seq3	2655	672	650	Q80VJ4	sp|Q80VJ4|GPCP1_RATGlycerophosphocholine phosphodiesterase GPCPD1 OS=Rattus norvegicus GN=Gpcpd1 PE=2 SV=1	2.37e-122	56
Rha_comp10293_c0_seq1	1634	439	370	O46107	sp|O46107|LIP1_DROMELipase 1 OS=Drosophila melanogaster GN=Lip1 PE=2 SV=2	1.93e-87	59
Rha_comp10294_c0_seq1	1045	334	249	Q66JJ4	sp|Q66JJ4|TM10A_XENTRtRNA methyltransferase 10 homolog A OS=Xenopus tropicalis GN=trmt10a PE=2 SV=1	3.75e-54	65
Rha_comp10296_c0_seq1	1480	607	207	Q676U5	sp|Q676U5|A16L1_HUMANAutophagy-related protein 16-1 OS=Homo sapiens GN=ATG16L1 PE=1 SV=2	3.33e-74	75
Rha_comp10297_c0_seq1	1939	477	409	Q9V785	sp|Q9V785|3BP5H_DROMESH3 domain-binding protein 5 homolog OS=Drosophila melanogaster GN=pcs PE=1 SV=4	2.03e-138	70
Rha_comp10300_c0_seq1	597	690	145	G5ED84	sp|G5ED84|KLHL8_CAEELKelch-like protein 8 OS=Caenorhabditis elegans GN=kel-8 PE=1 SV=1	4.57e-17	54
Rha_comp10302_c0_seq1	2117	509	497	Q9V4U7	sp|Q9V4U7|C6A14_DROMEProbable cytochrome P450 6a14 OS=Drosophila melanogaster GN=Cyp6a14 PE=3 SV=2	3.51e-133	63
Rha_comp10303_c0_seq1	2144	873	174	P98155	sp|P98155|VLDLR_HUMANVery low-density lipoprotein receptor OS=Homo sapiens GN=VLDLR PE=1 SV=1	9.78e-31	58
Rha_comp10304_c0_seq1	6259	594	448	P28159	sp|P28159|SUH_DROMESuppressor of hairless protein OS=Drosophila melanogaster GN=Su(H) PE=1 SV=1	0	95
Rha_comp10305_c0_seq1	3351	740	536	Q9UNA4	sp|Q9UNA4|POLI_HUMANDNA polymerase iota OS=Homo sapiens GN=POLI PE=1 SV=3	2.05e-88	54
Rha_comp10306_c0_seq2	1408	439	381	O46107	sp|O46107|LIP1_DROMELipase 1 OS=Drosophila melanogaster GN=Lip1 PE=2 SV=2	4.74e-49	49
Rha_comp10307_c0_seq2	2340	424	468	Q5PQJ7	sp|Q5PQJ7|TBCEL_RATTubulin-specific chaperone cofactor E-like protein OS=Rattus norvegicus GN=Tbcel PE=2 SV=1	8.83e-70	52
Rha_comp10309_c0_seq2	3048	731	455	Q13823	sp|Q13823|NOG2_HUMANNucleolar GTP-binding protein 2 OS=Homo sapiens GN=GNL2 PE=1 SV=1	0	79
Rha_comp10310_c0_seq1	7478	1779	898	P08120	sp|P08120|CO4A1_DROMECollagen alpha-1(IV) chain OS=Drosophila melanogaster GN=Cg25C PE=2 SV=3	0	63
Rha_comp10311_c0_seq1	813	254	242	P29786	sp|P29786|TRY3_AEDAETrypsin 3A1 OS=Aedes aegypti GN=AAEL007818 PE=2 SV=2	6.64e-19	45
Rha_comp10312_c0_seq2	3337	768	765	Q6DE95	sp|Q6DE95|CUL3A_XENLACullin-3-A OS=Xenopus laevis GN=cul3a PE=1 SV=1	0	86
Rha_comp10314_c0_seq2	1861	461	252	Q6ZN57	sp|Q6ZN57|ZFP2_HUMANZinc finger protein 2 homolog OS=Homo sapiens GN=ZFP2 PE=2 SV=1	3.15e-73	63
Rha_comp10315_c0_seq1	1494	475	401	P28658	sp|P28658|ATX10_MOUSEAtaxin-10 OS=Mus musculus GN=Atxn10 PE=1 SV=2	3.33e-27	50
Rha_comp10316_c0_seq1	2375	567	246	Q5NVK5	sp|Q5NVK5|PGTA_PONABGeranylgeranyl transferase type-2 subunit alpha OS=Pongo abelii GN=RABGGTA PE=2 SV=1	1.34e-53	60
Rha_comp10317_c0_seq2	2135	185	136	Q5RD73	sp|Q5RD73|DUS3_PONABDual specificity protein phosphatase 3 OS=Pongo abelii GN=DUSP3 PE=2 SV=1	2.3e-31	61
Rha_comp10318_c0_seq1	1793	509	499	Q9V4U7	sp|Q9V4U7|C6A14_DROMEProbable cytochrome P450 6a14 OS=Drosophila melanogaster GN=Cyp6a14 PE=3 SV=2	3.89e-115	59
Rha_comp10320_c0_seq1	2736	887	232	P14599	sp|P14599|A4_DROMEBeta-amyloid-like protein OS=Drosophila melanogaster GN=Appl PE=1 SV=2	9.6e-112	86
Rha_comp10322_c0_seq5	1069	217	187	P92029	sp|P92029|DNJ60_DROMEDnaJ-like protein 60 OS=Drosophila melanogaster GN=DnaJ-60 PE=2 SV=1	1.41e-17	48
Rha_comp10324_c0_seq1	6815	2029	2009	P16621	sp|P16621|LAR_DROMETyrosine-protein phosphatase Lar OS=Drosophila melanogaster GN=Lar PE=1 SV=2	0	86
Rha_comp10325_c0_seq1	1504	908	102	Q9NBX4	sp|Q9NBX4|RTXE_DROMEProbable RNA-directed DNA polymerase from transposon X-element OS=Drosophila melanogaster GN=X-element\ORF2 PE=3 SV=1	4.64e-11	51
Rha_comp10326_c0_seq1	2058	679	510	Q80W31	sp|Q80W31|ZN569_MOUSEZinc finger protein 569 OS=Mus musculus GN=Znf569 PE=2 SV=2	8.64e-122	55
Rha_comp10329_c0_seq1	913	630	287	Q9Y6Q3	sp|Q9Y6Q3|ZFP37_HUMANZinc finger protein 37 homolog OS=Homo sapiens GN=ZFP37 PE=2 SV=3	9.38e-49	53
Rha_comp10330_c0_seq1	1328	659	135	P10072	sp|P10072|HKR1_HUMANKrueppel-related zinc finger protein 1 OS=Homo sapiens GN=HKR1 PE=2 SV=4	5.76e-13	51
Rha_comp10331_c0_seq1	4313	211	211	Q6YKA8	sp|Q6YKA8|DRK_DROSIProtein E(sev)2B OS=Drosophila simulans GN=drk PE=3 SV=1	8.3e-127	95
Rha_comp10332_c0_seq7	4806	942	416	Q96JK2	sp|Q96JK2|DCAF5_HUMANDDB1- and CUL4-associated factor 5 OS=Homo sapiens GN=DCAF5 PE=1 SV=2	1.28e-140	71
Rha_comp10334_c0_seq3	1475	429	429	Q4R333	sp|Q4R333|ACL6A_MACFAActin-like protein 6A OS=Macaca fascicularis GN=ACTL6A PE=2 SV=1	1.14e-173	73
Rha_comp10335_c0_seq3	621	254	140	Q9BTK6	sp|Q9BTK6|PAGR1_HUMANPAXIP1-associated glutamate-rich protein 1 OS=Homo sapiens GN=PAGR1 PE=1 SV=1	2.42e-06	46
Rha_comp10336_c0_seq1	2484	382	378	P70473	sp|P70473|AMACR_RATAlpha-methylacyl-CoA racemase OS=Rattus norvegicus GN=Amacr PE=1 SV=3	5.56e-147	73
Rha_comp10337_c0_seq1	1757	1107	224	Q96L42	sp|Q96L42|KCNH8_HUMANPotassium voltage-gated channel subfamily H member 8 OS=Homo sapiens GN=KCNH8 PE=2 SV=2	4.47e-85	81
Rha_comp10338_c0_seq2	1805	336	322	Q5TC63	sp|Q5TC63|GRTP1_HUMANGrowth hormone-regulated TBC protein 1 OS=Homo sapiens GN=GRTP1 PE=1 SV=4	1.35e-93	62
Rha_comp10339_c0_seq1	3716	662	616	O00571	sp|O00571|DDX3X_HUMANATP-dependent RNA helicase DDX3X OS=Homo sapiens GN=DDX3X PE=1 SV=3	0	72
Rha_comp10340_c0_seq1	6634	494	491	P31410	sp|P31410|VATB_HELVIV-type proton ATPase subunit B OS=Heliothis virescens GN=VHA55 PE=2 SV=1	0	98
Rha_comp10341_c0_seq4	3594	957	388	Q6PHS6	sp|Q6PHS6|SNX13_MOUSESorting nexin-13 OS=Mus musculus GN=Snx13 PE=2 SV=1	8.61e-93	63
Rha_comp10342_c0_seq2	2935	681	684	Q9VXH6	sp|Q9VXH6|CANC_DROMECalpain-C OS=Drosophila melanogaster GN=CalpC PE=1 SV=4	0	68
Rha_comp10343_c0_seq1	2607	605	109	Q6IBW4	sp|Q6IBW4|CNDH2_HUMANCondensin-2 complex subunit H2 OS=Homo sapiens GN=NCAPH2 PE=1 SV=1	4.1e-15	56
Rha_comp10344_c0_seq1	930	317	312	Q62867	sp|Q62867|GGH_RATGamma-glutamyl hydrolase OS=Rattus norvegicus GN=Ggh PE=1 SV=1	2.38e-62	58
Rha_comp10345_c0_seq3	2340	574	117	Q0VH32	sp|Q0VH32|MNT_XENLAMax-binding protein MNT OS=Xenopus laevis GN=mnt PE=2 SV=1	8.72e-33	76
Rha_comp10347_c0_seq1	1193	214	159	Q63ZL2	sp|Q63ZL2|HOP2_XENLAHomologous-pairing protein 2 homolog OS=Xenopus laevis GN=psmc3ip PE=2 SV=1	1.77e-20	61
Rha_comp10349_c0_seq1	2058	190	42	P78317	sp|P78317|RNF4_HUMANE3 ubiquitin-protein ligase RNF4 OS=Homo sapiens GN=RNF4 PE=1 SV=1	3.29e-06	69
Rha_comp10350_c0_seq1	1993	464	433	Q5R7A2	sp|Q5R7A2|ALG1_PONABChitobiosyldiphosphodolichol beta-mannosyltransferase OS=Pongo abelii GN=ALG1 PE=2 SV=1	5.31e-132	65
Rha_comp10351_c0_seq2	1851	410	410	Q4R562	sp|Q4R562|ARRB1_MACFABeta-arrestin-1 OS=Macaca fascicularis GN=ARRB1 PE=2 SV=1	7.27e-180	77
Rha_comp10353_c0_seq4	2278	542	209	Q80SY5	sp|Q80SY5|PR38B_MOUSEPre-mRNA-splicing factor 38B OS=Mus musculus GN=Prpf38b PE=1 SV=1	2.41e-92	87
Rha_comp10356_c0_seq3	1665	478	324	Q9W552	sp|Q9W552|VPS26_DROMEVacuolar protein sorting-associated protein 26 OS=Drosophila melanogaster GN=Vps26 PE=2 SV=1	1.07e-176	85
Rha_comp10357_c1_seq3	1674	178	179	Q9JM76	sp|Q9JM76|ARPC3_MOUSEActin-related protein 2/3 complex subunit 3 OS=Mus musculus GN=Arpc3 PE=1 SV=3	5.97e-78	83
Rha_comp10358_c0_seq1	1594	647	199	Q8N3J3	sp|Q8N3J3|CQ053_HUMANUncharacterized protein C17orf53 OS=Homo sapiens GN=C17orf53 PE=1 SV=1	2.77e-14	47
Rha_comp10359_c0_seq1	3250	730	565	P16371	sp|P16371|GROU_DROMEProtein groucho OS=Drosophila melanogaster GN=gro PE=1 SV=3	0	82
Rha_comp10360_c1_seq4	2666	1276	870	P21447	sp|P21447|MDR1A_MOUSEMultidrug resistance protein 1A OS=Mus musculus GN=Abcb1a PE=1 SV=3	0	66
Rha_comp10361_c0_seq1	3221	467	375	P54315	sp|P54315|LIPR1_HUMANInactive pancreatic lipase-related protein 1 OS=Homo sapiens GN=PNLIPRP1 PE=1 SV=1	1.62e-73	54
Rha_comp10362_c0_seq2	2465	768	395	O46043	sp|O46043|PARG_DROMEPoly(ADP-ribose) glycohydrolase OS=Drosophila melanogaster GN=Parg PE=1 SV=2	1.33e-108	62
Rha_comp10365_c0_seq2	3411	912	290	Q17AN2	sp|Q17AN2|LST2_AEDAELateral signaling target protein 2 homolog OS=Aedes aegypti GN=AAEL005241 PE=3 SV=1	2.64e-113	80
Rha_comp10367_c1_seq1	894	338	177	Q6US81	sp|Q6US81|ACO11_SPOLIAcyl-CoA Delta(11) desaturase OS=Spodoptera littoralis PE=1 SV=1	1.19e-67	75
Rha_comp10368_c0_seq2	830	954	154	Q5ZIJ9	sp|Q5ZIJ9|MIB2_CHICKE3 ubiquitin-protein ligase MIB2 OS=Gallus gallus GN=MIB2 PE=2 SV=1	1.34e-13	51
Rha_comp10369_c0_seq1	1708	900	296	Q5T5J6	sp|Q5T5J6|SWT1_HUMANTranscriptional protein SWT1 OS=Homo sapiens GN=SWT1 PE=2 SV=1	1.36e-26	48
Rha_comp10370_c0_seq2	1456	332	328	Q99675	sp|Q99675|CGRF1_HUMANCell growth regulator with RING finger domain protein 1 OS=Homo sapiens GN=CGRRF1 PE=1 SV=1	2.37e-25	46
Rha_comp10371_c0_seq1	3510	1052	324	P53569	sp|P53569|CEBPZ_MOUSECCAAT/enhancer-binding protein zeta OS=Mus musculus GN=Cebpz PE=1 SV=2	4.13e-143	63
Rha_comp10372_c0_seq1	2091	721	674	P47823	sp|P47823|EI2BE_RABITTranslation initiation factor eIF-2B subunit epsilon OS=Oryctolagus cuniculus GN=EIF2B5 PE=1 SV=1	2.56e-113	54
Rha_comp10373_c0_seq1	1103	276	251	P48603	sp|P48603|CAPZB_DROMEF-actin-capping protein subunit beta OS=Drosophila melanogaster GN=cpb PE=2 SV=1	2.62e-159	92
Rha_comp10374_c0_seq1	3031	834	632	Q0V9R3	sp|Q0V9R3|DI3L2_XENTRDIS3-like exonuclease 2 OS=Xenopus tropicalis GN=dis3l2 PE=2 SV=2	2.07e-145	58
Rha_comp10375_c0_seq2	257	541	83	Q6PD29	sp|Q6PD29|ZN513_MOUSEZinc finger protein 513 OS=Mus musculus GN=Znf513 PE=1 SV=2	2.09e-20	66
Rha_comp10376_c0_seq1	2620	676	615	Q9NII1	sp|Q9NII1|ADAR_DROMEDouble-stranded RNA-specific editase Adar OS=Drosophila melanogaster GN=Adar PE=1 SV=2	1.87e-173	63
Rha_comp10378_c0_seq1	1169	321	298	Q8CHP8	sp|Q8CHP8|PGP_MOUSEPhosphoglycolate phosphatase OS=Mus musculus GN=Pgp PE=1 SV=1	9.96e-74	60
Rha_comp10379_c0_seq1	1814	254	110	B0BN28	sp|B0BN28|SKA1_RATSpindle and kinetochore-associated protein 1 OS=Rattus norvegicus GN=Ska1 PE=2 SV=1	7.9e-17	62
Rha_comp10380_c0_seq4	3493	3295	1079	Q9VB11	sp|Q9VB11|UNC80_DROMEProtein unc-80 homolog OS=Drosophila melanogaster GN=CG18437 PE=3 SV=4	0	58
Rha_comp10381_c0_seq3	2551	376	354	Q9NRZ7	sp|Q9NRZ7|PLCC_HUMAN1-acyl-sn-glycerol-3-phosphate acyltransferase gamma OS=Homo sapiens GN=AGPAT3 PE=1 SV=1	1.91e-82	61
Rha_comp10382_c0_seq1	4259	1181	1185	Q9VBP3	sp|Q9VBP3|TNKS_DROMETankyrase OS=Drosophila melanogaster GN=Tnks PE=1 SV=1	0	84
Rha_comp10384_c0_seq1	3260	802	678	Q6NS52	sp|Q6NS52|DGKB_MOUSEDiacylglycerol kinase beta OS=Mus musculus GN=Dgkb PE=2 SV=2	0	73
Rha_comp10385_c0_seq2	2105	866	212	Q9NWF9	sp|Q9NWF9|RN216_HUMANE3 ubiquitin-protein ligase RNF216 OS=Homo sapiens GN=RNF216 PE=1 SV=3	6.47e-33	54
Rha_comp10388_c0_seq2	6103	1868	426	Q3UG20	sp|Q3UG20|KMT2E_MOUSEHistone-lysine N-methyltransferase 2E OS=Mus musculus GN=Kmt2e PE=1 SV=2	5.34e-49	49
Rha_comp10389_c0_seq1	1294	375	182	Q8C5L7	sp|Q8C5L7|RBM34_MOUSERNA-binding protein 34 OS=Mus musculus GN=Rbm34 PE=2 SV=1	6.73e-32	60
Rha_comp10391_c0_seq1	3549	924	914	P18091	sp|P18091|ACTN_DROMEAlpha-actinin, sarcomeric OS=Drosophila melanogaster GN=Actn PE=2 SV=2	0	93
Rha_comp10392_c1_seq1	3829	1268	158	Q09575	sp|Q09575|YRD6_CAEELUncharacterized protein K02A2.6 OS=Caenorhabditis elegans GN=K02A2.6 PE=4 SV=1	1.05e-18	56
Rha_comp10393_c0_seq4	1999	398	354	P51398	sp|P51398|RT29_HUMAN28S ribosomal protein S29, mitochondrial OS=Homo sapiens GN=DAP3 PE=1 SV=1	1.64e-67	56
Rha_comp10396_c0_seq1	366	561	121	P17032	sp|P17032|ZN37A_HUMANZinc finger protein 37A OS=Homo sapiens GN=ZNF37A PE=2 SV=3	6.36e-20	60
Rha_comp10397_c0_seq1	1017	265	208	P70684	sp|P70684|PGDH_CAVPO15-hydroxyprostaglandin dehydrogenase [NAD(+)] OS=Cavia porcellus GN=HPGD PE=2 SV=1	2.38e-40	59
Rha_comp10398_c0_seq1	2093	597	295	Q6NXH8	sp|Q6NXH8|MET25_MOUSEMethyltransferase-like protein 25 OS=Mus musculus GN=Mettl25 PE=2 SV=1	7.71e-43	57
Rha_comp10399_c0_seq4	1670	453	429	Q7TNK0	sp|Q7TNK0|SERC1_RATSerine incorporator 1 OS=Rattus norvegicus GN=Serinc1 PE=1 SV=1	6.23e-114	66
Rha_comp10400_c0_seq2	3139	824	681	E7FAM5	sp|E7FAM5|LIN41_DANREE3 ubiquitin-protein ligase TRIM71 OS=Danio rerio GN=trim71 PE=2 SV=1	9.24e-145	57
Rha_comp10401_c0_seq1	2761	756	318	Q6EJB6	sp|Q6EJB6|UT14B_MOUSEU3 small nucleolar RNA-associated protein 14 homolog B OS=Mus musculus GN=Utp14b PE=2 SV=2	1.05e-43	59
Rha_comp10402_c0_seq1	3137	769	746	Q4PZA2	sp|Q4PZA2|ECE1_MOUSEEndothelin-converting enzyme 1 OS=Mus musculus GN=Ece1 PE=1 SV=1	3.08e-39	41
Rha_comp10403_c0_seq1	1272	343	211	Q67ER4	sp|Q67ER4|R113A_BOVINRING finger protein 113A OS=Bos taurus GN=RNF113A PE=2 SV=1	6.54e-107	83
Rha_comp10404_c0_seq1	3094	476	400	O46036	sp|O46036|CTBP_DROMEC-terminal-binding protein OS=Drosophila melanogaster GN=CtBP PE=1 SV=3	0	89
Rha_comp10406_c0_seq1	4405	1544	691	Q9W2F2	sp|Q9W2F2|DCAF1_DROMEProtein mahjong OS=Drosophila melanogaster GN=mahj PE=1 SV=2	0	63
Rha_comp10409_c1_seq1	1748	205	190	B4J8A0	sp|B4J8A0|NTAQ1_DROGRProtein N-terminal glutamine amidohydrolase OS=Drosophila grimshawi GN=tun PE=3 SV=1	1.88e-86	83
Rha_comp10410_c0_seq1	2672	1070	642	P12252	sp|P12252|PDE4B_DROMEcAMP-specific 3',5'-cyclic phosphodiesterase OS=Drosophila melanogaster GN=dnc PE=1 SV=4	0	83
Rha_comp10411_c0_seq1	2454	499	441	P36872	sp|P36872|2ABA_DROMEProtein phosphatase PP2A 55 kDa regulatory subunit OS=Drosophila melanogaster GN=tws PE=2 SV=1	0	93
Rha_comp10412_c0_seq6	5489	1790	335	P97868	sp|P97868|RBBP6_MOUSEE3 ubiquitin-protein ligase RBBP6 OS=Mus musculus GN=Rbbp6 PE=1 SV=5	2.18e-82	66
Rha_comp10413_c0_seq1	1794	309	309	P67777	sp|P67777|PP2AA_RABITSerine/threonine-protein phosphatase 2A catalytic subunit alpha isoform OS=Oryctolagus cuniculus GN=PPP2CA PE=2 SV=1	0	98
Rha_comp10414_c0_seq1	1645	511	500	P29981	sp|P29981|CP4C1_BLADICytochrome P450 4C1 OS=Blaberus discoidalis GN=CYP4C1 PE=2 SV=1	1.6e-108	60
Rha_comp10417_c0_seq2	1597	341	343	Q7Z4I7	sp|Q7Z4I7|LIMS2_HUMANLIM and senescent cell antigen-like-containing domain protein 2 OS=Homo sapiens GN=LIMS2 PE=1 SV=1	7.5e-159	77
Rha_comp10418_c0_seq2	1567	268	258	Q8TCF1	sp|Q8TCF1|ZFAN1_HUMANAN1-type zinc finger protein 1 OS=Homo sapiens GN=ZFAND1 PE=1 SV=1	1.81e-37	50
Rha_comp10423_c0_seq2	2105	523	482	Q8BWF0	sp|Q8BWF0|SSDH_MOUSESuccinate-semialdehyde dehydrogenase, mitochondrial OS=Mus musculus GN=Aldh5a1 PE=1 SV=1	9.5e-175	73
Rha_comp10424_c0_seq3	4270	555	351	Q7Z6M2	sp|Q7Z6M2|FBX33_HUMANF-box only protein 33 OS=Homo sapiens GN=FBXO33 PE=1 SV=1	2.6e-12	44
Rha_comp10425_c0_seq9	3693	934	911	Q6P5E8	sp|Q6P5E8|DGKQ_MOUSEDiacylglycerol kinase theta OS=Mus musculus GN=Dgkq PE=2 SV=1	0	60
Rha_comp10426_c0_seq2	3151	351	111	Q9U6B8	sp|Q9U6B8|CRCM1_DROMECalcium release-activated calcium channel protein 1 OS=Drosophila melanogaster GN=olf186-F PE=1 SV=1	1.51e-39	78
Rha_comp10427_c0_seq2	1233	302	255	P56962	sp|P56962|STX17_HUMANSyntaxin-17 OS=Homo sapiens GN=STX17 PE=1 SV=2	1.86e-18	45
Rha_comp10428_c0_seq1	2399	822	670	Q09225	sp|Q09225|NRF6_CAEELNose resistant to fluoxetine protein 6 OS=Caenorhabditis elegans GN=nrf-6 PE=1 SV=3	3.03e-43	45
Rha_comp10429_c0_seq1	4129	908	480	P49657	sp|P49657|MNB_DROMESerine/threonine-protein kinase minibrain OS=Drosophila melanogaster GN=mnb PE=2 SV=2	0	87
Rha_comp1042_c0_seq1	630	411	107	Q68FW6	sp|Q68FW6|PPR36_RATProtein phosphatase 1 regulatory subunit 36 OS=Rattus norvegicus GN=Ppp1r36 PE=2 SV=1	8.75e-07	49
Rha_comp10430_c0_seq1	2218	684	701	Q9Y450	sp|Q9Y450|HBS1L_HUMANHBS1-like protein OS=Homo sapiens GN=HBS1L PE=1 SV=1	0	64
Rha_comp10432_c0_seq1	3247	1025	1017	Q8CHR6	sp|Q8CHR6|DPYD_MOUSEDihydropyrimidine dehydrogenase [NADP(+)] OS=Mus musculus GN=Dpyd PE=1 SV=1	0	79
Rha_comp10433_c0_seq1	2121	447	416	Q7YQM0	sp|Q7YQM0|GDIA_PONPYRab GDP dissociation inhibitor alpha OS=Pongo pygmaeus GN=GDI1 PE=2 SV=1	0	77
Rha_comp10434_c0_seq1	1676	367	374	Q27955	sp|Q27955|KCAB2_BOVINVoltage-gated potassium channel subunit beta-2 OS=Bos taurus GN=KCNAB2 PE=1 SV=1	3.33e-132	70
Rha_comp10435_c0_seq7	2420	773	663	Q9R1V4	sp|Q9R1V4|ADA11_MOUSEDisintegrin and metalloproteinase domain-containing protein 11 OS=Mus musculus GN=Adam11 PE=1 SV=2	2.75e-111	50
Rha_comp10436_c0_seq1	3002	459	434	P23128	sp|P23128|DDX6_DROMEPutative ATP-dependent RNA helicase me31b OS=Drosophila melanogaster GN=me31B PE=1 SV=3	0	92
Rha_comp10437_c0_seq9	2631	403	370	O08586	sp|O08586|PTEN_MOUSEPhosphatidylinositol 3,4,5-trisphosphate 3-phosphatase and dual-specificity protein phosphatase PTEN OS=Mus musculus GN=Pten PE=1 SV=1	8.43e-109	67
Rha_comp10438_c0_seq1	2274	786	440	P08630	sp|P08630|BTKL_DROMETyrosine-protein kinase Btk29A OS=Drosophila melanogaster GN=Btk29A PE=2 SV=2	0	91
Rha_comp10440_c0_seq1	1309	1179	465	Q4UMH6	sp|Q4UMH6|Y381_RICFEPutative ankyrin repeat protein RF_0381 OS=Rickettsia felis (strain ATCC VR-1525 / URRWXCal2) GN=RF_0381 PE=4 SV=1	8.21e-59	48
Rha_comp10441_c0_seq1	4464	1085	760	E7FDW8	sp|E7FDW8|TRD7B_DANRETudor domain-containing protein 7B OS=Danio rerio GN=tdrd7b PE=3 SV=2	5.72e-33	44
Rha_comp10444_c0_seq1	1918	545	531	Q27757	sp|Q27757|LUCI_PHOPELuciferin 4-monooxygenase OS=Photuris pennsylvanica PE=2 SV=2	0	74
Rha_comp10445_c0_seq1	3515	569	205	P62025	sp|P62025|PHAR2_RATPhosphatase and actin regulator 2 OS=Rattus norvegicus GN=Phactr2 PE=1 SV=1	7.22e-54	75
Rha_comp10447_c0_seq4	5170	1096	349	Q23356	sp|Q23356|MIG15_CAEELSerine/threonine-protein kinase mig-15 OS=Caenorhabditis elegans GN=mig-15 PE=2 SV=3	0	87
Rha_comp10448_c0_seq1	8524	2570	2494	Q93008	sp|Q93008|USP9X_HUMANProbable ubiquitin carboxyl-terminal hydrolase FAF-X OS=Homo sapiens GN=USP9X PE=1 SV=3	0	71
Rha_comp10451_c0_seq1	1840	582	541	Q80V03	sp|Q80V03|ADCK5_MOUSEUncharacterized aarF domain-containing protein kinase 5 OS=Mus musculus GN=Adck5 PE=2 SV=2	8.06e-131	62
Rha_comp10452_c0_seq1	2957	530	465	Q9DC11	sp|Q9DC11|PXDC2_MOUSEPlexin domain-containing protein 2 OS=Mus musculus GN=Plxdc2 PE=1 SV=1	1.58e-87	54
Rha_comp10453_c0_seq1	374	1350	124	P08045	sp|P08045|XFIN_XENLAZinc finger protein Xfin OS=Xenopus laevis PE=1 SV=1	1.38e-26	59
Rha_comp10458_c0_seq1	1145	4377	226	Q12955	sp|Q12955|ANK3_HUMANAnkyrin-3 OS=Homo sapiens GN=ANK3 PE=1 SV=3	4.62e-39	54
Rha_comp10460_c0_seq8	3155	606	422	Q7L985	sp|Q7L985|LIGO2_HUMANLeucine-rich repeat and immunoglobulin-like domain-containing nogo receptor-interacting protein 2 OS=Homo sapiens GN=LINGO2 PE=1 SV=1	2.55e-36	45
Rha_comp10461_c0_seq1	4028	378	200	Q5XKL5	sp|Q5XKL5|BTBD8_HUMANBTB/POZ domain-containing protein 8 OS=Homo sapiens GN=BTBD8 PE=2 SV=2	4.41e-37	60
Rha_comp10462_c0_seq1	6248	866	792	O76922	sp|O76922|AUB_DROMEProtein aubergine OS=Drosophila melanogaster GN=aub PE=1 SV=1	0	66
Rha_comp10463_c0_seq1	4620	361	364	P07764	sp|P07764|ALF_DROMEFructose-bisphosphate aldolase OS=Drosophila melanogaster GN=Ald PE=1 SV=5	2.01e-177	84
Rha_comp10464_c1_seq1	3121	661	457	P09052	sp|P09052|VASA1_DROMEATP-dependent RNA helicase vasa, isoform A OS=Drosophila melanogaster GN=vas PE=1 SV=3	3.1e-167	75
Rha_comp10465_c0_seq1	2160	1350	143	P08045	sp|P08045|XFIN_XENLAZinc finger protein Xfin OS=Xenopus laevis PE=1 SV=1	4.77e-27	61
Rha_comp10466_c1_seq1	810	735	163	P97852	sp|P97852|DHB4_RATPeroxisomal multifunctional enzyme type 2 OS=Rattus norvegicus GN=Hsd17b4 PE=1 SV=3	6.01e-39	62
Rha_comp10467_c0_seq2	917	149	68	Q3T0B9	sp|Q3T0B9|CEBPG_BOVINCCAAT/enhancer-binding protein gamma OS=Bos taurus GN=CEBPG PE=2 SV=1	3.39e-21	82
Rha_comp10468_c0_seq1	3929	392	360	P13582	sp|P13582|EAST_DROMESerine protease easter OS=Drosophila melanogaster GN=ea PE=1 SV=3	1.93e-52	54
Rha_comp10470_c0_seq9	2524	515	325	Q5FWT1	sp|Q5FWT1|FA98A_RATProtein FAM98A OS=Rattus norvegicus GN=Fam98a PE=2 SV=1	1.86e-73	62
Rha_comp10471_c0_seq1	1311	767	314	Q4WDM5	sp|Q4WDM5|GPI7_ASPFUGPI ethanolamine phosphate transferase 2 OS=Neosartorya fumigata (strain ATCC MYA-4609 / Af293 / CBS 101355 / FGSC A1100) GN=las21 PE=2 SV=1	1.25e-68	57
Rha_comp10473_c0_seq1	630	155	103	Q27377	sp|Q27377|OB10_DROMEPutative odorant-binding protein A10 OS=Drosophila melanogaster GN=a10 PE=1 SV=2	6.39e-21	64
Rha_comp10477_c0_seq2	2250	447	410	Q4PJX1	sp|Q4PJX1|ODR4_MOUSEProtein odr-4 homolog OS=Mus musculus GN=Odr4 PE=2 SV=2	9.33e-48	52
Rha_comp10478_c0_seq1	5778	1396	165	Q80U59	sp|Q80U59|K0232_MOUSEUncharacterized protein KIAA0232 OS=Mus musculus GN=Kiaa0232 PE=2 SV=2	1.69e-17	56
Rha_comp10480_c0_seq1	2862	468	449	Q5XI42	sp|Q5XI42|AL3B1_RATAldehyde dehydrogenase family 3 member B1 OS=Rattus norvegicus GN=Aldh3b1 PE=2 SV=1	8.72e-161	69
Rha_comp10481_c0_seq1	2754	813	823	Q9R1S8	sp|Q9R1S8|CAN7_MOUSECalpain-7 OS=Mus musculus GN=Capn7 PE=2 SV=1	0	67
Rha_comp10483_c0_seq4	3060	1457	908	Q09103	sp|Q09103|DGK2_DROMEEye-specific diacylglycerol kinase OS=Drosophila melanogaster GN=rdgA PE=2 SV=2	0	70
Rha_comp10486_c0_seq1	1702	532	58	P13115	sp|P13115|SRC1_XENLATyrosine-protein kinase Src-1 OS=Xenopus laevis GN=src-a PE=2 SV=4	9.45e-06	67
Rha_comp10487_c0_seq1	3208	845	513	Q6P2P2	sp|Q6P2P2|ANM10_HUMANPutative protein arginine N-methyltransferase 10 OS=Homo sapiens GN=PRMT10 PE=2 SV=1	3.78e-45	48
Rha_comp10488_c0_seq8	4460	985	764	Q9NRA8	sp|Q9NRA8|4ET_HUMANEukaryotic translation initiation factor 4E transporter OS=Homo sapiens GN=EIF4ENIF1 PE=1 SV=2	1.68e-33	43
Rha_comp10490_c0_seq1	2476	445	437	Q28BP9	sp|Q28BP9|FAF2_XENTRFAS-associated factor 2 OS=Xenopus tropicalis GN=faf2 PE=2 SV=1	1.11e-114	63
Rha_comp10491_c0_seq1	1177	306	294	Q9VQG4	sp|Q9VQG4|COLT_DROMECongested-like trachea protein OS=Drosophila melanogaster GN=colt PE=2 SV=1	3.14e-114	74
Rha_comp10494_c0_seq1	4136	1294	1297	Q5ZKD5	sp|Q5ZKD5|RRP12_CHICKRRP12-like protein OS=Gallus gallus GN=RRP12 PE=2 SV=1	0	57
Rha_comp10495_c0_seq1	2534	858	839	P45974	sp|P45974|UBP5_HUMANUbiquitin carboxyl-terminal hydrolase 5 OS=Homo sapiens GN=USP5 PE=1 SV=2	0	67
Rha_comp10496_c0_seq1	4803	1673	212	Q66IN2	sp|Q66IN2|QSER1_XENLAGlutamine and serine-rich protein 1 OS=Xenopus laevis GN=qser1 PE=2 SV=2	2.54e-07	47
Rha_comp10497_c0_seq4	3155	475	313	Q5R585	sp|Q5R585|BTBDA_PONABBTB/POZ domain-containing protein 10 OS=Pongo abelii GN=BTBD10 PE=2 SV=1	1.77e-133	80
Rha_comp10498_c0_seq1	1846	605	352	O02833	sp|O02833|ALS_PAPHAInsulin-like growth factor-binding protein complex acid labile subunit OS=Papio hamadryas GN=IGFALS PE=2 SV=1	3.44e-34	51
Rha_comp10499_c0_seq3	2070	196	196	Q5ZHM5	sp|Q5ZHM5|RER1_CHICKProtein RER1 OS=Gallus gallus GN=RER1 PE=2 SV=1	5.25e-85	77
Rha_comp10500_c0_seq1	1414	249	195	Q03751	sp|Q03751|CSP_DROMECysteine string protein OS=Drosophila melanogaster GN=Csp PE=1 SV=1	3.71e-57	72
Rha_comp10501_c0_seq2	1893	495	455	Q9NRA2	sp|Q9NRA2|S17A5_HUMANSialin OS=Homo sapiens GN=SLC17A5 PE=1 SV=2	2.21e-80	55
Rha_comp10502_c0_seq1	2802	415	173	Q3TCJ1	sp|Q3TCJ1|F175B_MOUSEBRISC complex subunit Abro1 OS=Mus musculus GN=Fam175b PE=2 SV=1	2.37e-20	54
Rha_comp10503_c0_seq2	4543	314	296	Q02978	sp|Q02978|M2OM_HUMANMitochondrial 2-oxoglutarate/malate carrier protein OS=Homo sapiens GN=SLC25A11 PE=1 SV=3	1.55e-143	83
Rha_comp10505_c0_seq3	2323	819	401	Q80XC3	sp|Q80XC3|US6NL_MOUSEUSP6 N-terminal-like protein OS=Mus musculus GN=Usp6nl PE=1 SV=2	3.72e-128	70
Rha_comp10506_c0_seq1	1511	675	212	Q29J90	sp|Q29J90|MOODY_DROPSG-protein coupled receptor moody OS=Drosophila pseudoobscura pseudoobscura GN=moody PE=3 SV=2	4.02e-74	74
Rha_comp10507_c0_seq1	2160	769	511	Q24371	sp|Q24371|L2DTL_DROMEProtein lethal(2)denticleless OS=Drosophila melanogaster GN=l(2)dtl PE=1 SV=2	5.59e-115	56
Rha_comp10508_c0_seq2	5820	1849	1876	O14981	sp|O14981|BTAF1_HUMANTATA-binding protein-associated factor 172 OS=Homo sapiens GN=BTAF1 PE=1 SV=2	0	66
Rha_comp10509_c0_seq2	1181	449	197	Q9NWS8	sp|Q9NWS8|RMND1_HUMANRequired for meiotic nuclear division protein 1 homolog OS=Homo sapiens GN=RMND1 PE=1 SV=2	2.69e-57	70
Rha_comp10512_c0_seq1	2924	699	195	Q2TLY1	sp|Q2TLY1|MACO2_DANREMacoilin-2 OS=Danio rerio GN=tmem57b PE=2 SV=1	1.63e-109	89
Rha_comp10514_c0_seq1	1674	326	308	Q9VLP9	sp|Q9VLP9|PORED_DROMEPolyprenol reductase OS=Drosophila melanogaster GN=CG7840 PE=1 SV=1	9.25e-58	59
Rha_comp10515_c0_seq1	1998	546	504	Q27601	sp|Q27601|PUR1_DROMEAmidophosphoribosyltransferase OS=Drosophila melanogaster GN=Prat PE=1 SV=2	0	85
Rha_comp10517_c1_seq1	3204	784	706	P46867	sp|P46867|KLP68_DROMEKinesin-like protein Klp68D OS=Drosophila melanogaster GN=Klp68D PE=2 SV=2	0	66
Rha_comp10518_c0_seq2	6486	698	348	Q5XIX3	sp|Q5XIX3|DCR1C_RATProtein artemis OS=Rattus norvegicus GN=Dclre1c PE=2 SV=1	7.61e-61	55
Rha_comp10519_c0_seq1	2815	486	501	Q3U4H6	sp|Q3U4H6|HEXDC_MOUSEHexosaminidase D OS=Mus musculus GN=Hexdc PE=1 SV=1	2.52e-89	55
Rha_comp10520_c0_seq1	3007	999	741	Q921M4	sp|Q921M4|GOGA2_MOUSEGolgin subfamily A member 2 OS=Mus musculus GN=Golga2 PE=2 SV=3	5.49e-48	48
Rha_comp10522_c0_seq1	3937	1083	935	Q8IRG6	sp|Q8IRG6|SPT16_DROMEFACT complex subunit spt16 OS=Drosophila melanogaster GN=dre4 PE=1 SV=2	0	85
Rha_comp10523_c0_seq2	3618	994	603	Q9VS24	sp|Q9VS24|MELT_DROMEProtein melted OS=Drosophila melanogaster GN=melt PE=1 SV=2	1.24e-176	66
Rha_comp10524_c0_seq1	3286	910	594	Q17Q06	sp|Q17Q06|EIF3C_AEDAEEukaryotic translation initiation factor 3 subunit C OS=Aedes aegypti GN=eIF3-S8 PE=3 SV=1	0	85
Rha_comp10526_c0_seq1	2351	492	417	Q6ZNE5	sp|Q6ZNE5|BAKOR_HUMANBeclin 1-associated autophagy-related key regulator OS=Homo sapiens GN=ATG14 PE=1 SV=1	9.02e-56	52
Rha_comp10527_c0_seq2	6473	1602	1258	Q9Z1N9	sp|Q9Z1N9|UN13B_MOUSEProtein unc-13 homolog B OS=Mus musculus GN=Unc13b PE=2 SV=2	0	80
Rha_comp10528_c0_seq1	794	197	163	Q9N2J2	sp|Q9N2J2|GPX4_BOVINPhospholipid hydroperoxide glutathione peroxidase, mitochondrial OS=Bos taurus GN=GPX4 PE=2 SV=2	1.92e-56	72
Rha_comp10529_c0_seq1	1160	162	154	Q9D6G5	sp|Q9D6G5|TM138_MOUSETransmembrane protein 138 OS=Mus musculus GN=Tmem138 PE=2 SV=1	6.36e-35	67
Rha_comp10530_c0_seq2	2867	379	363	Q8T3L6	sp|Q8T3L6|FABD_DROMEProbable malonyl-CoA-acyl carrier protein transacylase, mitochondrial OS=Drosophila melanogaster GN=beg PE=2 SV=2	2.56e-137	73
Rha_comp10531_c0_seq2	4107	1188	424	Q14865	sp|Q14865|ARI5B_HUMANAT-rich interactive domain-containing protein 5B OS=Homo sapiens GN=ARID5B PE=1 SV=3	1.13e-87	61
Rha_comp10532_c0_seq1	2007	319	302	Q91727	sp|Q91727|CDK4_XENLACyclin-dependent kinase 4 OS=Xenopus laevis GN=cdk4 PE=1 SV=1	2.89e-108	72
Rha_comp10533_c0_seq2	4425	1315	1051	P12024	sp|P12024|CHAO_DROMEChaoptin OS=Drosophila melanogaster GN=chp PE=1 SV=2	3.91e-44	42
Rha_comp10534_c0_seq2	2366	957	342	F1MH24	sp|F1MH24|AAK1_BOVINAP2-associated protein kinase 1 OS=Bos taurus GN=AAK1 PE=1 SV=2	1.87e-140	77
Rha_comp10537_c0_seq2	15504	5127	5159	Q24498	sp|Q24498|RY44_DROMERyanodine receptor 44F OS=Drosophila melanogaster GN=Rya-r44F PE=1 SV=3	0	86
Rha_comp10539_c0_seq1	3435	628	570	Q9WVM1	sp|Q9WVM1|RGAP1_MOUSERac GTPase-activating protein 1 OS=Mus musculus GN=Racgap1 PE=2 SV=1	6.84e-96	55
Rha_comp10542_c0_seq2	958	913	185	Q9UJU3	sp|Q9UJU3|ZN112_HUMANZinc finger protein 112 OS=Homo sapiens GN=ZNF112 PE=2 SV=2	2.4e-14	46
Rha_comp10543_c0_seq1	3244	744	204	Q9VQU9	sp|Q9VQU9|BOWEL_DROMEProtein bowel OS=Drosophila melanogaster GN=bowl PE=1 SV=1	7.67e-103	86
Rha_comp10545_c0_seq1	1588	677	87	Q9BLJ6	sp|Q9BLJ6|BAGS_BOMMOBAG domain-containing protein Samui OS=Bombyx mori GN=Samui PE=2 SV=1	1.8e-11	63
Rha_comp10546_c0_seq3	3731	644	229	A7RNG8	sp|A7RNG8|CCD22_NEMVECoiled-coil domain-containing protein 22 homolog OS=Nematostella vectensis GN=v1g180167 PE=3 SV=1	6.34e-52	74
Rha_comp10547_c0_seq2	371	504	122	Q6YBV0	sp|Q6YBV0|S36A4_HUMANProton-coupled amino acid transporter 4 OS=Homo sapiens GN=SLC36A4 PE=1 SV=1	1.88e-19	62
Rha_comp10548_c0_seq2	3572	468	438	Q9VI75	sp|Q9VI75|PICAL_DROMEPhosphatidylinositol-binding clathrin assembly protein LAP OS=Drosophila melanogaster GN=lap PE=1 SV=3	0	78
Rha_comp10549_c0_seq1	3455	825	419	Q99LG0	sp|Q99LG0|UBP16_MOUSEUbiquitin carboxyl-terminal hydrolase 16 OS=Mus musculus GN=Usp16 PE=1 SV=2	9.44e-63	54
Rha_comp10550_c0_seq2	1782	282	251	Q920M9	sp|Q920M9|SIAH1_RATE3 ubiquitin-protein ligase SIAH1 OS=Rattus norvegicus GN=Siah1 PE=1 SV=2	1.95e-34	49
Rha_comp10551_c0_seq5	2186	652	597	B4GVM9	sp|B4GVM9|NAAT1_DROPESodium-dependent nutrient amino acid transporter 1 OS=Drosophila persimilis GN=NAAT1 PE=3 SV=1	0	69
Rha_comp10553_c0_seq1	1574	377	221	Q8BTU7	sp|Q8BTU7|RCCD1_MOUSERCC1 domain-containing protein 1 OS=Mus musculus GN=Rccd1 PE=2 SV=2	1.7e-34	51
Rha_comp10554_c0_seq5	21719	7158	4673	Q23551	sp|Q23551|UNC22_CAEELTwitchin OS=Caenorhabditis elegans GN=unc-22 PE=1 SV=3	0	62
Rha_comp10555_c0_seq2	4497	748	721	Q10741	sp|Q10741|ADA10_BOVINDisintegrin and metalloproteinase domain-containing protein 10 OS=Bos taurus GN=ADAM10 PE=1 SV=1	5.01e-149	57
Rha_comp10557_c0_seq4	1229	328	280	Q9VWY6	sp|Q9VWY6|TAF8_DROMETranscription initiation factor TFIID subunit 8 OS=Drosophila melanogaster GN=Taf8 PE=1 SV=1	4.86e-51	55
Rha_comp10558_c0_seq1	3429	1038	482	Q13873	sp|Q13873|BMPR2_HUMANBone morphogenetic protein receptor type-2 OS=Homo sapiens GN=BMPR2 PE=1 SV=2	3.91e-95	57
Rha_comp10559_c0_seq2	3746	1221	949	Q24325	sp|Q24325|TAF2_DROMETranscription initiation factor TFIID subunit 2 OS=Drosophila melanogaster GN=Taf2 PE=1 SV=2	0	80
Rha_comp10562_c0_seq2	525	329	49	Q9VKN7	sp|Q9VKN7|AURKB_DROMEAurora kinase B OS=Drosophila melanogaster GN=ial PE=1 SV=1	3.47e-13	69
Rha_comp10563_c0_seq2	4736	2104	202	Q21281	sp|Q21281|MUP4_CAEELTransmembrane matrix receptor MUP-4 OS=Caenorhabditis elegans GN=mup-4 PE=1 SV=4	1.24e-08	40
Rha_comp10564_c0_seq1	3256	487	243	Q9UNW1	sp|Q9UNW1|MINP1_HUMANMultiple inositol polyphosphate phosphatase 1 OS=Homo sapiens GN=MINPP1 PE=1 SV=1	1.59e-24	47
Rha_comp10565_c0_seq1	2264	496	491	B0WAE3	sp|B0WAE3|GATA_CULQUGlutamyl-tRNA(Gln) amidotransferase subunit A, mitochondrial OS=Culex quinquefasciatus GN=gatA PE=3 SV=1	0	80
Rha_comp10568_c0_seq1	4093	1341	1323	Q9VKB9	sp|Q9VKB9|RBGPR_DROMERab3 GTPase-activating protein regulatory subunit OS=Drosophila melanogaster GN=rab3-GAP PE=1 SV=2	1.94e-170	49
Rha_comp10569_c0_seq3	3061	530	330	Q00168	sp|Q00168|KCC2A_DROMECalcium/calmodulin-dependent protein kinase type II alpha chain OS=Drosophila melanogaster GN=CaMKII PE=1 SV=1	0	98
Rha_comp1056_c0_seq1	630	916	146	P21329	sp|P21329|RTJK_DROFURNA-directed DNA polymerase from mobile element jockey OS=Drosophila funebris GN=jockey\pol PE=1 SV=1	4.63e-18	56
Rha_comp10570_c0_seq1	2928	2476	124	Q61687	sp|Q61687|ATRX_MOUSETranscriptional regulator ATRX OS=Mus musculus GN=Atrx PE=1 SV=3	1.29e-23	58
Rha_comp10572_c0_seq1	1387	513	313	Q9H5U6	sp|Q9H5U6|ZCHC4_HUMANZinc finger CCHC domain-containing protein 4 OS=Homo sapiens GN=ZCCHC4 PE=1 SV=3	9.92e-82	56
Rha_comp10574_c0_seq3	2825	758	401	Q12797	sp|Q12797|ASPH_HUMANAspartyl/asparaginyl beta-hydroxylase OS=Homo sapiens GN=ASPH PE=1 SV=3	3.65e-131	67
Rha_comp10575_c0_seq3	2008	952	514	Q8BJD1	sp|Q8BJD1|ITIH5_MOUSEInter-alpha-trypsin inhibitor heavy chain H5 OS=Mus musculus GN=Itih5 PE=2 SV=1	8.76e-79	51
Rha_comp10576_c0_seq1	983	255	250	Q3ZBV9	sp|Q3ZBV9|DHR11_BOVINDehydrogenase/reductase SDR family member 11 OS=Bos taurus GN=DHRS11 PE=2 SV=1	3.74e-60	62
Rha_comp10577_c0_seq2	3826	1816	480	P49793	sp|P49793|NUP98_RATNuclear pore complex protein Nup98-Nup96 OS=Rattus norvegicus GN=Nup98 PE=1 SV=2	5.64e-46	45
Rha_comp10578_c0_seq2	825	267	232	P35041	sp|P35041|TRY7_ANOGATrypsin-7 OS=Anopheles gambiae GN=TRYP7 PE=2 SV=2	1.17e-47	55
Rha_comp10579_c1_seq4	2550	2948	170	O95359	sp|O95359|TACC2_HUMANTransforming acidic coiled-coil-containing protein 2 OS=Homo sapiens GN=TACC2 PE=1 SV=3	1.15e-15	57
Rha_comp10581_c0_seq4	3019	958	379	Q9CSH3	sp|Q9CSH3|RRP44_MOUSEExosome complex exonuclease RRP44 OS=Mus musculus GN=Dis3 PE=2 SV=4	0	77
Rha_comp10582_c0_seq2	1118	391	253	Q5XIC0	sp|Q5XIC0|ECI2_RATEnoyl-CoA delta isomerase 2, mitochondrial OS=Rattus norvegicus GN=Eci2 PE=1 SV=1	9.6e-68	64
Rha_comp10583_c0_seq1	3008	446	374	Q17239	sp|Q17239|5HTR_BOMMO5-hydroxytryptamine receptor OS=Bombyx mori PE=2 SV=1	2.28e-127	79
Rha_comp10586_c0_seq1	2497	709	155	Q925Q9	sp|Q925Q9|SH3K1_RATSH3 domain-containing kinase-binding protein 1 OS=Rattus norvegicus GN=Sh3kbp1 PE=1 SV=2	3.71e-35	61
Rha_comp10587_c0_seq1	6267	1300	192	A2AH22	sp|A2AH22|AMRA1_MOUSEActivating molecule in BECN1-regulated autophagy protein 1 OS=Mus musculus GN=Ambra1 PE=1 SV=1	2.43e-57	70
Rha_comp10588_c0_seq1	4675	803	734	O70496	sp|O70496|CLCN7_MOUSEH(+)/Cl(-) exchange transporter 7 OS=Mus musculus GN=Clcn7 PE=1 SV=1	0	72
Rha_comp10589_c0_seq12	8021	1564	1299	Q6PGP7	sp|Q6PGP7|TTC37_HUMANTetratricopeptide repeat protein 37 OS=Homo sapiens GN=TTC37 PE=1 SV=1	1.21e-155	50
Rha_comp10591_c0_seq2	3622	1137	1114	O15068	sp|O15068|MCF2L_HUMANGuanine nucleotide exchange factor DBS OS=Homo sapiens GN=MCF2L PE=1 SV=2	0	55
Rha_comp10592_c0_seq6	1409	363	353	Q9D4V0	sp|Q9D4V0|EKI1_MOUSEEthanolamine kinase 1 OS=Mus musculus GN=Etnk1 PE=2 SV=2	6.28e-108	64
Rha_comp10593_c0_seq2	2318	717	227	Q9Y169	sp|Q9Y169|EXT2_DROMEExostosin-2 OS=Drosophila melanogaster GN=Ext2 PE=1 SV=1	0	89
Rha_comp10594_c0_seq1	2001	864	150	A7XYI6	sp|A7XYI6|SOBP_RATSine oculis-binding protein homolog OS=Rattus norvegicus GN=Sobp PE=2 SV=1	1.88e-22	50
Rha_comp10595_c0_seq1	1943	366	361	Q5RBQ4	sp|Q5RBQ4|UBP46_PONABUbiquitin carboxyl-terminal hydrolase 46 OS=Pongo abelii GN=USP46 PE=2 SV=1	0	84
Rha_comp10596_c0_seq2	2820	643	615	Q9R049	sp|Q9R049|AMFR_MOUSEE3 ubiquitin-protein ligase AMFR OS=Mus musculus GN=Amfr PE=1 SV=2	2.65e-157	63
Rha_comp10597_c0_seq1	2434	779	788	Q7ZVL2	sp|Q7ZVL2|WDR24_DANREWD repeat-containing protein 24 OS=Danio rerio GN=wdr24 PE=2 SV=1	0	59
Rha_comp10601_c0_seq1	1027	223	91	Q5BLY4	sp|Q5BLY4|ICA_APIMEIcarapin-like OS=Apis mellifera PE=2 SV=1	4.06e-10	52
Rha_comp10602_c0_seq1	2854	495	471	Q9NRA2	sp|Q9NRA2|S17A5_HUMANSialin OS=Homo sapiens GN=SLC17A5 PE=1 SV=2	1.74e-121	60
Rha_comp10603_c0_seq1	2062	361	291	P22907	sp|P22907|HEM3_MOUSEPorphobilinogen deaminase OS=Mus musculus GN=Hmbs PE=2 SV=2	3.08e-103	72
Rha_comp10604_c0_seq1	2273	504	477	Q5R644	sp|Q5R644|API5_PONABApoptosis inhibitor 5 OS=Pongo abelii GN=API5 PE=2 SV=1	2.56e-99	60
Rha_comp10605_c0_seq1	3058	1024	297	Q96RT8	sp|Q96RT8|GCP5_HUMANGamma-tubulin complex component 5 OS=Homo sapiens GN=TUBGCP5 PE=1 SV=1	1.28e-17	47
Rha_comp10606_c0_seq5	1596	476	421	P16870	sp|P16870|CBPE_HUMANCarboxypeptidase E OS=Homo sapiens GN=CPE PE=1 SV=1	2.62e-133	65
Rha_comp10607_c0_seq1	3200	898	897	Q92973	sp|Q92973|TNPO1_HUMANTransportin-1 OS=Homo sapiens GN=TNPO1 PE=1 SV=2	0	60
Rha_comp10608_c0_seq1	1554	453	337	Q9BXJ7	sp|Q9BXJ7|AMNLS_HUMANProtein amnionless OS=Homo sapiens GN=AMN PE=1 SV=2	1.47e-24	43
Rha_comp10609_c0_seq1	2351	2629	708	Q292H2	sp|Q292H2|DOP1_DROPSProtein dopey-1 homolog OS=Drosophila pseudoobscura pseudoobscura GN=GA13490 PE=3 SV=1	1.15e-157	63
Rha_comp10610_c0_seq2	3174	1469	356	Q5SXM2	sp|Q5SXM2|SNPC4_HUMANsnRNA-activating protein complex subunit 4 OS=Homo sapiens GN=SNAPC4 PE=1 SV=1	4.32e-21	45
Rha_comp10611_c0_seq1	1599	307	288	O43808	sp|O43808|PM34_HUMANPeroxisomal membrane protein PMP34 OS=Homo sapiens GN=SLC25A17 PE=1 SV=1	6.27e-67	64
Rha_comp10612_c0_seq1	3872	709	460	P0CC10	sp|P0CC10|LRC4B_RATLeucine-rich repeat-containing protein 4B OS=Rattus norvegicus GN=Lrrc4b PE=1 SV=1	9.17e-28	43
Rha_comp10613_c0_seq5	2368	2194	195	A1ZA47	sp|A1ZA47|ZASP_DROMEPDZ and LIM domain protein Zasp OS=Drosophila melanogaster GN=Zasp52 PE=1 SV=2	4.44e-109	87
Rha_comp10614_c0_seq5	1570	645	330	Q61116	sp|Q61116|ZN235_MOUSEZinc finger protein 235 OS=Mus musculus GN=Znf235 PE=2 SV=1	2.64e-78	57
Rha_comp10616_c0_seq2	3240	673	643	Q8IUR7	sp|Q8IUR7|ARMC8_HUMANArmadillo repeat-containing protein 8 OS=Homo sapiens GN=ARMC8 PE=1 SV=2	0	65
Rha_comp10617_c0_seq3	953	140	156	P10735	sp|P10735|RT12_DROME40S ribosomal protein S12, mitochondrial OS=Drosophila melanogaster GN=tko PE=1 SV=1	4.86e-61	71
Rha_comp10618_c0_seq1	5579	2590	836	O75417	sp|O75417|DPOLQ_HUMANDNA polymerase theta OS=Homo sapiens GN=POLQ PE=1 SV=2	0	68
Rha_comp10622_c0_seq1	3739	1108	1165	Q24451	sp|Q24451|MAN2_DROMEAlpha-mannosidase 2 OS=Drosophila melanogaster GN=alpha-Man-II PE=1 SV=2	0	61
Rha_comp10623_c0_seq1	5780	1849	1571	Q291E4	sp|Q291E4|VIR_DROPSProtein virilizer OS=Drosophila pseudoobscura pseudoobscura GN=vir PE=3 SV=1	1.18e-124	46
Rha_comp10624_c0_seq6	7317	1068	186	O54826	sp|O54826|AF10_MOUSEProtein AF-10 OS=Mus musculus GN=Mllt10 PE=1 SV=2	6.74e-94	87
Rha_comp10627_c0_seq2	2533	305	281	O18638	sp|O18638|OAF_DROVIOut at first protein OS=Drosophila virilis GN=oaf PE=3 SV=1	1.6e-100	69
Rha_comp10628_c0_seq2	998	671	102	Q53H47	sp|Q53H47|SETMR_HUMANHistone-lysine N-methyltransferase SETMAR OS=Homo sapiens GN=SETMAR PE=1 SV=1	7.72e-30	62
Rha_comp10629_c0_seq1	3874	1204	1215	Q9HAV4	sp|Q9HAV4|XPO5_HUMANExportin-5 OS=Homo sapiens GN=XPO5 PE=1 SV=1	0	58
Rha_comp10630_c0_seq1	2734	360	367	P35236	sp|P35236|PTN7_HUMANTyrosine-protein phosphatase non-receptor type 7 OS=Homo sapiens GN=PTPN7 PE=1 SV=3	6.47e-52	47
Rha_comp10631_c0_seq2	1050	292	176	Q9NK57	sp|Q9NK57|GTPC1_DROMEPutative GTP cyclohydrolase 1 type 2 OS=Drosophila melanogaster GN=anon-35F/36A PE=2 SV=3	2.64e-55	63
Rha_comp10632_c0_seq1	1809	328	290	Q9VWY6	sp|Q9VWY6|TAF8_DROMETranscription initiation factor TFIID subunit 8 OS=Drosophila melanogaster GN=Taf8 PE=1 SV=1	1.41e-68	62
Rha_comp10633_c0_seq1	4332	359	306	Q8BUM3	sp|Q8BUM3|PTN7_MOUSETyrosine-protein phosphatase non-receptor type 7 OS=Mus musculus GN=Ptpn7 PE=1 SV=1	2.91e-46	50
Rha_comp10634_c0_seq1	4058	1461	326	Q5VT52	sp|Q5VT52|RPRD2_HUMANRegulation of nuclear pre-mRNA domain-containing protein 2 OS=Homo sapiens GN=RPRD2 PE=1 SV=1	6.1e-33	48
Rha_comp10636_c1_seq2	1314	554	439	B3A0N5	sp|B3A0N5|APY_TABYAApyrase OS=Tabanus yao PE=1 SV=1	8.59e-137	66
Rha_comp10637_c0_seq1	1822	464	429	P46441	sp|P46441|N2B_HAEIRPutative ATPase N2B OS=Haematobia irritans PE=2 SV=1	1.31e-160	72
Rha_comp10639_c0_seq2	3012	659	663	P28288	sp|P28288|ABCD3_HUMANATP-binding cassette sub-family D member 3 OS=Homo sapiens GN=ABCD3 PE=1 SV=1	0	72
Rha_comp10640_c0_seq1	1250	363	315	Q9NS00	sp|Q9NS00|C1GLT_HUMANGlycoprotein-N-acetylgalactosamine 3-beta-galactosyltransferase 1 OS=Homo sapiens GN=C1GALT1 PE=1 SV=1	1.02e-24	47
Rha_comp10641_c0_seq2	1467	730	527	Q8T674	sp|Q8T674|ABCGK_DICDIABC transporter G family member 20 OS=Dictyostelium discoideum GN=abcG20 PE=3 SV=1	2.24e-19	39
Rha_comp10644_c0_seq5	2656	671	553	P83099	sp|P83099|KPC4_DROMEPutative protein kinase C delta type homolog OS=Drosophila melanogaster GN=Pkcdelta PE=2 SV=3	0	85
Rha_comp10645_c0_seq2	3938	1386	1215	Q6P158	sp|Q6P158|DHX57_HUMANPutative ATP-dependent RNA helicase DHX57 OS=Homo sapiens GN=DHX57 PE=1 SV=2	0	62
Rha_comp10646_c0_seq1	1170	218	128	Q17DI7	sp|Q17DI7|MED31_AEDAEMediator of RNA polymerase II transcription subunit 31 OS=Aedes aegypti GN=MED31 PE=3 SV=1	7.53e-60	84
Rha_comp10647_c0_seq2	667	1862	219	Q02357	sp|Q02357|ANK1_MOUSEAnkyrin-1 OS=Mus musculus GN=Ank1 PE=1 SV=2	2.52e-35	54
Rha_comp10648_c0_seq4	2392	725	734	Q8BZW8	sp|Q8BZW8|NHLC2_MOUSENHL repeat-containing protein 2 OS=Mus musculus GN=Nhlrc2 PE=2 SV=1	1.48e-178	57
Rha_comp10650_c0_seq2	2453	147	147	P54357	sp|P54357|MLC2_DROMEMyosin-2 essential light chain OS=Drosophila melanogaster GN=Mlc-c PE=1 SV=1	5.53e-81	91
Rha_comp10651_c0_seq2	4105	1018	471	Q80TQ5	sp|Q80TQ5|PKHM2_MOUSEPleckstrin homology domain-containing family M member 2 OS=Mus musculus GN=Plekhm2 PE=2 SV=2	1.78e-23	42
Rha_comp10652_c0_seq2	2510	766	351	P81133	sp|P81133|SIM1_HUMANSingle-minded homolog 1 OS=Homo sapiens GN=SIM1 PE=2 SV=2	4.84e-177	88
Rha_comp10653_c0_seq4	5288	1883	1019	Q92545	sp|Q92545|TM131_HUMANTransmembrane protein 131 OS=Homo sapiens GN=TMEM131 PE=1 SV=3	3.9e-150	52
Rha_comp10656_c0_seq1	1992	677	78	Q9BLJ6	sp|Q9BLJ6|BAGS_BOMMOBAG domain-containing protein Samui OS=Bombyx mori GN=Samui PE=2 SV=1	6.85e-09	62
Rha_comp10663_c0_seq1	1976	385	383	Q9U5N1	sp|Q9U5N1|VATC_MANSEV-type proton ATPase subunit C OS=Manduca sexta PE=2 SV=1	0	90
Rha_comp10664_c0_seq1	991	760	259	Q9JK91	sp|Q9JK91|MLH1_MOUSEDNA mismatch repair protein Mlh1 OS=Mus musculus GN=Mlh1 PE=2 SV=2	7.44e-87	70
Rha_comp10665_c0_seq1	1329	217	195	Q2L6K8	sp|Q2L6K8|CNPY4_DANREProtein canopy 4 OS=Danio rerio GN=cnpy4 PE=2 SV=1	1.57e-58	68
Rha_comp10666_c0_seq2	4950	1669	202	Q9V727	sp|Q9V727|ASX_DROMEPolycomb protein Asx OS=Drosophila melanogaster GN=Asx PE=1 SV=1	1.21e-63	73
Rha_comp10667_c0_seq1	2339	769	729	Q4PZA2	sp|Q4PZA2|ECE1_MOUSEEndothelin-converting enzyme 1 OS=Mus musculus GN=Ece1 PE=1 SV=1	3.16e-57	44
Rha_comp10668_c0_seq3	4722	627	621	Q61233	sp|Q61233|PLSL_MOUSEPlastin-2 OS=Mus musculus GN=Lcp1 PE=1 SV=4	0	70
Rha_comp10670_c0_seq1	6187	830	763	Q9JHD2	sp|Q9JHD2|KAT2A_MOUSEHistone acetyltransferase KAT2A OS=Mus musculus GN=Kat2a PE=1 SV=2	0	69
Rha_comp10672_c0_seq4	1996	486	135	Q5R4I2	sp|Q5R4I2|RNF8_PONABE3 ubiquitin-protein ligase RNF8 OS=Pongo abelii GN=RNF8 PE=2 SV=1	7.24e-19	59
Rha_comp10673_c0_seq3	1910	523	497	Q90YK5	sp|Q90YK5|HPSE_CHICKHeparanase OS=Gallus gallus GN=HPSE PE=1 SV=1	3.04e-87	53
Rha_comp10674_c0_seq5	1150	315	306	Q5U2Q3	sp|Q5U2Q3|CK054_RATEster hydrolase C11orf54 homolog OS=Rattus norvegicus PE=1 SV=1	7.39e-108	68
Rha_comp10675_c0_seq1	1138	375	202	Q99PT3	sp|Q99PT3|IN80B_MOUSEINO80 complex subunit B OS=Mus musculus GN=Ino80b PE=1 SV=2	2.55e-10	47
Rha_comp10676_c0_seq1	5381	1799	1446	A2AHJ4	sp|A2AHJ4|BRWD3_MOUSEBromodomain and WD repeat-containing protein 3 OS=Mus musculus GN=Brwd3 PE=2 SV=1	0	59
Rha_comp10677_c0_seq2	1542	454	455	Q6YP21	sp|Q6YP21|KAT3_HUMANKynurenine--oxoglutarate transaminase 3 OS=Homo sapiens GN=CCBL2 PE=1 SV=1	1.96e-163	69
Rha_comp10679_c0_seq2	3119	531	582	Q66H20	sp|Q66H20|PTBP2_RATPolypyrimidine tract-binding protein 2 OS=Rattus norvegicus GN=Ptbp2 PE=2 SV=1	4.26e-170	65
Rha_comp10680_c0_seq1	1578	751	151	Q7M3K2	sp|Q7M3K2|PELET_DROMETransposable element P transposase OS=Drosophila melanogaster GN=T PE=1 SV=2	2.36e-07	47
Rha_comp10681_c0_seq1	3049	1223	372	Q292S8	sp|Q292S8|COS_DROPSKinesin-like protein costa OS=Drosophila pseudoobscura pseudoobscura GN=cos PE=3 SV=2	9.31e-83	60
Rha_comp10682_c0_seq3	2077	622	588	Q7SYH5	sp|Q7SYH5|SC5A8_XENLASodium-coupled monocarboxylate transporter 1 OS=Xenopus laevis GN=slc5a8 PE=2 SV=1	5.36e-106	56
Rha_comp10683_c0_seq1	2432	670	333	A0JNI5	sp|A0JNI5|CLASR_BOVINCLK4-associating serine/arginine rich protein OS=Bos taurus GN=CLASRP PE=2 SV=1	2.55e-59	63
Rha_comp10684_c0_seq3	3671	1053	977	Q505D1	sp|Q505D1|ANR28_MOUSESerine/threonine-protein phosphatase 6 regulatory ankyrin repeat subunit A OS=Mus musculus GN=Ankrd28 PE=1 SV=1	0	67
Rha_comp10685_c0_seq2	1278	1434	61	P20892	sp|P20892|POL_HV1OYGag-Pol polyprotein OS=Human immunodeficiency virus type 1 group M subtype B (isolate OYI) GN=gag-pol PE=3 SV=3	9.59e-09	67
Rha_comp10686_c0_seq2	2097	590	551	Q9VVT2	sp|Q9VVT2|INDY1_DROMEProtein I'm not dead yet OS=Drosophila melanogaster GN=Indy PE=1 SV=2	4.44e-164	69
Rha_comp10687_c0_seq5	1190	329	222	Q6GQN5	sp|Q6GQN5|PPR42_DANREProtein phosphatase 1 regulatory subunit 42 OS=Danio rerio GN=ppp1r42 PE=2 SV=1	3.25e-36	60
Rha_comp10688_c0_seq21	6990	1066	432	Q924T7	sp|Q924T7|RNF31_MOUSEE3 ubiquitin-protein ligase RNF31 OS=Mus musculus GN=Rnf31 PE=1 SV=2	7.55e-93	56
Rha_comp10689_c0_seq1	3557	669	664	Q7KML2	sp|Q7KML2|ACOX1_DROMEProbable peroxisomal acyl-coenzyme A oxidase 1 OS=Drosophila melanogaster GN=CG5009 PE=1 SV=1	0	71
Rha_comp10690_c0_seq1	2441	605	382	O02833	sp|O02833|ALS_PAPHAInsulin-like growth factor-binding protein complex acid labile subunit OS=Papio hamadryas GN=IGFALS PE=2 SV=1	1.86e-17	46
Rha_comp10692_c1_seq1	1902	369	351	Q9VVE5	sp|Q9VVE5|MSIR6_DROMERNA-binding protein Musashi homolog Rbp6 OS=Drosophila melanogaster GN=Rbp6 PE=2 SV=3	1.04e-167	80
Rha_comp10694_c0_seq3	3536	715	334	Q6P9S0	sp|Q6P9S0|MTSSL_MOUSEMTSS1-like protein OS=Mus musculus GN=Mtss1l PE=1 SV=1	1.28e-106	69
Rha_comp10696_c0_seq3	10213	3174	3345	Q96RL7	sp|Q96RL7|VP13A_HUMANVacuolar protein sorting-associated protein 13A OS=Homo sapiens GN=VPS13A PE=1 SV=2	0	51
Rha_comp10697_c0_seq1	2262	700	694	O15254	sp|O15254|ACOX3_HUMANPeroxisomal acyl-coenzyme A oxidase 3 OS=Homo sapiens GN=ACOX3 PE=1 SV=2	0	64
Rha_comp10698_c0_seq1	1449	206	179	Q923D2	sp|Q923D2|BLVRB_MOUSEFlavin reductase (NADPH) OS=Mus musculus GN=Blvrb PE=2 SV=3	5.91e-41	59
Rha_comp10699_c0_seq1	275	282	37	O88445	sp|O88445|AURKC_MOUSEAurora kinase C OS=Mus musculus GN=Aurkc PE=1 SV=1	5.49e-11	81
Rha_comp10700_c0_seq1	2521	1648	385	Q15058	sp|Q15058|KIF14_HUMANKinesin-like protein KIF14 OS=Homo sapiens GN=KIF14 PE=1 SV=1	5.23e-108	69
Rha_comp10701_c0_seq1	3213	618	516	Q99PW6	sp|Q99PW6|MMP24_RATMatrix metalloproteinase-24 OS=Rattus norvegicus GN=Mmp24 PE=2 SV=1	1.75e-94	51
Rha_comp10702_c0_seq2	3294	844	607	Q9VL72	sp|Q9VL72|SMRCD_DROMESWI/SNF-related matrix-associated actin-dependent regulator of chromatin subfamily A containing DEAD/H box 1 homolog OS=Drosophila melanogaster GN=Etl1 PE=1 SV=1	0	74
Rha_comp10703_c0_seq1	1682	263	193	Q6P7K5	sp|Q6P7K5|EMC10_XENTRER membrane protein complex subunit 10 OS=Xenopus tropicalis GN=emc10 PE=2 SV=1	1.67e-28	58
Rha_comp10704_c0_seq1	2759	192	189	P04388	sp|P04388|RAS2_DROMERas-like protein 2 OS=Drosophila melanogaster GN=Ras64B PE=1 SV=2	2.58e-92	90
Rha_comp10705_c0_seq2	823	336	94	P18729	sp|P18729|ZG57_XENLAGastrula zinc finger protein XlCGF57.1 (Fragment) OS=Xenopus laevis PE=3 SV=1	2.71e-21	64
Rha_comp10706_c0_seq1	2453	908	772	P39087	sp|P39087|GRIK2_MOUSEGlutamate receptor ionotropic, kainate 2 OS=Mus musculus GN=Grik2 PE=1 SV=4	0	68
Rha_comp10707_c0_seq2	3924	1231	298	Q7YZA2	sp|Q7YZA2|Y7065_DROMEUncharacterized protein CG7065 OS=Drosophila melanogaster GN=CG7065 PE=1 SV=1	1.14e-35	53
Rha_comp10708_c0_seq1	1565	451	447	P23258	sp|P23258|TBG1_HUMANTubulin gamma-1 chain OS=Homo sapiens GN=TUBG1 PE=1 SV=2	0	93
Rha_comp10709_c0_seq1	5860	658	216	Q9JL61	sp|Q9JL61|RFX5_MOUSEDNA-binding protein Rfx5 OS=Mus musculus GN=Rfx5 PE=1 SV=2	1e-24	53
Rha_comp10710_c0_seq1	4803	1494	1545	Q86X10	sp|Q86X10|RLGPB_HUMANRal GTPase-activating protein subunit beta OS=Homo sapiens GN=RALGAPB PE=1 SV=1	0	60
Rha_comp10711_c0_seq5	4265	1422	777	Q2V2M9	sp|Q2V2M9|FHOD3_HUMANFH1/FH2 domain-containing protein 3 OS=Homo sapiens GN=FHOD3 PE=1 SV=2	1.46e-178	62
Rha_comp10712_c0_seq1	1248	393	382	P32755	sp|P32755|HPPD_RAT4-hydroxyphenylpyruvate dioxygenase OS=Rattus norvegicus GN=Hpd PE=1 SV=3	0	81
Rha_comp10713_c0_seq1	1849	291	46	Q24547	sp|Q24547|STX1A_DROMESyntaxin-1A OS=Drosophila melanogaster GN=Syx1A PE=1 SV=1	2.97e-19	100
Rha_comp10714_c0_seq1	5322	1770	125	Q29KG4	sp|Q29KG4|AFF4_DROPSAF4/FMR2 family member 4 OS=Drosophila pseudoobscura pseudoobscura GN=lilli PE=3 SV=2	3.43e-28	69
Rha_comp10715_c0_seq1	1573	556	452	Q32NB8	sp|Q32NB8|PGPS1_HUMANCDP-diacylglycerol--glycerol-3-phosphate 3-phosphatidyltransferase, mitochondrial OS=Homo sapiens GN=PGS1 PE=2 SV=1	3.62e-115	59
Rha_comp10716_c1_seq2	4931	1191	357	Q58EX7	sp|Q58EX7|PKHG4_HUMANPuratrophin-1 OS=Homo sapiens GN=PLEKHG4 PE=1 SV=1	3.89e-122	74
Rha_comp10718_c0_seq5	1577	416	364	Q28H54	sp|Q28H54|CEPT1_XENTRCholine/ethanolaminephosphotransferase 1 OS=Xenopus tropicalis GN=cept1 PE=2 SV=1	1.47e-133	75
Rha_comp10719_c0_seq1	6186	1475	594	Q3UQ28	sp|Q3UQ28|PXDN_MOUSEPeroxidasin homolog OS=Mus musculus GN=Pxdn PE=2 SV=2	2.66e-106	55
Rha_comp10720_c0_seq2	1752	427	380	Q9VJQ4	sp|Q9VJQ4|MCES_DROMEmRNA cap guanine-N7 methyltransferase OS=Drosophila melanogaster GN=l(2)35Bd PE=1 SV=2	2.98e-127	69
Rha_comp10722_c0_seq2	3318	856	329	O15381	sp|O15381|NVL_HUMANNuclear valosin-containing protein-like OS=Homo sapiens GN=NVL PE=1 SV=1	3.61e-137	80
Rha_comp10723_c0_seq1	3585	765	549	Q96PH1	sp|Q96PH1|NOX5_HUMANNADPH oxidase 5 OS=Homo sapiens GN=NOX5 PE=1 SV=1	1.16e-127	60
Rha_comp10724_c0_seq2	2903	339	300	Q9D0T2	sp|Q9D0T2|DUS12_MOUSEDual specificity protein phosphatase 12 OS=Mus musculus GN=Dusp12 PE=2 SV=1	7.75e-44	53
Rha_comp10725_c0_seq2	3921	1093	650	P82094	sp|P82094|TMF1_HUMANTATA element modulatory factor OS=Homo sapiens GN=TMF1 PE=1 SV=2	1.76e-63	56
Rha_comp10726_c0_seq1	1153	298	299	A3KPP4	sp|A3KPP4|S2535_DANRESolute carrier family 25 member 35 OS=Danio rerio GN=slc25a35 PE=2 SV=1	6.37e-89	65
Rha_comp10727_c0_seq6	2411	343	286	Q02338	sp|Q02338|BDH_HUMAND-beta-hydroxybutyrate dehydrogenase, mitochondrial OS=Homo sapiens GN=BDH1 PE=1 SV=3	3.3e-58	57
Rha_comp10728_c1_seq1	1011	620	277	O43663	sp|O43663|PRC1_HUMANProtein regulator of cytokinesis 1 OS=Homo sapiens GN=PRC1 PE=1 SV=2	1.19e-09	48
Rha_comp10729_c0_seq1	1252	248	221	Q9VF89	sp|Q9VF89|RM09_DROME39S ribosomal protein L9, mitochondrial OS=Drosophila melanogaster GN=mRpL9 PE=2 SV=1	2.59e-80	73
Rha_comp10732_c0_seq1	1960	315	169	Q5FVF1	sp|Q5FVF1|F10C1_RATProtein FRA10AC1 homolog OS=Rattus norvegicus GN=Fra10ac1 PE=2 SV=1	8.16e-51	67
Rha_comp10733_c0_seq1	3861	816	731	Q8N0W4	sp|Q8N0W4|NLGNX_HUMANNeuroligin-4, X-linked OS=Homo sapiens GN=NLGN4X PE=1 SV=1	9.38e-104	50
Rha_comp10734_c1_seq1	4861	1120	790	A8E7C5	sp|A8E7C5|SAC2_DANREPhosphatidylinositide phosphatase SAC2 OS=Danio rerio GN=inpp5f PE=3 SV=1	0	62
Rha_comp10735_c0_seq1	2705	832	314	Q5ZKM1	sp|Q5ZKM1|SPB1_CHICKpre-rRNA processing protein FTSJ3 OS=Gallus gallus GN=FTSJ3 PE=2 SV=2	4.33e-143	79
Rha_comp10738_c0_seq1	2403	634	267	Q6UUV9	sp|Q6UUV9|CRTC1_HUMANCREB-regulated transcription coactivator 1 OS=Homo sapiens GN=CRTC1 PE=1 SV=2	4.28e-30	45
Rha_comp10741_c0_seq2	5185	1418	907	P61406	sp|P61406|EST1A_MOUSETelomerase-binding protein EST1A OS=Mus musculus GN=Smg6 PE=1 SV=1	1.59e-146	55
Rha_comp10742_c0_seq1	1785	518	513	Q66KD9	sp|Q66KD9|VWA9_XENTRvon Willebrand factor A domain-containing protein 9 OS=Xenopus tropicalis GN=vwa9 PE=2 SV=1	6.55e-155	65
Rha_comp10743_c0_seq5	4236	1790	904	Q8MQW8	sp|Q8MQW8|SPRI_DROMEProtein sprint OS=Drosophila melanogaster GN=spri PE=2 SV=2	1.32e-152	51
Rha_comp10744_c0_seq1	1518	756	393	P40692	sp|P40692|MLH1_HUMANDNA mismatch repair protein Mlh1 OS=Homo sapiens GN=MLH1 PE=1 SV=1	7.48e-173	77
Rha_comp10745_c0_seq2	1666	1313	378	Q6ZN16	sp|Q6ZN16|M3K15_HUMANMitogen-activated protein kinase kinase kinase 15 OS=Homo sapiens GN=MAP3K15 PE=1 SV=2	2.42e-41	52
Rha_comp10746_c0_seq4	649	487	119	Q9NJ98	sp|Q9NJ98|BGBP1_MANSEBeta-1,3-glucan-binding protein 1 OS=Manduca sexta PE=1 SV=1	3.96e-13	55
Rha_comp10748_c0_seq1	1742	533	248	Q0II91	sp|Q0II91|DJC21_BOVINDnaJ homolog subfamily C member 21 OS=Bos taurus GN=DNAJC21 PE=2 SV=2	1.4e-85	72
Rha_comp10749_c0_seq3	3708	505	466	A1L1W9	sp|A1L1W9|MOT10_DANREMonocarboxylate transporter 10 OS=Danio rerio GN=slc16a10 PE=2 SV=1	9.24e-29	43
Rha_comp10750_c0_seq3	4377	870	166	Q21502	sp|Q21502|MEP1_CAEELMOG interacting and ectopic P-granules protein 1 OS=Caenorhabditis elegans GN=mep-1 PE=1 SV=2	1.57e-26	55
Rha_comp10751_c0_seq3	2336	596	416	Q5BLE2	sp|Q5BLE2|FA73B_DANREProtein FAM73B OS=Danio rerio GN=fam73b PE=2 SV=1	2.51e-82	57
Rha_comp10752_c0_seq3	2745	701	723	Q55EH8	sp|Q55EH8|ABCGN_DICDIABC transporter G family member 23 OS=Dictyostelium discoideum GN=abcG23 PE=3 SV=2	1.38e-76	49
Rha_comp10753_c1_seq1	1483	366	363	Q4R3J0	sp|Q4R3J0|RTCA_MACFARNA 3'-terminal phosphate cyclase OS=Macaca fascicularis GN=RTCA PE=2 SV=1	1.32e-117	69
Rha_comp10754_c0_seq2	2584	898	699	Q24210	sp|Q24210|CSKP_DROMEPeripheral plasma membrane protein CASK OS=Drosophila melanogaster GN=CASK PE=1 SV=4	0	79
Rha_comp10756_c0_seq2	1754	342	302	Q5E9I7	sp|Q5E9I7|MEP50_BOVINMethylosome protein 50 OS=Bos taurus GN=WDR77 PE=2 SV=1	2.49e-16	45
Rha_comp10758_c0_seq4	4242	417	313	Q7T3T4	sp|Q7T3T4|SMS1_CHICKPhosphatidylcholine:ceramide cholinephosphotransferase 1 OS=Gallus gallus GN=SGMS1 PE=2 SV=2	1.48e-82	62
Rha_comp10759_c0_seq1	3126	875	887	Q05086	sp|Q05086|UBE3A_HUMANUbiquitin-protein ligase E3A OS=Homo sapiens GN=UBE3A PE=1 SV=4	0	66
Rha_comp10760_c0_seq4	2778	903	300	Q92667	sp|Q92667|AKAP1_HUMANA-kinase anchor protein 1, mitochondrial OS=Homo sapiens GN=AKAP1 PE=1 SV=1	1.62e-52	59
Rha_comp10761_c0_seq1	1711	525	286	Q9BX70	sp|Q9BX70|BTBD2_HUMANBTB/POZ domain-containing protein 2 OS=Homo sapiens GN=BTBD2 PE=1 SV=1	1.09e-58	61
Rha_comp10763_c0_seq2	1052	220	173	O88668	sp|O88668|CREG1_MOUSEProtein CREG1 OS=Mus musculus GN=Creg1 PE=2 SV=1	1.42e-44	67
Rha_comp10764_c0_seq1	4740	1722	921	Q80TE4	sp|Q80TE4|SI1L2_MOUSESignal-induced proliferation-associated 1-like protein 2 OS=Mus musculus GN=Sipa1l2 PE=1 SV=3	0	62
Rha_comp10765_c0_seq1	3250	1508	739	Q8TEQ6	sp|Q8TEQ6|GEMI5_HUMANGem-associated protein 5 OS=Homo sapiens GN=GEMIN5 PE=1 SV=3	1.93e-47	44
Rha_comp10766_c0_seq3	6149	1649	191	Q9P1Y6	sp|Q9P1Y6|PHRF1_HUMANPHD and RING finger domain-containing protein 1 OS=Homo sapiens GN=PHRF1 PE=1 SV=3	1.95e-42	59
Rha_comp10768_c0_seq1	1589	342	204	Q5RFR0	sp|Q5RFR0|TTPAL_PONABAlpha-tocopherol transfer protein-like OS=Pongo abelii GN=TTPAL PE=2 SV=1	4.56e-11	48
Rha_comp10769_c0_seq1	1590	414	311	Q9JJX8	sp|Q9JJX8|ST32B_MOUSESerine/threonine-protein kinase 32B OS=Mus musculus GN=Stk32b PE=2 SV=2	5.58e-140	78
Rha_comp10770_c0_seq17	2954	701	660	Q55EH8	sp|Q55EH8|ABCGN_DICDIABC transporter G family member 23 OS=Dictyostelium discoideum GN=abcG23 PE=3 SV=2	3.29e-71	47
Rha_comp10771_c0_seq1	3726	656	653	O18637	sp|O18637|SLY1_DROVIProtein sly1 homolog OS=Drosophila virilis GN=Slh PE=3 SV=1	0	78
Rha_comp10772_c0_seq1	2472	486	355	Q8BJ56	sp|Q8BJ56|PLPL2_MOUSEPatatin-like phospholipase domain-containing protein 2 OS=Mus musculus GN=Pnpla2 PE=1 SV=1	4.98e-81	60
Rha_comp10773_c0_seq1	2931	423	389	P26440	sp|P26440|IVD_HUMANIsovaleryl-CoA dehydrogenase, mitochondrial OS=Homo sapiens GN=IVD PE=1 SV=1	0	81
Rha_comp10775_c0_seq1	3052	953	285	Q6PFK1	sp|Q6PFK1|ZN598_DANREZinc finger protein 598 OS=Danio rerio GN=znf598 PE=1 SV=2	1.55e-86	66
Rha_comp10777_c0_seq2	3773	389	392	Q7L273	sp|Q7L273|KCTD9_HUMANBTB/POZ domain-containing protein KCTD9 OS=Homo sapiens GN=KCTD9 PE=2 SV=1	3.52e-141	72
Rha_comp10778_c0_seq2	1617	351	338	Q8R3G1	sp|Q8R3G1|PP1R8_MOUSENuclear inhibitor of protein phosphatase 1 OS=Mus musculus GN=Ppp1r8 PE=1 SV=1	9.72e-82	68
Rha_comp10779_c0_seq1	1954	948	589	Q7KT91	sp|Q7KT91|C3390_DROMENon-lysosomal glucosylceramidase OS=Drosophila melanogaster GN=CG33090 PE=1 SV=1	0	65
Rha_comp10780_c0_seq1	2118	450	413	Q5S1U6	sp|Q5S1U6|IFRD1_PIGInterferon-related developmental regulator 1 OS=Sus scrofa GN=IFRD1 PE=2 SV=1	5.14e-88	60
Rha_comp10781_c0_seq1	1195	603	263	P35859	sp|P35859|ALS_RATInsulin-like growth factor-binding protein complex acid labile subunit OS=Rattus norvegicus GN=Igfals PE=1 SV=1	1.27e-14	44
Rha_comp10782_c0_seq1	4656	1274	1320	Q6ZUT9	sp|Q6ZUT9|DEN5B_HUMANDENN domain-containing protein 5B OS=Homo sapiens GN=DENND5B PE=1 SV=2	0	59
Rha_comp10783_c0_seq2	1049	279	290	A1T726	sp|A1T726|Y2161_MYCVPUncharacterized oxidoreductase Mvan_2161 OS=Mycobacterium vanbaalenii (strain DSM 7251 / PYR-1) GN=Mvan_2161 PE=3 SV=1	2.49e-53	56
Rha_comp10788_c0_seq9	3956	1374	1099	Q6EDY6	sp|Q6EDY6|LR16A_MOUSELeucine-rich repeat-containing protein 16A OS=Mus musculus GN=Lrrc16a PE=1 SV=2	0	58
Rha_comp10789_c0_seq1	1310	274	272	A2RUW1	sp|A2RUW1|TOLIP_RATToll-interacting protein OS=Rattus norvegicus GN=Tollip PE=2 SV=1	6.02e-73	67
Rha_comp10792_c0_seq1	7576	3479	2510	Q9VT28	sp|Q9VT28|FRY_DROMEProtein furry OS=Drosophila melanogaster GN=fry PE=1 SV=2	0	72
Rha_comp10793_c0_seq33	4001	1696	1163	Q9VR59	sp|Q9VR59|VIP1_DROMEInositol hexakisphosphate and diphosphoinositol-pentakisphosphate kinase OS=Drosophila melanogaster GN=l(1)G0196 PE=1 SV=2	0	83
Rha_comp10794_c0_seq1	700	1210	126	Q96KQ7	sp|Q96KQ7|EHMT2_HUMANHistone-lysine N-methyltransferase EHMT2 OS=Homo sapiens GN=EHMT2 PE=1 SV=3	8.6e-14	56
Rha_comp10795_c0_seq15	1568	1142	243	Q6UVM4	sp|Q6UVM4|KCNT2_RATPotassium channel subfamily T member 2 OS=Rattus norvegicus GN=Kcnt2 PE=1 SV=1	7.67e-53	60
Rha_comp10796_c0_seq2	1659	206	65	P05205	sp|P05205|HP1_DROMEHeterochromatin protein 1 OS=Drosophila melanogaster GN=Su(var)205 PE=1 SV=2	1.94e-07	64
Rha_comp10797_c0_seq1	732	335	56	Q5NSW5	sp|Q5NSW5|DBX1_RATHomeobox protein DBX1 OS=Rattus norvegicus GN=Dbx1 PE=2 SV=1	2.74e-16	73
Rha_comp10798_c0_seq1	1372	754	329	Q9Z0R0	sp|Q9Z0R0|HASP_MOUSESerine/threonine-protein kinase haspin OS=Mus musculus GN=Gsg2 PE=1 SV=3	9.62e-90	63
Rha_comp10802_c0_seq28	4116	1851	545	Q7KRY7	sp|Q7KRY7|LAP4_DROMEProtein lap4 OS=Drosophila melanogaster GN=scrib PE=1 SV=1	1.34e-125	65
Rha_comp10803_c0_seq1	705	279	149	Q10126	sp|Q10126|YSM6_CAEELPutative uncharacterized transposon-derived protein F52C9.6 OS=Caenorhabditis elegans GN=F52C9.6 PE=5 SV=1	1.05e-08	47
Rha_comp10805_c0_seq3	1494	444	333	Q810K9	sp|Q810K9|GXLT2_MOUSEGlucoside xylosyltransferase 2 OS=Mus musculus GN=Gxylt2 PE=2 SV=1	9.86e-120	71
Rha_comp10806_c0_seq1	1753	345	296	Q63159	sp|Q63159|COQ3_RATHexaprenyldihydroxybenzoate methyltransferase, mitochondrial OS=Rattus norvegicus GN=Coq3 PE=2 SV=2	6.36e-47	54
Rha_comp10808_c0_seq2	2732	1106	111	P41885	sp|P41885|RBF1_CAEELRabphilin-1 OS=Caenorhabditis elegans GN=rbf-1 PE=1 SV=2	1.27e-42	65
Rha_comp10809_c0_seq2	2698	709	710	Q5ZKY2	sp|Q5ZKY2|ATG7_CHICKUbiquitin-like modifier-activating enzyme ATG7 OS=Gallus gallus GN=ATG7 PE=2 SV=1	0	63
Rha_comp1080_c0_seq1	892	349	197	Q26474	sp|Q26474|LACH_SCHAMLachesin OS=Schistocerca americana GN=LAC PE=1 SV=1	2.05e-28	49
Rha_comp10810_c0_seq2	3707	800	797	Q5U2W5	sp|Q5U2W5|TBL3_RATTransducin beta-like protein 3 OS=Rattus norvegicus GN=Tbl3 PE=2 SV=1	0	61
Rha_comp10811_c0_seq1	4001	1207	1021	Q8BKF1	sp|Q8BKF1|RPOM_MOUSEDNA-directed RNA polymerase, mitochondrial OS=Mus musculus GN=Polrmt PE=2 SV=1	0	59
Rha_comp10812_c0_seq1	5041	861	551	P10076	sp|P10076|ZFP26_MOUSEZinc finger protein 26 OS=Mus musculus GN=Zfp26 PE=2 SV=2	6.08e-17	36
Rha_comp10813_c0_seq3	3100	1260	133	Q9V468	sp|Q9V468|Y9776_DROMEZinc finger matrin-type protein CG9776 OS=Drosophila melanogaster GN=CG9776 PE=1 SV=1	3.79e-42	72
Rha_comp10816_c1_seq1	3512	844	840	Q9XTL9	sp|Q9XTL9|PYG_DROMEGlycogen phosphorylase OS=Drosophila melanogaster GN=GlyP PE=2 SV=2	0	92
Rha_comp10817_c0_seq1	1251	254	260	B5FXN8	sp|B5FXN8|THOC4_TAEGUTHO complex subunit 4 OS=Taeniopygia guttata GN=ALYREF PE=2 SV=1	2.05e-46	56
Rha_comp10818_c0_seq1	3053	748	143	Q08AW4	sp|Q08AW4|PKHM3_XENLAPleckstrin homology domain-containing family M member 3 OS=Xenopus laevis GN=plekhm3 PE=2 SV=1	3.65e-43	59
Rha_comp10819_c0_seq9	11572	4024	3843	Q8WXX0	sp|Q8WXX0|DYH7_HUMANDynein heavy chain 7, axonemal OS=Homo sapiens GN=DNAH7 PE=1 SV=2	0	76
Rha_comp1081_c0_seq1	1170	491	309	Q9R0N9	sp|Q9R0N9|SYT9_MOUSESynaptotagmin-9 OS=Mus musculus GN=Syt9 PE=1 SV=2	2.54e-52	57
Rha_comp10821_c1_seq12	1983	487	217	A5D979	sp|A5D979|SPRTN_BOVINSprT-like domain-containing protein Spartan OS=Bos taurus GN=SPRTN PE=2 SV=1	1.04e-84	71
Rha_comp10822_c0_seq1	4252	1353	1027	P08793	sp|P08793|XDH_CALVIXanthine dehydrogenase OS=Calliphora vicina GN=XDH PE=2 SV=1	0	75
Rha_comp10823_c0_seq1	2493	519	439	Q9Y5Q8	sp|Q9Y5Q8|TF3C5_HUMANGeneral transcription factor 3C polypeptide 5 OS=Homo sapiens GN=GTF3C5 PE=1 SV=2	6.69e-48	50
Rha_comp10825_c0_seq4	2674	578	552	Q24134	sp|Q24134|NELFD_DROMENegative elongation factor D OS=Drosophila melanogaster GN=TH1 PE=1 SV=2	0	86
Rha_comp10826_c0_seq1	4697	406	260	Q66KI9	sp|Q66KI9|NSUN4_XENTR5-methylcytosine rRNA methyltransferase NSUN4 OS=Xenopus tropicalis GN=nsun4 PE=2 SV=1	2.16e-57	60
Rha_comp10827_c0_seq3	3696	1237	322	P10394	sp|P10394|POL4_DROMERetrovirus-related Pol polyprotein from transposon 412 OS=Drosophila melanogaster GN=POL PE=4 SV=1	2.14e-32	47
Rha_comp10828_c0_seq1	1795	545	518	Q27757	sp|Q27757|LUCI_PHOPELuciferin 4-monooxygenase OS=Photuris pennsylvanica PE=2 SV=2	1.15e-108	59
Rha_comp10829_c0_seq1	1566	491	232	P10073	sp|P10073|ZSC22_HUMANZinc finger and SCAN domain-containing protein 22 OS=Homo sapiens GN=ZSCAN22 PE=2 SV=2	3.55e-34	50
Rha_comp10832_c0_seq4	1833	504	504	Q9VW43	sp|Q9VW43|CP305_DROMEProbable cytochrome P450 305a1 OS=Drosophila melanogaster GN=Cyp305a1 PE=2 SV=1	1.37e-118	60
Rha_comp10833_c0_seq2	1524	377	136	Q6GNM6	sp|Q6GNM6|F102A_XENLAProtein FAM102A OS=Xenopus laevis GN=fam102a PE=2 SV=1	1.13e-45	77
Rha_comp10834_c0_seq1	1736	568	413	Q9GP71	sp|Q9GP71|YELL_DROMDProtein yellow OS=Drosophila madeirensis GN=y PE=3 SV=1	7.75e-41	48
Rha_comp10838_c0_seq4	4971	592	361	B4KX02	sp|B4KX02|SHEP_DROMOProtein alan shepard OS=Drosophila mojavensis GN=shep PE=3 SV=1	8.75e-93	68
Rha_comp10839_c0_seq1	2037	508	384	P15278	sp|P15278|FAS3_DROMEFasciclin-3 OS=Drosophila melanogaster GN=Fas3 PE=2 SV=1	6.85e-60	54
Rha_comp10840_c0_seq1	1492	394	219	Q3MHI4	sp|Q3MHI4|PHAX_BOVINPhosphorylated adapter RNA export protein OS=Bos taurus GN=PHAX PE=2 SV=2	9.79e-21	52
Rha_comp10841_c0_seq1	5318	1572	813	Q9P2P5	sp|Q9P2P5|HECW2_HUMANE3 ubiquitin-protein ligase HECW2 OS=Homo sapiens GN=HECW2 PE=1 SV=2	0	69
Rha_comp10842_c0_seq1	1185	390	294	Q9R0M8	sp|Q9R0M8|S35A2_MOUSEUDP-galactose translocator OS=Mus musculus GN=Slc35a2 PE=2 SV=1	6.67e-89	71
Rha_comp10843_c0_seq4	3252	149	122	C3XVM1	sp|C3XVM1|GATC_BRAFLGlutamyl-tRNA(Gln) amidotransferase subunit C, mitochondrial OS=Branchiostoma floridae GN=BRAFLDRAFT_270748 PE=3 SV=1	1.15e-39	77
Rha_comp10844_c0_seq2	3956	1144	1108	Q16706	sp|Q16706|MA2A1_HUMANAlpha-mannosidase 2 OS=Homo sapiens GN=MAN2A1 PE=1 SV=2	0	54
Rha_comp10845_c0_seq1	1665	418	291	Q503L9	sp|Q503L9|NXN_DANRENucleoredoxin OS=Danio rerio GN=nxn PE=2 SV=1	6.78e-50	53
Rha_comp10846_c0_seq2	3610	1009	235	Q3TN34	sp|Q3TN34|MILK2_MOUSEMICAL-like protein 2 OS=Mus musculus GN=Micall2 PE=1 SV=1	1.78e-46	54
Rha_comp10847_c0_seq5	2471	273	251	Q9U9P7	sp|Q9U9P7|PITC1_DROMECytoplasmic phosphatidylinositol transfer protein 1 OS=Drosophila melanogaster GN=rdgBbeta PE=2 SV=1	1.91e-120	85
Rha_comp10849_c0_seq1	1408	79	59	Q2NKR3	sp|Q2NKR3|COXM2_BOVINCOX assembly mitochondrial protein 2 homolog OS=Bos taurus GN=CMC2 PE=3 SV=1	7.76e-16	74
Rha_comp10850_c0_seq3	2257	395	313	O93603	sp|O93603|TRFR_CHICKThyrotropin-releasing hormone receptor OS=Gallus gallus GN=TRHR PE=2 SV=1	1.53e-07	44
Rha_comp10852_c0_seq1	6764	2234	2282	Q5SYL3	sp|Q5SYL3|K0100_MOUSEUPF0378 protein KIAA0100 OS=Mus musculus GN=Kiaa0100 PE=2 SV=1	0	51
Rha_comp10853_c0_seq1	4666	1485	1386	O60306	sp|O60306|AQR_HUMANIntron-binding protein aquarius OS=Homo sapiens GN=AQR PE=1 SV=4	0	81
Rha_comp10854_c0_seq9	693	229	184	P0CG60	sp|P0CG60|UBB_PONPYPolyubiquitin-B OS=Pongo pygmaeus GN=UBB PE=3 SV=1	2.04e-126	100
Rha_comp10855_c0_seq1	2249	544	531	Q9M0X9	sp|Q9M0X9|4CLL7_ARATH4-coumarate--CoA ligase-like 7 OS=Arabidopsis thaliana GN=4CLL7 PE=1 SV=1	1.1e-89	58
Rha_comp10857_c0_seq2	1694	310	334	Q9P6J4	sp|Q9P6J4|YHD6_SCHPOUncharacterized protein C1683.06c OS=Schizosaccharomyces pombe (strain 972 / ATCC 24843) GN=SPBC1683.06c PE=3 SV=1	3.24e-26	45
Rha_comp10858_c0_seq1	2336	632	528	Q86LG1	sp|Q86LG1|PPK28_DROMEPickpocket protein 28 OS=Drosophila melanogaster GN=ppk28 PE=1 SV=1	7.97e-41	44
Rha_comp10860_c0_seq1	2139	933	218	Q803M3	sp|Q803M3|TEX10_DANRETestis-expressed sequence 10 protein homolog OS=Danio rerio GN=tex10 PE=2 SV=2	2.21e-29	56
Rha_comp10862_c0_seq2	2356	524	601	Q01791	sp|Q01791|HUNB_TRICAProtein hunchback OS=Tribolium castaneum GN=hb PE=3 SV=2	1.6e-150	62
Rha_comp10863_c0_seq1	1593	461	431	Q9CYF5	sp|Q9CYF5|WBS16_MOUSEWilliams-Beuren syndrome chromosomal region 16 protein homolog OS=Mus musculus GN=Wbscr16 PE=2 SV=1	2.47e-124	62
Rha_comp10864_c0_seq1	3751	1122	730	Q960V3	sp|Q960V3|MILT_DROMETrafficking kinesin-binding protein milt OS=Drosophila melanogaster GN=milt PE=1 SV=1	8.95e-142	59
Rha_comp10866_c0_seq1	6211	1838	1129	Q9VMJ7	sp|Q9VMJ7|KDM5_DROMELysine-specific demethylase lid OS=Drosophila melanogaster GN=lid PE=1 SV=1	0	65
Rha_comp10867_c0_seq1	2460	741	715	Q291L4	sp|Q291L4|SYCC_DROPSCysteine--tRNA ligase, cytoplasmic OS=Drosophila pseudoobscura pseudoobscura GN=Aats-cys PE=3 SV=1	0	76
Rha_comp10869_c0_seq3	1116	175	176	Q9Y3C4	sp|Q9Y3C4|TPRKB_HUMANEKC/KEOPS complex subunit TPRKB OS=Homo sapiens GN=TPRKB PE=1 SV=1	1.92e-25	63
Rha_comp10871_c0_seq1	2514	776	744	Q95TN4	sp|Q95TN4|COG4_DROMEConserved oligomeric Golgi complex subunit 4 OS=Drosophila melanogaster GN=CG7456 PE=1 SV=1	0	68
Rha_comp10873_c0_seq2	2935	628	347	Q9V877	sp|Q9V877|SUB_DROMEKinesin-like protein subito OS=Drosophila melanogaster GN=sub PE=1 SV=1	6.89e-50	53
Rha_comp10874_c0_seq1	1864	471	476	P56634	sp|P56634|AMY_TENMOAlpha-amylase OS=Tenebrio molitor PE=1 SV=1	0	75
Rha_comp10875_c0_seq1	1953	553	172	Q2PE14	sp|Q2PE14|ZCHC8_DROMEZinc finger CCHC domain-containing protein 8 homolog OS=Drosophila melanogaster GN=CG4622 PE=1 SV=2	7.82e-27	56
Rha_comp10876_c0_seq1	3167	941	927	Q9H270	sp|Q9H270|VPS11_HUMANVacuolar protein sorting-associated protein 11 homolog OS=Homo sapiens GN=VPS11 PE=1 SV=1	0	63
Rha_comp10877_c0_seq1	3104	941	638	O94906	sp|O94906|PRP6_HUMANPre-mRNA-processing factor 6 OS=Homo sapiens GN=PRPF6 PE=1 SV=1	0	86
Rha_comp10878_c0_seq1	3816	594	554	O16099	sp|O16099|MAL2_DROVIMaltase 2 OS=Drosophila virilis GN=Mal-B2 PE=3 SV=2	7.98e-167	64
Rha_comp10880_c0_seq4	3004	563	555	Q9DBL7	sp|Q9DBL7|COASY_MOUSEBifunctional coenzyme A synthase OS=Mus musculus GN=Coasy PE=1 SV=2	4.38e-92	55
Rha_comp10881_c0_seq1	4612	1322	554	Q14CM0	sp|Q14CM0|FRPD4_HUMANFERM and PDZ domain-containing protein 4 OS=Homo sapiens GN=FRMPD4 PE=1 SV=1	4.47e-133	63
Rha_comp10882_c0_seq3	2313	600	228	Q9P2K5	sp|Q9P2K5|MYEF2_HUMANMyelin expression factor 2 OS=Homo sapiens GN=MYEF2 PE=1 SV=3	2.11e-44	58
Rha_comp10883_c0_seq1	2448	708	349	Q9JLQ2	sp|Q9JLQ2|GIT2_MOUSEARF GTPase-activating protein GIT2 OS=Mus musculus GN=Git2 PE=1 SV=2	1.14e-99	65
Rha_comp10884_c0_seq2	2658	1403	251	Q5TB80	sp|Q5TB80|CE162_HUMANCentrosomal protein of 162 kDa OS=Homo sapiens GN=KIAA1009 PE=1 SV=2	5.59e-11	48
Rha_comp10885_c0_seq2	2047	355	356	Q9VAF0	sp|Q9VAF0|Y816_DROMEUncharacterized protein CG7816 OS=Drosophila melanogaster GN=CG7816 PE=2 SV=1	1.21e-88	63
Rha_comp10886_c0_seq1	3481	771	791	Q5FVM7	sp|Q5FVM7|DJC16_RATDnaJ homolog subfamily C member 16 OS=Rattus norvegicus GN=Dnajc16 PE=2 SV=1	4.74e-102	50
Rha_comp10888_c1_seq7	4234	2516	1100	Q24270	sp|Q24270|CAC1D_DROMEVoltage-dependent calcium channel type D subunit alpha-1 OS=Drosophila melanogaster GN=Ca-alpha1D PE=1 SV=2	0	76
Rha_comp10889_c0_seq1	1749	302	279	Q64674	sp|Q64674|SPEE_MOUSESpermidine synthase OS=Mus musculus GN=Srm PE=2 SV=1	2.05e-108	73
Rha_comp10890_c0_seq1	3373	344	344	Q68F45	sp|Q68F45|WIPI3_XENLAWD repeat domain phosphoinositide-interacting protein 3 OS=Xenopus laevis GN=wdr45b PE=2 SV=1	1.31e-172	84
Rha_comp10891_c0_seq1	1750	510	453	P34528	sp|P34528|YM67_CAEELPutative serine protease K12H4.7 OS=Caenorhabditis elegans GN=K12H4.7 PE=3 SV=2	1.36e-48	46
Rha_comp10892_c0_seq1	2218	1193	652	Q10751	sp|Q10751|ACE_CHICKAngiotensin-converting enzyme (Fragment) OS=Gallus gallus GN=ACE PE=2 SV=1	1.92e-180	62
Rha_comp10893_c0_seq1	4679	831	824	Q5ZLD7	sp|Q5ZLD7|VPS53_CHICKVacuolar protein sorting-associated protein 53 homolog OS=Gallus gallus GN=VPS53 PE=2 SV=1	0	71
Rha_comp10894_c0_seq1	2655	827	822	Q9NXE4	sp|Q9NXE4|NSMA3_HUMANSphingomyelin phosphodiesterase 4 OS=Homo sapiens GN=SMPD4 PE=1 SV=2	1.68e-73	45
Rha_comp10896_c0_seq1	4848	1742	784	Q9ULI1	sp|Q9ULI1|K1239_HUMANLeucine-rich repeat and WD repeat-containing protein KIAA1239 OS=Homo sapiens GN=KIAA1239 PE=2 SV=3	2.73e-41	44
Rha_comp10897_c0_seq3	3749	942	956	P91885	sp|P91885|AMPN_MANSEAminopeptidase N OS=Manduca sexta GN=APN2 PE=1 SV=2	8.15e-156	53
Rha_comp10898_c0_seq3	4114	906	866	Q0EEE2	sp|Q0EEE2|PTHD3_MOUSEPatched domain-containing protein 3 OS=Mus musculus GN=Ptchd3 PE=1 SV=1	1.28e-147	56
Rha_comp10899_c0_seq3	4339	571	339	Q9GZV8	sp|Q9GZV8|PRD14_HUMANPR domain zinc finger protein 14 OS=Homo sapiens GN=PRDM14 PE=1 SV=1	3.21e-26	41
Rha_comp10900_c0_seq5	526	135	94	Q8LFQ6	sp|Q8LFQ6|GRXC4_ARATHGlutaredoxin-C4 OS=Arabidopsis thaliana GN=GRXC4 PE=2 SV=2	1.55e-26	67
Rha_comp10901_c0_seq1	1818	463	408	Q6DCX5	sp|Q6DCX5|PCFT_XENLAProton-coupled folate transporter OS=Xenopus laevis GN=slc46a1 PE=2 SV=1	6.07e-12	44
Rha_comp10903_c0_seq1	413	162	87	P22085	sp|P22085|CYTX_ONCVOOnchocystatin OS=Onchocerca volvulus PE=2 SV=2	1.47e-08	56
Rha_comp10904_c0_seq2	2441	1961	525	G5E8K5	sp|G5E8K5|ANK3_MOUSEAnkyrin-3 OS=Mus musculus GN=Ank3 PE=1 SV=1	4.35e-15	38
Rha_comp10905_c0_seq3	1575	319	203	Q3V209	sp|Q3V209|TMUB2_MOUSETransmembrane and ubiquitin-like domain-containing protein 2 OS=Mus musculus GN=Tmub2 PE=1 SV=1	1.75e-11	48
Rha_comp10907_c0_seq5	2749	701	652	Q55EH8	sp|Q55EH8|ABCGN_DICDIABC transporter G family member 23 OS=Dictyostelium discoideum GN=abcG23 PE=3 SV=2	8.88e-75	50
Rha_comp10908_c0_seq1	1770	416	235	Q9H553	sp|Q9H553|ALG2_HUMANAlpha-1,3/1,6-mannosyltransferase ALG2 OS=Homo sapiens GN=ALG2 PE=1 SV=1	1.48e-82	61
Rha_comp10909_c0_seq2	4715	1085	757	Q6ZPS6	sp|Q6ZPS6|AKIB1_MOUSEAnkyrin repeat and IBR domain-containing protein 1 OS=Mus musculus GN=Ankib1 PE=1 SV=2	0	66
Rha_comp10911_c0_seq1	3256	1193	806	Q9VGH7	sp|Q9VGH7|CLCN2_DROMEChloride channel protein 2 OS=Drosophila melanogaster GN=ClC-a PE=2 SV=3	0	80
Rha_comp10912_c0_seq1	3702	1044	1059	Q9VRP9	sp|Q9VRP9|BRE1_DROMEE3 ubiquitin-protein ligase Bre1 OS=Drosophila melanogaster GN=Bre1 PE=1 SV=2	0	78
Rha_comp10913_c0_seq2	1115	270	274	Q9HH99	sp|Q9HH99|P5CR_METACPyrroline-5-carboxylate reductase OS=Methanosarcina acetivorans (strain ATCC 35395 / DSM 2834 / JCM 12185 / C2A) GN=proC PE=3 SV=1	2.42e-70	61
Rha_comp10914_c0_seq1	5907	2098	1118	Q9Y2I7	sp|Q9Y2I7|FYV1_HUMAN1-phosphatidylinositol 3-phosphate 5-kinase OS=Homo sapiens GN=PIKFYVE PE=1 SV=3	0	54
Rha_comp10916_c0_seq5	1431	316	305	Q8BYK4	sp|Q8BYK4|RDH12_MOUSERetinol dehydrogenase 12 OS=Mus musculus GN=Rdh12 PE=2 SV=1	5.32e-71	66
Rha_comp10917_c0_seq1	3251	986	962	P35600	sp|P35600|RFC1_DROMEReplication factor C subunit 1 OS=Drosophila melanogaster GN=Gnf1 PE=1 SV=2	0	59
Rha_comp10918_c0_seq2	1398	752	175	O55035	sp|O55035|PPIG_RATPeptidyl-prolyl cis-trans isomerase G OS=Rattus norvegicus GN=Ppig PE=1 SV=2	5.06e-59	81
Rha_comp10919_c0_seq43	3433	1715	289	Q9GLM4	sp|Q9GLM4|TENS1_BOVINTensin-1 OS=Bos taurus GN=TNS1 PE=2 SV=1	6.77e-98	74
Rha_comp10921_c0_seq1	2959	460	453	Q9JIM1	sp|Q9JIM1|S29A1_MOUSEEquilibrative nucleoside transporter 1 OS=Mus musculus GN=Slc29a1 PE=1 SV=3	7.29e-49	46
Rha_comp10922_c0_seq1	1500	517	206	Q5R6C7	sp|Q5R6C7|RBM40_PONABRNA-binding protein 40 OS=Pongo abelii GN=RNPC3 PE=2 SV=1	1.31e-32	58
Rha_comp10923_c0_seq1	1052	260	228	Q9VC99	sp|Q9VC99|UCK_DROMEProbable uridine-cytidine kinase OS=Drosophila melanogaster GN=CG6364 PE=3 SV=1	4.47e-121	83
Rha_comp10924_c0_seq5	5216	1377	1181	P97603	sp|P97603|NEO1_RATNeogenin (Fragment) OS=Rattus norvegicus GN=Neo1 PE=2 SV=1	1.43e-169	49
Rha_comp10925_c0_seq1	4674	491	118	P10073	sp|P10073|ZSC22_HUMANZinc finger and SCAN domain-containing protein 22 OS=Homo sapiens GN=ZSCAN22 PE=2 SV=2	2.7e-25	62
Rha_comp10926_c0_seq1	4820	1264	486	B4K6I9	sp|B4K6I9|KIBRA_DROMOProtein kibra OS=Drosophila mojavensis GN=Kibra PE=3 SV=1	8.37e-122	71
Rha_comp10927_c0_seq1	1365	261	251	B0BML7	sp|B0BML7|SPRE_XENTRSepiapterin reductase OS=Xenopus tropicalis GN=spr PE=2 SV=1	2.34e-32	53
Rha_comp10928_c1_seq16	2492	487	467	P82252	sp|P82252|BAT1_RATB(0,+)-type amino acid transporter 1 OS=Rattus norvegicus GN=Slc7a9 PE=1 SV=1	1.62e-156	73
Rha_comp10929_c0_seq2	2102	625	569	P18172	sp|P18172|DHGL_DROPSGlucose dehydrogenase [FAD, quinone] OS=Drosophila pseudoobscura pseudoobscura GN=Gld PE=3 SV=4	1.24e-138	58
Rha_comp10930_c0_seq1	1222	277	272	P48758	sp|P48758|CBR1_MOUSECarbonyl reductase [NADPH] 1 OS=Mus musculus GN=Cbr1 PE=1 SV=3	1.44e-64	61
Rha_comp10931_c0_seq3	4166	1045	470	Q6NN85	sp|Q6NN85|SSH_DROMEProtein phosphatase Slingshot OS=Drosophila melanogaster GN=ssh PE=1 SV=2	0	78
Rha_comp10934_c0_seq3	1521	342	82	Q9BTX7	sp|Q9BTX7|TTPAL_HUMANAlpha-tocopherol transfer protein-like OS=Homo sapiens GN=TTPAL PE=2 SV=2	2.33e-12	53
Rha_comp10935_c0_seq1	1022	281	260	Q9D2Y9	sp|Q9D2Y9|ELOV7_MOUSEElongation of very long chain fatty acids protein 7 OS=Mus musculus GN=Elovl7 PE=2 SV=1	1.97e-63	61
Rha_comp10937_c0_seq5	4092	1290	1281	P91660	sp|P91660|L259_DROMEProbable multidrug resistance-associated protein lethal(2)03659 OS=Drosophila melanogaster GN=l(2)03659 PE=2 SV=3	0	63
Rha_comp10939_c0_seq1	2808	727	209	Q9Y2G4	sp|Q9Y2G4|ANKR6_HUMANAnkyrin repeat domain-containing protein 6 OS=Homo sapiens GN=ANKRD6 PE=1 SV=3	1.59e-50	65
Rha_comp10940_c0_seq1	3178	942	902	P91885	sp|P91885|AMPN_MANSEAminopeptidase N OS=Manduca sexta GN=APN2 PE=1 SV=2	4.39e-125	50
Rha_comp10941_c0_seq5	2458	504	407	A5LGM7	sp|A5LGM7|TRET1_POLVAFacilitated trehalose transporter Tret1 OS=Polypedilum vanderplanki GN=Tret1 PE=1 SV=1	9.53e-63	55
Rha_comp10942_c0_seq5	3205	338	321	Q9VDD7	sp|Q9VDD7|S35B1_DROMESolute carrier family 35 member B1 homolog OS=Drosophila melanogaster GN=meigo PE=2 SV=1	1.75e-101	72
Rha_comp10943_c0_seq1	3727	1091	493	P48608	sp|P48608|DIA_DROMEProtein diaphanous OS=Drosophila melanogaster GN=dia PE=2 SV=2	4.25e-163	76
Rha_comp10944_c0_seq1	1782	392	191	P70318	sp|P70318|TIAR_MOUSENucleolysin TIAR OS=Mus musculus GN=Tial1 PE=1 SV=1	1.22e-79	80
Rha_comp10945_c0_seq10	2261	371	356	Q9W676	sp|Q9W676|LDB2_CHICKLIM domain-binding protein 2 OS=Gallus gallus GN=LDB2 PE=2 SV=1	3.87e-176	83
Rha_comp10946_c0_seq2	13843	4857	771	Q9NR09	sp|Q9NR09|BIRC6_HUMANBaculoviral IAP repeat-containing protein 6 OS=Homo sapiens GN=BIRC6 PE=1 SV=2	0	68
Rha_comp10948_c0_seq1	5545	2023	1645	A8DYE2	sp|A8DYE2|TRPCG_DROMETransient receptor potential cation channel trpm OS=Drosophila melanogaster GN=Trpm PE=1 SV=1	0	74
Rha_comp10949_c0_seq1	2699	306	217	Q32LA4	sp|Q32LA4|UPP_BOVINUracil phosphoribosyltransferase homolog OS=Bos taurus GN=UPRT PE=2 SV=1	3.87e-93	79
Rha_comp10952_c0_seq2	5552	1099	130	Q15032	sp|Q15032|R3HD1_HUMANR3H domain-containing protein 1 OS=Homo sapiens GN=R3HDM1 PE=1 SV=3	3.69e-34	73
Rha_comp10953_c0_seq1	2785	802	834	Q9W770	sp|Q9W770|SPON1_CHICKSpondin-1 OS=Gallus gallus GN=SPON1 PE=2 SV=1	1.1e-100	45
Rha_comp10954_c0_seq1	3300	1042	617	Q9Y5Q5	sp|Q9Y5Q5|CORIN_HUMANAtrial natriuretic peptide-converting enzyme OS=Homo sapiens GN=CORIN PE=1 SV=2	1.85e-42	40
Rha_comp10955_c0_seq2	1546	397	391	P13350	sp|P13350|CCNB1_XENLAG2/mitotic-specific cyclin-B1 OS=Xenopus laevis GN=ccnb1 PE=1 SV=1	4.07e-70	54
Rha_comp10958_c0_seq1	1831	545	539	Q27757	sp|Q27757|LUCI_PHOPELuciferin 4-monooxygenase OS=Photuris pennsylvanica PE=2 SV=2	1.99e-108	58
Rha_comp10960_c0_seq1	5096	1292	1312	P0CY46	sp|P0CY46|EGFR_APIMEEpidermal growth factor receptor OS=Apis mellifera GN=Egfr PE=2 SV=1	0	75
Rha_comp10961_c0_seq1	2587	738	703	Q3KR37	sp|Q3KR37|GRM1B_HUMANGRAM domain-containing protein 1B OS=Homo sapiens GN=GRAMD1B PE=1 SV=1	2.15e-115	52
Rha_comp10962_c0_seq2	8235	2515	449	P25823	sp|P25823|TUD_DROMEMaternal protein tudor OS=Drosophila melanogaster GN=tud PE=1 SV=2	1.24e-60	53
Rha_comp10964_c2_seq3	2907	773	352	Q04727	sp|Q04727|TLE4_HUMANTransducin-like enhancer protein 4 OS=Homo sapiens GN=TLE4 PE=1 SV=3	0	93
Rha_comp10965_c0_seq2	2071	461	272	P23677	sp|P23677|IP3KA_HUMANInositol-trisphosphate 3-kinase A OS=Homo sapiens GN=ITPKA PE=1 SV=1	7.93e-67	62
Rha_comp10966_c0_seq2	1865	489	481	Q9NGX9	sp|Q9NGX9|CP302_DROMECytochrome P450 302a1, mitochondrial OS=Drosophila melanogaster GN=dib PE=2 SV=2	2.63e-155	69
Rha_comp10968_c0_seq1	2715	717	490	Q9W3K5	sp|Q9W3K5|GSH1_DROMEGlutamate--cysteine ligase OS=Drosophila melanogaster GN=Gclc PE=2 SV=1	0	84
Rha_comp10969_c0_seq10	4844	1496	1018	F1M386	sp|F1M386|RPGF2_RATRap guanine nucleotide exchange factor 2 OS=Rattus norvegicus GN=Rapgef2 PE=1 SV=2	0	65
Rha_comp10970_c0_seq3	1222	392	280	P13582	sp|P13582|EAST_DROMESerine protease easter OS=Drosophila melanogaster GN=ea PE=1 SV=3	2.04e-76	62
Rha_comp10971_c0_seq1	1879	454	357	A6QQM4	sp|A6QQM4|ZN474_BOVINZinc finger protein 474 OS=Bos taurus GN=ZNF474 PE=2 SV=1	1.92e-74	54
Rha_comp10972_c0_seq1	3691	455	453	P87362	sp|P87362|BLMH_CHICKBleomycin hydrolase OS=Gallus gallus GN=BLMH PE=1 SV=1	1.5e-171	72
Rha_comp10973_c1_seq2	2977	669	360	Q6H1V1	sp|Q6H1V1|BEST3_MOUSEBestrophin-3 OS=Mus musculus GN=Best3 PE=2 SV=1	1.8e-113	68
Rha_comp10974_c0_seq1	6013	1692	728	Q6PB44	sp|Q6PB44|PTN23_MOUSETyrosine-protein phosphatase non-receptor type 23 OS=Mus musculus GN=Ptpn23 PE=1 SV=2	6.3e-171	63
Rha_comp10975_c0_seq1	2553	316	311	P07943	sp|P07943|ALDR_RATAldose reductase OS=Rattus norvegicus GN=Akr1b1 PE=1 SV=3	5e-84	64
Rha_comp10976_c0_seq1	3061	541	542	Q9VC57	sp|Q9VC57|ATLAS_DROMEAtlastin OS=Drosophila melanogaster GN=atl PE=1 SV=1	0	83
Rha_comp10977_c0_seq2	3725	971	343	Q94527	sp|Q94527|NFKB1_DROMENuclear factor NF-kappa-B p110 subunit OS=Drosophila melanogaster GN=Rel PE=1 SV=1	1e-91	66
Rha_comp10978_c0_seq1	2253	713	684	Q5RF14	sp|Q5RF14|MIPEP_PONABMitochondrial intermediate peptidase OS=Pongo abelii GN=MIPEP PE=2 SV=1	0	68
Rha_comp10979_c0_seq3	1246	745	232	A2APB8	sp|A2APB8|TPX2_MOUSETargeting protein for Xklp2 OS=Mus musculus GN=Tpx2 PE=1 SV=1	1.67e-06	48
Rha_comp10980_c0_seq1	2710	402	406	Q9V6X7	sp|Q9V6X7|OFUT1_DROMEGDP-fucose protein O-fucosyltransferase 1 OS=Drosophila melanogaster GN=O-fut1 PE=1 SV=1	3.53e-165	72
Rha_comp10981_c0_seq5	1641	372	387	P27609	sp|P27609|HMEN_BOMMOSegmentation polarity homeobox protein engrailed OS=Bombyx mori GN=en PE=2 SV=1	4.33e-59	55
Rha_comp10982_c0_seq2	2589	218	219	A4IH75	sp|A4IH75|ATGA1_XENTRAutophagy-related protein 101 OS=Xenopus tropicalis GN=atg101 PE=2 SV=1	1.08e-81	76
Rha_comp10983_c0_seq2	2674	176	114	P19258	sp|P19258|MPV17_MOUSEProtein Mpv17 OS=Mus musculus GN=Mpv17 PE=2 SV=1	3.87e-29	62
Rha_comp10984_c0_seq1	6037	1365	1266	A9X4T1	sp|A9X4T1|CHD1_BOMMOChromodomain-helicase-DNA-binding protein 1 OS=Bombyx mori GN=CHD1 PE=1 SV=1	0	80
Rha_comp10987_c0_seq1	509	120	89	Q02827	sp|Q02827|NDUC2_BOVINNADH dehydrogenase [ubiquinone] 1 subunit C2 OS=Bos taurus GN=NDUFC2 PE=1 SV=1	1e-10	52
Rha_comp10989_c0_seq1	1061	732	108	P90648	sp|P90648|MHCKB_DICDIMyosin heavy chain kinase B OS=Dictyostelium discoideum GN=mhkB PE=2 SV=1	1.34e-08	54
Rha_comp10990_c0_seq1	2676	1382	597	Q9Y2I6	sp|Q9Y2I6|NINL_HUMANNinein-like protein OS=Homo sapiens GN=NINL PE=1 SV=2	1.14e-43	46
Rha_comp10991_c3_seq4	3947	940	139	Q7YR38	sp|Q7YR38|PP1RA_PANTRSerine/threonine-protein phosphatase 1 regulatory subunit 10 OS=Pan troglodytes GN=PPP1R10 PE=3 SV=1	7.5e-23	62
Rha_comp10992_c0_seq5	3784	519	524	O60749	sp|O60749|SNX2_HUMANSorting nexin-2 OS=Homo sapiens GN=SNX2 PE=1 SV=2	3.81e-146	63
Rha_comp10993_c0_seq1	3130	697	698	Q91WC3	sp|Q91WC3|ACSL6_MOUSELong-chain-fatty-acid--CoA ligase 6 OS=Mus musculus GN=Acsl6 PE=2 SV=1	0	66
Rha_comp10994_c0_seq1	3401	438	397	Q92947	sp|Q92947|GCDH_HUMANGlutaryl-CoA dehydrogenase, mitochondrial OS=Homo sapiens GN=GCDH PE=1 SV=1	0	83
Rha_comp10995_c0_seq4	3328	372	371	P92208	sp|P92208|JNK_DROMEStress-activated protein kinase JNK OS=Drosophila melanogaster GN=bsk PE=1 SV=1	0	92
Rha_comp10996_c0_seq1	5257	1400	646	Q9BY12	sp|Q9BY12|SCAPE_HUMANS phase cyclin A-associated protein in the endoplasmic reticulum OS=Homo sapiens GN=SCAPER PE=1 SV=2	1.18e-77	50
Rha_comp10997_c0_seq1	6862	1187	328	Q6NSM8	sp|Q6NSM8|SIK3_DANRESerine/threonine-protein kinase SIK3 homolog OS=Danio rerio GN=zgc:66101 PE=2 SV=1	4.76e-130	78
Rha_comp10998_c0_seq1	2311	533	355	Q964T2	sp|Q964T2|CP9E2_BLAGECytochrome P450 9e2 OS=Blattella germanica GN=CYP9E2 PE=2 SV=1	8.52e-93	52
Rha_comp10999_c0_seq6	3954	963	979	Q8K0C1	sp|Q8K0C1|IPO13_MOUSEImportin-13 OS=Mus musculus GN=Ipo13 PE=2 SV=1	2.45e-138	50
Rha_comp11000_c0_seq1	1832	727	334	P28331	sp|P28331|NDUS1_HUMANNADH-ubiquinone oxidoreductase 75 kDa subunit, mitochondrial OS=Homo sapiens GN=NDUFS1 PE=1 SV=3	0	81
Rha_comp11001_c1_seq1	5121	1916	1056	Q8R418	sp|Q8R418|DICER_MOUSEEndoribonuclease Dicer OS=Mus musculus GN=Dicer1 PE=1 SV=3	3.41e-134	50
Rha_comp11002_c0_seq4	4681	1541	576	Q9VCX1	sp|Q9VCX1|RGS_DROMERegulator of G-protein signaling loco OS=Drosophila melanogaster GN=loco PE=1 SV=2	2.88e-118	60
Rha_comp11003_c0_seq3	823	214	203	Q8WVE0	sp|Q8WVE0|N6MT2_HUMANN(6)-adenine-specific DNA methyltransferase 2 OS=Homo sapiens GN=N6AMT2 PE=1 SV=1	1.04e-70	71
Rha_comp11004_c0_seq4	2792	461	443	P09057	sp|P09057|DCOR_RATOrnithine decarboxylase OS=Rattus norvegicus GN=Odc1 PE=1 SV=1	3.16e-139	64
Rha_comp11005_c0_seq3	3606	1132	1136	Q1RLX4	sp|Q1RLX4|TPC11_DANRETrafficking protein particle complex subunit 11 OS=Danio rerio GN=trappc11 PE=2 SV=1	0	63
Rha_comp11006_c0_seq3	2269	464	465	Q95X01	sp|Q95X01|MYRO1_BREBRMyrosinase 1 OS=Brevicoryne brassicae PE=1 SV=1	1.51e-147	64
Rha_comp11008_c0_seq1	4724	1363	320	O02466	sp|O02466|ILPR_BRALAInsulin-like peptide receptor OS=Branchiostoma lanceolatum PE=2 SV=1	2.14e-71	62
Rha_comp11009_c0_seq1	1117	271	195	Q6NYE7	sp|Q6NYE7|TM192_DANRETransmembrane protein 192 OS=Danio rerio GN=tmem192 PE=2 SV=1	3.57e-21	49
Rha_comp11010_c0_seq1	2125	398	251	O46639	sp|O46639|TRFR_BOVINThyrotropin-releasing hormone receptor OS=Bos taurus GN=TRHR PE=3 SV=1	7.34e-20	50
Rha_comp11011_c0_seq1	1694	475	449	O46629	sp|O46629|ECHB_BOVINTrifunctional enzyme subunit beta, mitochondrial OS=Bos taurus GN=HADHB PE=2 SV=1	0	79
Rha_comp11012_c0_seq1	5104	876	870	Q802U2	sp|Q802U2|MIO_DANREWD repeat-containing protein mio OS=Danio rerio GN=mios PE=2 SV=1	0	62
Rha_comp11013_c0_seq1	2571	792	743	Q8BZ36	sp|Q8BZ36|RINT1_MOUSERAD50-interacting protein 1 OS=Mus musculus GN=Rint1 PE=2 SV=2	2.35e-128	57
Rha_comp11015_c0_seq2	2022	222	213	Q05B60	sp|Q05B60|NUD14_BOVINUridine diphosphate glucose pyrophosphatase OS=Bos taurus GN=NUDT14 PE=2 SV=1	9.8e-39	57
Rha_comp11017_c0_seq1	1754	557	558	B2D0J5	sp|B2D0J5|EST6_APIMEVenom carboxylesterase-6 OS=Apis mellifera PE=2 SV=1	3.83e-125	58
Rha_comp11019_c0_seq2	1859	345	90	Q6DIJ5	sp|Q6DIJ5|HM20A_XENTRHigh mobility group protein 20A OS=Xenopus tropicalis GN=hmg20a PE=2 SV=1	1.47e-15	68
Rha_comp11020_c0_seq1	2028	318	183	Q5ZJJ8	sp|Q5ZJJ8|UBCP1_CHICKUbiquitin-like domain-containing CTD phosphatase 1 OS=Gallus gallus GN=UBLCP1 PE=2 SV=1	1.93e-100	86
Rha_comp11022_c0_seq1	1670	309	150	Q8N3Y7	sp|Q8N3Y7|RDHE2_HUMANEpidermal retinol dehydrogenase 2 OS=Homo sapiens GN=SDR16C5 PE=2 SV=2	1.49e-55	65
Rha_comp11023_c0_seq2	3578	583	506	Q9Z1Z3	sp|Q9Z1Z3|EPN2_RATEpsin-2 OS=Rattus norvegicus GN=Epn2 PE=1 SV=1	5.87e-77	56
Rha_comp11024_c0_seq1	1809	460	460	O76464	sp|O76464|NFT1_DROMENitrilase and fragile histidine triad fusion protein NitFhit OS=Drosophila melanogaster GN=NitFhit PE=1 SV=1	5.73e-142	68
Rha_comp11026_c0_seq1	3384	614	108	Q07230	sp|Q07230|ZSCA2_MOUSEZinc finger and SCAN domain-containing protein 2 OS=Mus musculus GN=Zscan2 PE=1 SV=1	5.92e-15	51
Rha_comp11029_c0_seq1	1614	405	398	Q90744	sp|Q90744|NAGAB_CHICKAlpha-N-acetylgalactosaminidase OS=Gallus gallus GN=NAGA PE=1 SV=1	3.36e-137	67
Rha_comp11030_c0_seq1	3390	778	714	Q9VH90	sp|Q9VH90|TRBID_DROMEUbiquitin thioesterase trabid OS=Drosophila melanogaster GN=trbd PE=1 SV=1	0	67
Rha_comp11031_c0_seq4	4248	1149	410	Q29449	sp|Q29449|AT8A1_BOVINProbable phospholipid-transporting ATPase IA OS=Bos taurus GN=ATP8A1 PE=1 SV=2	0	73
Rha_comp11032_c0_seq1	4777	1390	1051	Q5ZL98	sp|Q5ZL98|RPC1_CHICKDNA-directed RNA polymerase III subunit RPC1 OS=Gallus gallus GN=POLR3A PE=2 SV=1	0	77
Rha_comp11033_c0_seq1	1194	322	194	Q8MZC4	sp|Q8MZC4|CRLS1_DROMEProbable cardiolipin synthase OS=Drosophila melanogaster GN=CLS PE=2 SV=1	4.52e-75	76
Rha_comp11034_c0_seq9	3164	798	495	Q9XTG1	sp|Q9XTG1|NLGN1_CAEELNeuroligin-1 OS=Caenorhabditis elegans GN=nlg-1 PE=1 SV=1	1.28e-80	53
Rha_comp11035_c0_seq1	2126	528	274	O62589	sp|O62589|GD_DROMESerine protease gd OS=Drosophila melanogaster GN=gd PE=1 SV=1	1.88e-52	55
Rha_comp11036_c0_seq3	2005	615	224	Q8NAG6	sp|Q8NAG6|ANKL1_HUMANAnkyrin repeat and LEM domain-containing protein 1 OS=Homo sapiens GN=ANKLE1 PE=2 SV=2	3.2e-61	64
Rha_comp11037_c0_seq1	3113	1954	1006	Q9VC45	sp|Q9VC45|ASP_DROMEProtein abnormal spindle OS=Drosophila melanogaster GN=asp PE=1 SV=3	7.23e-69	46
Rha_comp11038_c0_seq3	5110	1277	953	O35604	sp|O35604|NPC1_MOUSENiemann-Pick C1 protein OS=Mus musculus GN=Npc1 PE=1 SV=2	0	66
Rha_comp11039_c0_seq1	5260	966	315	E1BK52	sp|E1BK52|STK10_BOVINSerine/threonine-protein kinase 10 OS=Bos taurus GN=STK10 PE=3 SV=3	1.97e-119	76
Rha_comp11040_c0_seq5	3380	873	855	P34082	sp|P34082|FAS2_DROMEFasciclin-2 OS=Drosophila melanogaster GN=Fas2 PE=1 SV=1	0	60
Rha_comp11041_c0_seq2	1947	487	499	P82251	sp|P82251|BAT1_HUMANB(0,+)-type amino acid transporter 1 OS=Homo sapiens GN=SLC7A9 PE=1 SV=1	1.75e-122	63
Rha_comp11043_c0_seq8	2890	561	458	Q6DFC0	sp|Q6DFC0|S41A2_XENLASolute carrier family 41 member 2 OS=Xenopus laevis GN=slc41a2 PE=2 SV=1	2.47e-158	72
Rha_comp11044_c0_seq1	2197	551	558	Q54P79	sp|Q54P79|4CL3_DICDIProbable 4-coumarate--CoA ligase 3 OS=Dictyostelium discoideum GN=4cl3 PE=3 SV=2	1.6e-99	54
Rha_comp11046_c0_seq2	3917	1175	268	Q58EK5	sp|Q58EK5|TDRD1_DANRETudor domain-containing protein 1 OS=Danio rerio GN=tdrd1 PE=1 SV=2	7.22e-10	46
Rha_comp11048_c1_seq1	1291	138	136	P0AF48	sp|P0AF48|YJBQ_ECOLIUPF0047 protein YjbQ OS=Escherichia coli (strain K12) GN=yjbQ PE=3 SV=1	1.38e-43	69
Rha_comp11049_c0_seq1	1128	328	283	A6H6W9	sp|A6H6W9|SDS3_BOVINSin3 histone deacetylase corepressor complex component SDS3 OS=Bos taurus GN=SUDS3 PE=2 SV=1	4.8e-83	72
Rha_comp11050_c0_seq6	2160	417	268	Q5QSK2	sp|Q5QSK2|TM11G_RATTransmembrane protease serine 11G OS=Rattus norvegicus GN=Tmprss11g PE=2 SV=1	2.64e-24	48
Rha_comp11051_c0_seq3	3531	381	373	P55274	sp|P55274|ARRH_HELVIArrestin homolog OS=Heliothis virescens PE=3 SV=1	1.28e-153	84
Rha_comp11052_c0_seq3	1618	503	305	Q9VUL9	sp|Q9VUL9|FUCTA_DROMEGlycoprotein 3-alpha-L-fucosyltransferase A OS=Drosophila melanogaster GN=FucTA PE=1 SV=2	6.41e-42	50
Rha_comp11053_c0_seq1	4458	541	542	Q2M146	sp|Q2M146|ST7_DROPSProtein ST7 homolog OS=Drosophila pseudoobscura pseudoobscura GN=GA17575 PE=3 SV=2	0	82
Rha_comp11059_c0_seq1	1016	281	287	D4ADY9	sp|D4ADY9|ELOV7_RATElongation of very long chain fatty acids protein 7 OS=Rattus norvegicus GN=Elovl7 PE=3 SV=1	1.69e-62	57
Rha_comp11060_c0_seq1	4525	285	227	Q11U13	sp|Q11U13|TTCA_CYTH3tRNA 2-thiocytidine biosynthesis protein TtcA OS=Cytophaga hutchinsonii (strain ATCC 33406 / NCIMB 9469) GN=ttcA PE=3 SV=1	6.8e-31	54
Rha_comp11061_c0_seq1	739	151	132	Q66KY3	sp|Q66KY3|CUTA_XENLAProtein CutA homolog OS=Xenopus laevis GN=cuta PE=2 SV=2	1.9e-44	72
Rha_comp11062_c0_seq2	3154	561	526	Q5RA22	sp|Q5RA22|5NTC_PONABCytosolic purine 5'-nucleotidase OS=Pongo abelii GN=NT5C2 PE=2 SV=1	0	78
Rha_comp11063_c0_seq1	4154	1157	308	Q641G3	sp|Q641G3|CCAR1_XENLACell division cycle and apoptosis regulator protein 1 OS=Xenopus laevis GN=ccar1 PE=2 SV=1	6.67e-128	70
Rha_comp11064_c0_seq1	2677	917	661	Q9Y5B6	sp|Q9Y5B6|PAXB1_HUMANPAX3- and PAX7-binding protein 1 OS=Homo sapiens GN=PAXBP1 PE=1 SV=2	3.86e-83	52
Rha_comp11066_c1_seq5	3174	1154	444	Q8NEN9	sp|Q8NEN9|PDZD8_HUMANPDZ domain-containing protein 8 OS=Homo sapiens GN=PDZD8 PE=1 SV=1	1.76e-53	50
Rha_comp11067_c0_seq4	3351	836	309	Q9H2F5	sp|Q9H2F5|EPC1_HUMANEnhancer of polycomb homolog 1 OS=Homo sapiens GN=EPC1 PE=1 SV=1	2.02e-101	76
Rha_comp11069_c0_seq1	3010	974	225	O43182	sp|O43182|RHG06_HUMANRho GTPase-activating protein 6 OS=Homo sapiens GN=ARHGAP6 PE=1 SV=3	1.31e-45	67
Rha_comp11070_c0_seq1	5575	1526	1016	O18023	sp|O18023|YPG43_CAEELIg-like and fibronectin type-III domain-containing protein C25G4.10 OS=Caenorhabditis elegans GN=C25G4.10 PE=1 SV=4	2.54e-53	38
Rha_comp11071_c0_seq2	2797	228	93	Q24207	sp|Q24207|BOULE_DROMEProtein boule OS=Drosophila melanogaster GN=bol PE=2 SV=1	5.57e-39	90
Rha_comp11072_c0_seq1	2767	980	936	Q9Z160	sp|Q9Z160|COG1_MOUSEConserved oligomeric Golgi complex subunit 1 OS=Mus musculus GN=Cog1 PE=2 SV=3	7e-72	45
Rha_comp11073_c0_seq3	1479	390	392	P48594	sp|P48594|SPB4_HUMANSerpin B4 OS=Homo sapiens GN=SERPINB4 PE=1 SV=2	2.55e-52	52
Rha_comp11075_c0_seq1	2496	555	544	Q9VQX4	sp|Q9VQX4|PNCB_DROMENicotinate phosphoribosyltransferase OS=Drosophila melanogaster GN=CG3714 PE=2 SV=2	0	82
Rha_comp11076_c0_seq2	1527	456	447	A7SMW7	sp|A7SMW7|L2HDH_NEMVEL-2-hydroxyglutarate dehydrogenase, mitochondrial OS=Nematostella vectensis GN=v1g172254 PE=3 SV=1	4.92e-168	70
Rha_comp11079_c0_seq1	3515	534	508	O70628	sp|O70628|PDE9A_MOUSEHigh affinity cGMP-specific 3',5'-cyclic phosphodiesterase 9A OS=Mus musculus GN=Pde9a PE=2 SV=1	6.86e-105	60
Rha_comp11080_c0_seq1	1581	456	217	O43159	sp|O43159|RRP8_HUMANRibosomal RNA-processing protein 8 OS=Homo sapiens GN=RRP8 PE=1 SV=2	7.45e-75	71
Rha_comp11081_c0_seq1	3059	744	767	O75382	sp|O75382|TRIM3_HUMANTripartite motif-containing protein 3 OS=Homo sapiens GN=TRIM3 PE=1 SV=2	1.09e-58	44
Rha_comp11082_c0_seq1	1827	143	112	Q9VVA0	sp|Q9VVA0|Y9705_DROMECold shock domain-containing protein CG9705 OS=Drosophila melanogaster GN=CG9705 PE=1 SV=1	4.74e-46	80
Rha_comp11083_c0_seq1	4001	1356	910	Q12767	sp|Q12767|K0195_HUMANUncharacterized protein KIAA0195 OS=Homo sapiens GN=KIAA0195 PE=1 SV=1	7.36e-155	53
Rha_comp11084_c0_seq2	2346	769	685	Q4PZA2	sp|Q4PZA2|ECE1_MOUSEEndothelin-converting enzyme 1 OS=Mus musculus GN=Ece1 PE=1 SV=1	1.11e-47	43
Rha_comp11085_c0_seq5	3795	1527	276	Q9VZZ4	sp|Q9VZZ4|PXDN_DROMEPeroxidasin OS=Drosophila melanogaster GN=Pxn PE=1 SV=1	4.75e-24	46
Rha_comp11086_c0_seq5	2959	757	497	Q96J84	sp|Q96J84|KIRR1_HUMANKin of IRRE-like protein 1 OS=Homo sapiens GN=KIRREL PE=1 SV=2	1.3e-24	42
Rha_comp11087_c0_seq3	1075	255	251	Q3ZBV9	sp|Q3ZBV9|DHR11_BOVINDehydrogenase/reductase SDR family member 11 OS=Bos taurus GN=DHRS11 PE=2 SV=1	7.19e-56	63
Rha_comp11088_c0_seq4	1814	564	468	P35502	sp|P35502|ESTF_MYZPEEsterase FE4 OS=Myzus persicae PE=1 SV=1	6.84e-67	51
Rha_comp11089_c0_seq2	4977	776	500	P49880	sp|P49880|ECR_AEDAEEcdysone receptor OS=Aedes aegypti GN=EcR PE=1 SV=2	1.38e-166	75
Rha_comp11090_c0_seq5	3934	299	154	Q9NVA1	sp|Q9NVA1|UQCC1_HUMANUbiquinol-cytochrome-c reductase complex assembly factor 1 OS=Homo sapiens GN=UQCC1 PE=1 SV=3	2.17e-35	64
Rha_comp11092_c0_seq1	1262	149	152	Q3ZCI3	sp|Q3ZCI3|PKHJ1_BOVINPleckstrin homology domain-containing family J member 1 OS=Bos taurus GN=PLEKHJ1 PE=2 SV=1	3.01e-19	51
Rha_comp11093_c0_seq1	4390	2009	664	Q6VGS5	sp|Q6VGS5|DAPLE_MOUSEProtein Daple OS=Mus musculus GN=Ccdc88c PE=1 SV=1	8.51e-78	56
Rha_comp11094_c0_seq1	1413	955	101	Q7Z4H7	sp|Q7Z4H7|HAUS6_HUMANHAUS augmin-like complex subunit 6 OS=Homo sapiens GN=HAUS6 PE=1 SV=2	8.65e-09	52
Rha_comp11095_c2_seq2	4370	1041	780	P13607	sp|P13607|ATNA_DROMESodium/potassium-transporting ATPase subunit alpha OS=Drosophila melanogaster GN=Atpalpha PE=1 SV=3	0	96
Rha_comp11097_c0_seq2	9211	3036	3214	Q8TDJ6	sp|Q8TDJ6|DMXL2_HUMANDmX-like protein 2 OS=Homo sapiens GN=DMXL2 PE=1 SV=2	0	55
Rha_comp11098_c0_seq4	5753	1137	832	P25167	sp|P25167|RPC2_DROMEDNA-directed RNA polymerase III subunit RPC2 OS=Drosophila melanogaster GN=RpIII128 PE=2 SV=2	0	84
Rha_comp11099_c0_seq2	9086	3503	2984	Q24292	sp|Q24292|DS_DROMEProtein dachsous OS=Drosophila melanogaster GN=ds PE=1 SV=3	0	69
Rha_comp11101_c0_seq2	5521	643	121	Q61085	sp|Q61085|RHPN1_MOUSERhophilin-1 OS=Mus musculus GN=Rhpn1 PE=1 SV=2	3.62e-09	51
Rha_comp11102_c0_seq1	2355	605	290	O15297	sp|O15297|PPM1D_HUMANProtein phosphatase 1D OS=Homo sapiens GN=PPM1D PE=1 SV=1	1.62e-90	67
Rha_comp11103_c0_seq3	5110	1651	1160	Q920R0	sp|Q920R0|ALS2_MOUSEAlsin OS=Mus musculus GN=Als2 PE=1 SV=3	4.75e-178	53
Rha_comp11104_c0_seq3	3144	369	369	P20478	sp|P20478|GLNA2_DROMEGlutamine synthetase 2 cytoplasmic OS=Drosophila melanogaster GN=Gs2 PE=2 SV=3	0	83
Rha_comp11105_c0_seq3	3655	199	193	Q503V3	sp|Q503V3|CL049_DANREUPF0454 protein C12orf49 homolog OS=Danio rerio GN=zgc:110063 PE=2 SV=1	1.79e-53	65
Rha_comp11106_c0_seq1	1320	1191	263	Q9P2F6	sp|Q9P2F6|RHG20_HUMANRho GTPase-activating protein 20 OS=Homo sapiens GN=ARHGAP20 PE=1 SV=2	1.96e-21	48
Rha_comp11107_c0_seq5	3184	1156	684	Q02645	sp|Q02645|HTS_DROMEProtein hu-li tai shao OS=Drosophila melanogaster GN=hts PE=1 SV=2	0	76
Rha_comp11108_c0_seq1	3927	1231	178	Q8NDI1	sp|Q8NDI1|EHBP1_HUMANEH domain-binding protein 1 OS=Homo sapiens GN=EHBP1 PE=1 SV=3	4.4e-55	76
Rha_comp11110_c0_seq1	2058	466	171	Q9CQV4	sp|Q9CQV4|F134C_MOUSEProtein FAM134C OS=Mus musculus GN=Fam134c PE=1 SV=1	7.07e-08	44
Rha_comp11111_c0_seq1	7027	2051	1991	Q9V4A7	sp|Q9V4A7|PLXB_DROMEPlexin-B OS=Drosophila melanogaster GN=plexB PE=1 SV=2	0	74
Rha_comp11112_c0_seq1	1083	329	240	Q5SPP0	sp|Q5SPP0|CLVS2_DANREClavesin-2 OS=Danio rerio GN=clvs2 PE=2 SV=1	1.97e-20	49
Rha_comp11114_c0_seq5	3432	688	57	Q5R633	sp|Q5R633|ZBT48_PONABZinc finger and BTB domain-containing protein 48 OS=Pongo abelii GN=ZBTB48 PE=2 SV=1	1.41e-11	70
Rha_comp11115_c0_seq1	1389	445	377	Q17JB7	sp|Q17JB7|CTU2_AEDAECytoplasmic tRNA 2-thiolation protein 2 OS=Aedes aegypti GN=AAEL002056 PE=3 SV=1	2.91e-42	48
Rha_comp11117_c0_seq3	1588	495	348	I3LM39	sp|I3LM39|CGAS_PIGCyclic GMP-AMP synthase OS=Sus scrofa GN=MB21D1 PE=1 SV=1	4.95e-10	41
Rha_comp11118_c0_seq2	1936	612	519	B0X6P7	sp|B0X6P7|EIF3D_CULQUEukaryotic translation initiation factor 3 subunit D OS=Culex quinquefasciatus GN=eIF3-S7 PE=3 SV=1	0	87
Rha_comp11119_c0_seq1	4121	663	411	Q9W352	sp|Q9W352|Y7446_DROMEPHD finger and CXXC domain-containing protein CG17446 OS=Drosophila melanogaster GN=CG17446 PE=1 SV=1	7.96e-95	58
Rha_comp11120_c0_seq1	3725	482	432	Q13946	sp|Q13946|PDE7A_HUMANHigh affinity cAMP-specific 3',5'-cyclic phosphodiesterase 7A OS=Homo sapiens GN=PDE7A PE=1 SV=2	1.12e-108	62
Rha_comp11122_c0_seq2	1747	365	310	Q2M3R5	sp|Q2M3R5|S35G1_HUMANSolute carrier family 35 member G1 OS=Homo sapiens GN=SLC35G1 PE=2 SV=1	5.9e-50	60
Rha_comp11123_c0_seq3	1084	212	210	Q9D0V8	sp|Q9D0V8|CINP_MOUSECyclin-dependent kinase 2-interacting protein OS=Mus musculus GN=Cinp PE=2 SV=1	1.06e-12	39
Rha_comp11124_c0_seq1	8910	2541	2395	Q9Y490	sp|Q9Y490|TLN1_HUMANTalin-1 OS=Homo sapiens GN=TLN1 PE=1 SV=3	0	69
Rha_comp11125_c0_seq4	5123	1198	631	Q13615	sp|Q13615|MTMR3_HUMANMyotubularin-related protein 3 OS=Homo sapiens GN=MTMR3 PE=1 SV=3	0	65
Rha_comp11126_c0_seq2	4124	685	670	Q24488	sp|Q24488|ROR1_DROMETyrosine-protein kinase transmembrane receptor Ror OS=Drosophila melanogaster GN=Ror PE=1 SV=1	0	66
Rha_comp11127_c0_seq2	1406	435	388	P05049	sp|P05049|SNAK_DROMESerine protease snake OS=Drosophila melanogaster GN=snk PE=1 SV=2	5.46e-54	46
Rha_comp11128_c0_seq5	5092	2224	294	P98081	sp|P98081|DAB_DROMEProtein disabled OS=Drosophila melanogaster GN=Dab PE=1 SV=2	3.48e-90	67
Rha_comp11129_c0_seq3	1897	154	134	Q86U28	sp|Q86U28|ISCA2_HUMANIron-sulfur cluster assembly 2 homolog, mitochondrial OS=Homo sapiens GN=ISCA2 PE=1 SV=2	2.45e-38	73
Rha_comp11130_c0_seq1	1161	133	125	P59048	sp|P59048|PDRG1_MOUSEp53 and DNA damage-regulated protein 1 OS=Mus musculus GN=Pdrg1 PE=2 SV=1	7.76e-06	54
Rha_comp11131_c0_seq1	3518	865	295	Q8IW35	sp|Q8IW35|CEP97_HUMANCentrosomal protein of 97 kDa OS=Homo sapiens GN=CEP97 PE=1 SV=1	3.85e-79	68
Rha_comp11132_c0_seq2	737	124	93	Q9VU02	sp|Q9VU02|SMD1_DROMEProbable small nuclear ribonucleoprotein Sm D1 OS=Drosophila melanogaster GN=SmD1 PE=1 SV=1	6.79e-50	96
Rha_comp11133_c0_seq8	820	188	168	Q32LE4	sp|Q32LE4|GGCT_BOVINGamma-glutamylcyclotransferase OS=Bos taurus GN=GGCT PE=2 SV=1	1.53e-33	59
Rha_comp11135_c0_seq1	2717	621	499	Q9JID9	sp|Q9JID9|SH2B2_MOUSESH2B adapter protein 2 OS=Mus musculus GN=Sh2b2 PE=1 SV=2	8.41e-71	50
Rha_comp11136_c0_seq4	1948	504	484	Q9VW43	sp|Q9VW43|CP305_DROMEProbable cytochrome P450 305a1 OS=Drosophila melanogaster GN=Cyp305a1 PE=2 SV=1	5.42e-115	60
Rha_comp11137_c0_seq1	4320	1819	595	Q96RT7	sp|Q96RT7|GCP6_HUMANGamma-tubulin complex component 6 OS=Homo sapiens GN=TUBGCP6 PE=1 SV=3	8.88e-44	44
Rha_comp11138_c0_seq8	6507	1561	1330	Q9VX32	sp|Q9VX32|RG190_DROMERho GTPase-activating protein 190 OS=Drosophila melanogaster GN=RhoGAPp190 PE=1 SV=2	0	63
Rha_comp11139_c0_seq2	2562	767	92	Q8IYY4	sp|Q8IYY4|DZI1L_HUMANZinc finger protein DZIP1L OS=Homo sapiens GN=DZIP1L PE=2 SV=2	7.83e-10	58
Rha_comp11140_c0_seq4	2484	1140	542	Q6P5D4	sp|Q6P5D4|CP135_MOUSECentrosomal protein of 135 kDa OS=Mus musculus GN=Cep135 PE=1 SV=1	2.74e-41	53
Rha_comp11141_c0_seq1	2731	562	380	B3M3X7	sp|B3M3X7|WLS_DROANProtein wntless OS=Drosophila ananassae GN=wls PE=3 SV=1	5.3e-134	70
Rha_comp11143_c0_seq1	2115	564	518	P35502	sp|P35502|ESTF_MYZPEEsterase FE4 OS=Myzus persicae PE=1 SV=1	1.1e-75	51
Rha_comp11144_c0_seq1	1245	388	348	Q5BLY5	sp|Q5BLY5|ACPH1_APIMEVenom acid phosphatase Acph-1 OS=Apis mellifera PE=1 SV=1	2.49e-72	58
Rha_comp11145_c0_seq1	4629	1427	150	Q07436	sp|Q07436|EXPA_DROMEProtein expanded OS=Drosophila melanogaster GN=ex PE=1 SV=3	1.12e-53	78
Rha_comp11146_c0_seq1	3158	684	664	Q9W032	sp|Q9W032|SGT1_DROMEProtein SGT1 homolog ecdysoneless OS=Drosophila melanogaster GN=ecd PE=1 SV=1	7.4e-135	58
Rha_comp11147_c0_seq4	3200	549	90	P23023	sp|P23023|DSX_DROMEProtein doublesex OS=Drosophila melanogaster GN=dsx PE=1 SV=1	5.78e-23	78
Rha_comp11148_c0_seq1	3594	880	210	Q9V9A8	sp|Q9V9A8|PHTF_DROMEPutative homeodomain transcription factor OS=Drosophila melanogaster GN=phtf PE=1 SV=2	2.4e-75	86
Rha_comp11149_c0_seq1	2970	812	811	P48591	sp|P48591|RIR1_DROMERibonucleoside-diphosphate reductase large subunit OS=Drosophila melanogaster GN=RnrL PE=1 SV=2	0	83
Rha_comp1114_c0_seq1	896	2074	301	Q9VS29	sp|Q9VS29|DSCL_DROMEDown syndrome cell adhesion molecule-like protein Dscam2 OS=Drosophila melanogaster GN=Dscam2 PE=2 SV=3	1.25e-56	55
Rha_comp11150_c0_seq1	1339	291	291	Q5PQR5	sp|Q5PQR5|IMP4_RATU3 small nucleolar ribonucleoprotein protein IMP4 OS=Rattus norvegicus GN=Imp4 PE=2 SV=1	1.47e-126	76
Rha_comp11151_c0_seq2	1628	487	453	Q9UNW1	sp|Q9UNW1|MINP1_HUMANMultiple inositol polyphosphate phosphatase 1 OS=Homo sapiens GN=MINPP1 PE=1 SV=1	1.49e-35	46
Rha_comp11152_c0_seq1	3888	1305	785	P97874	sp|P97874|GAK_RATCyclin-G-associated kinase OS=Rattus norvegicus GN=Gak PE=2 SV=1	0	64
Rha_comp11153_c1_seq1	3722	1100	332	Q8CGF7	sp|Q8CGF7|TCRG1_MOUSETranscription elongation regulator 1 OS=Mus musculus GN=Tcerg1 PE=1 SV=2	6.74e-80	72
Rha_comp11154_c0_seq1	2227	715	496	Q9JI39	sp|Q9JI39|ABCBA_MOUSEATP-binding cassette sub-family B member 10, mitochondrial OS=Mus musculus GN=Abcb10 PE=2 SV=1	0	75
Rha_comp11155_c0_seq133	7109	2357	744	Q9U1M8	sp|Q9U1M8|MYOI_DICDIMyosin-I heavy chain OS=Dictyostelium discoideum GN=myoI PE=1 SV=1	7.1e-153	60
Rha_comp11156_c0_seq1	3590	910	908	Q5REU4	sp|Q5REU4|SND1_PONABStaphylococcal nuclease domain-containing protein 1 OS=Pongo abelii GN=SND1 PE=2 SV=1	0	66
Rha_comp11157_c0_seq1	2261	571	564	Q5ZIV1	sp|Q5ZIV1|MTMR2_CHICKMyotubularin-related protein 2 OS=Gallus gallus GN=MTMR2 PE=2 SV=1	0	84
Rha_comp11158_c0_seq2	5884	1396	663	A4IHD2	sp|A4IHD2|ARIP4_XENTRHelicase ARIP4 OS=Xenopus tropicalis GN=rad54l2 PE=2 SV=1	5.45e-104	52
Rha_comp11160_c0_seq9	2100	533	264	Q9NI63	sp|Q9NI63|PMYT1_DROMEMembrane-associated tyrosine- and threonine-specific cdc2-inhibitory kinase OS=Drosophila melanogaster GN=Myt1 PE=1 SV=2	3.07e-56	59
Rha_comp11161_c0_seq1	5599	1489	1403	Q920I9	sp|Q920I9|WDR7_MOUSEWD repeat-containing protein 7 OS=Mus musculus GN=Wdr7 PE=1 SV=3	0	61
Rha_comp11163_c2_seq1	1147	158	39	Q3B7G7	sp|Q3B7G7|SR1IP_DANREProtein SREK1IP1 OS=Danio rerio GN=srek1ip1 PE=2 SV=1	1.07e-11	87
Rha_comp11164_c1_seq2	444	643	96	P17789	sp|P17789|TTKB_DROMEProtein tramtrack, beta isoform OS=Drosophila melanogaster GN=ttk PE=1 SV=2	5.64e-38	82
Rha_comp11165_c0_seq9	3752	1262	872	Q32KD2	sp|Q32KD2|SETB1_DROMEHistone-lysine N-methyltransferase eggless OS=Drosophila melanogaster GN=egg PE=1 SV=1	0	61
Rha_comp11166_c0_seq3	2606	165	165	Q5RF84	sp|Q5RF84|UB2G2_PONABUbiquitin-conjugating enzyme E2 G2 OS=Pongo abelii GN=UBE2G2 PE=2 SV=1	6.25e-95	95
Rha_comp11167_c0_seq1	2079	620	609	Q13042	sp|Q13042|CDC16_HUMANCell division cycle protein 16 homolog OS=Homo sapiens GN=CDC16 PE=1 SV=2	0	65
Rha_comp11168_c0_seq2	2903	610	527	O15213	sp|O15213|WDR46_HUMANWD repeat-containing protein 46 OS=Homo sapiens GN=WDR46 PE=1 SV=3	3.98e-158	66
Rha_comp11169_c0_seq1	2440	375	317	P29702	sp|P29702|FNTA_BOVINProtein farnesyltransferase/geranylgeranyltransferase type-1 subunit alpha OS=Bos taurus GN=FNTA PE=2 SV=2	3.11e-111	71
Rha_comp11170_c0_seq4	3745	1271	135	Q9UPN6	sp|Q9UPN6|SCAF8_HUMANProtein SCAF8 OS=Homo sapiens GN=SCAF8 PE=1 SV=1	2.41e-59	88
Rha_comp11173_c0_seq2	1445	322	320	Q63965	sp|Q63965|SFXN1_RATSideroflexin-1 OS=Rattus norvegicus GN=Sfxn1 PE=2 SV=4	1.48e-132	76
Rha_comp11174_c0_seq4	3210	331	250	O93233	sp|O93233|PLIB_GLOBSPhospholipase A2 inhibitor OS=Gloydius brevicaudus siniticus PE=1 SV=1	1.18e-18	42
Rha_comp11175_c0_seq2	2532	446	430	Q5ZKH3	sp|Q5ZKH3|EED_CHICKPolycomb protein EED OS=Gallus gallus GN=EED PE=2 SV=1	0	76
Rha_comp11176_c0_seq2	2660	450	399	A1A4L0	sp|A1A4L0|SNX4_BOVINSorting nexin-4 OS=Bos taurus GN=SNX4 PE=2 SV=1	1.34e-107	66
Rha_comp11177_c0_seq1	4186	395	245	P43449	sp|P43449|CCNA2_CHICKCyclin-A2 OS=Gallus gallus GN=CCNA2 PE=2 SV=1	3.63e-89	75
Rha_comp11178_c0_seq7	4898	2002	341	Q6N021	sp|Q6N021|TET2_HUMANMethylcytosine dioxygenase TET2 OS=Homo sapiens GN=TET2 PE=1 SV=3	3.06e-112	71
Rha_comp11179_c0_seq4	9065	3712	2546	Q00174	sp|Q00174|LAMA_DROMELaminin subunit alpha OS=Drosophila melanogaster GN=LanA PE=1 SV=2	0	59
Rha_comp11180_c0_seq4	4697	1273	221	Q3UMF0	sp|Q3UMF0|COBL1_MOUSECordon-bleu protein-like 1 OS=Mus musculus GN=Cobll1 PE=1 SV=2	9.24e-14	47
Rha_comp11181_c0_seq2	2725	623	604	Q9NQW7	sp|Q9NQW7|XPP1_HUMANXaa-Pro aminopeptidase 1 OS=Homo sapiens GN=XPNPEP1 PE=1 SV=3	4.41e-132	55
Rha_comp11184_c0_seq16	1653	699	411	O13067	sp|O13067|CND2_XENLACondensin complex subunit 2 OS=Xenopus laevis GN=ncaph PE=1 SV=1	5.63e-18	42
Rha_comp11185_c0_seq1	3253	861	253	P10076	sp|P10076|ZFP26_MOUSEZinc finger protein 26 OS=Mus musculus GN=Zfp26 PE=2 SV=2	5.24e-69	61
Rha_comp11186_c0_seq2	3636	316	313	Q17EJ1	sp|Q17EJ1|MTG1_AEDAEMitochondrial GTPase 1 OS=Aedes aegypti GN=AAEL003813 PE=3 SV=1	6.56e-119	77
Rha_comp11189_c1_seq1	538	1053	132	O15084	sp|O15084|ANR28_HUMANSerine/threonine-protein phosphatase 6 regulatory ankyrin repeat subunit A OS=Homo sapiens GN=ANKRD28 PE=1 SV=5	1.77e-23	59
Rha_comp11190_c0_seq1	1377	610	435	Q8N695	sp|Q8N695|SC5A8_HUMANSodium-coupled monocarboxylate transporter 1 OS=Homo sapiens GN=SLC5A8 PE=1 SV=2	3.17e-56	53
Rha_comp11191_c1_seq7	4491	1202	1206	Q13136	sp|Q13136|LIPA1_HUMANLiprin-alpha-1 OS=Homo sapiens GN=PPFIA1 PE=1 SV=1	0	69
Rha_comp11192_c0_seq1	2720	424	286	Q8TKL5	sp|Q8TKL5|Y3388_METACUncharacterized serpin-like protein MA_3388 OS=Methanosarcina acetivorans (strain ATCC 35395 / DSM 2834 / JCM 12185 / C2A) GN=MA_3388 PE=3 SV=1	6.37e-31	51
Rha_comp11193_c0_seq1	1991	814	260	Q6ZMV9	sp|Q6ZMV9|KIF6_HUMANKinesin-like protein KIF6 OS=Homo sapiens GN=KIF6 PE=1 SV=3	1.66e-63	70
Rha_comp11194_c1_seq2	4371	1393	1301	Q93105	sp|Q93105|INSR_AEDAEInsulin-like receptor OS=Aedes aegypti GN=InR PE=2 SV=2	0	52
Rha_comp11199_c1_seq1	2761	737	397	O61345	sp|O61345|PEN_DROMEProtein penguin OS=Drosophila melanogaster GN=pen PE=2 SV=1	1.26e-86	62
Rha_comp11200_c0_seq1	2888	946	310	Q9Y5W7	sp|Q9Y5W7|SNX14_HUMANSorting nexin-14 OS=Homo sapiens GN=SNX14 PE=1 SV=3	1.13e-109	55
Rha_comp11201_c0_seq1	1957	509	510	Q9V4U7	sp|Q9V4U7|C6A14_DROMEProbable cytochrome P450 6a14 OS=Drosophila melanogaster GN=Cyp6a14 PE=3 SV=2	6.09e-113	58
Rha_comp11202_c0_seq1	2588	406	365	Q68EQ9	sp|Q68EQ9|VMP1_XENTRVacuole membrane protein 1 OS=Xenopus tropicalis GN=vmp1 PE=2 SV=1	6.17e-129	75
Rha_comp11203_c0_seq1	890	267	234	P35041	sp|P35041|TRY7_ANOGATrypsin-7 OS=Anopheles gambiae GN=TRYP7 PE=2 SV=2	1.26e-58	60
Rha_comp11204_c0_seq27	9917	2792	2025	Q80TP3	sp|Q80TP3|UBR5_MOUSEE3 ubiquitin-protein ligase UBR5 OS=Mus musculus GN=Ubr5 PE=1 SV=2	0	60
Rha_comp11206_c0_seq1	5140	511	463	P27041	sp|P27041|AVR2B_XENLAActivin receptor type-2B OS=Xenopus laevis GN=acvr2b PE=2 SV=1	5.39e-158	70
Rha_comp11207_c0_seq5	3153	580	449	Q4FZZ1	sp|Q4FZZ1|PXK_RATPX domain-containing protein kinase-like protein OS=Rattus norvegicus GN=Pxk PE=2 SV=1	4.91e-140	66
Rha_comp11208_c0_seq1	5887	1829	1253	Q02440	sp|Q02440|MYO5A_CHICKUnconventional myosin-Va OS=Gallus gallus GN=MYO5A PE=1 SV=1	0	61
Rha_comp11209_c0_seq1	2618	817	752	Q9WTN5	sp|Q9WTN5|TPC1_RATTwo pore calcium channel protein 1 OS=Rattus norvegicus GN=Tpcn1 PE=1 SV=2	0	63
Rha_comp11210_c0_seq1	1734	489	452	Q5PXE9	sp|Q5PXE9|IPPK_RATInositol-pentakisphosphate 2-kinase OS=Rattus norvegicus GN=Ippk PE=2 SV=1	9.97e-27	42
Rha_comp11211_c0_seq9	9411	2731	2333	O61307	sp|O61307|TENM_DROMETeneurin-m OS=Drosophila melanogaster GN=Ten-m PE=1 SV=2	0	88
Rha_comp11212_c0_seq2	8875	2838	2138	P29993	sp|P29993|ITPR_DROMEInositol 1,4,5-trisphosphate receptor OS=Drosophila melanogaster GN=Itp-r83A PE=2 SV=3	0	77
Rha_comp11214_c1_seq1	3469	843	768	Q5RBW9	sp|Q5RBW9|TTC27_PONABTetratricopeptide repeat protein 27 OS=Pongo abelii GN=TTC27 PE=2 SV=1	4.34e-115	52
Rha_comp11215_c0_seq5	3346	2038	208	P13709	sp|P13709|FSH_DROMEHomeotic protein female sterile OS=Drosophila melanogaster GN=fs(1)h PE=1 SV=2	8.06e-70	77
Rha_comp11217_c0_seq1	2813	676	461	Q9VXD9	sp|Q9VXD9|MTH1_DROMEProbable G-protein coupled receptor Mth-like 1 OS=Drosophila melanogaster GN=mthl1 PE=2 SV=1	6.41e-109	59
Rha_comp11218_c0_seq1	3177	905	892	Q6PF21	sp|Q6PF21|SYMC_XENLAMethionine--tRNA ligase, cytoplasmic OS=Xenopus laevis GN=mars PE=2 SV=1	0	66
Rha_comp11219_c0_seq1	3445	965	832	P79098	sp|P79098|AMPN_BOVINAminopeptidase N OS=Bos taurus GN=ANPEP PE=2 SV=4	1.33e-110	50
Rha_comp1121_c0_seq1	435	549	121	A9M9H8	sp|A9M9H8|BETA_BRUC2Oxygen-dependent choline dehydrogenase OS=Brucella canis (strain ATCC 23365 / NCTC 10854) GN=betA PE=3 SV=1	4.28e-15	57
Rha_comp11220_c0_seq1	2533	419	365	O14929	sp|O14929|HAT1_HUMANHistone acetyltransferase type B catalytic subunit OS=Homo sapiens GN=HAT1 PE=1 SV=1	1.82e-47	49
Rha_comp11221_c0_seq4	3623	921	251	P47825	sp|P47825|TAF4_DROMETranscription initiation factor TFIID subunit 4 OS=Drosophila melanogaster GN=Taf4 PE=1 SV=1	1.24e-79	81
Rha_comp11222_c0_seq1	2444	372	380	Q26974	sp|Q26974|DECA_TRICAProtein decapentaplegic OS=Tribolium castaneum GN=dpp PE=3 SV=1	3.27e-135	70
Rha_comp11223_c0_seq2	1461	326	96	P48607	sp|P48607|SPZ_DROMEProtein spaetzle OS=Drosophila melanogaster GN=spz PE=1 SV=3	9.03e-07	52
Rha_comp11224_c0_seq2	1909	621	569	Q9UKA2	sp|Q9UKA2|FBXL4_HUMANF-box/LRR-repeat protein 4 OS=Homo sapiens GN=FBXL4 PE=1 SV=2	3.57e-77	49
Rha_comp11225_c0_seq1	8756	3119	2292	P42859	sp|P42859|HD_MOUSEHuntingtin OS=Mus musculus GN=Htt PE=1 SV=2	0	52
Rha_comp11226_c0_seq1	3195	4377	757	Q12955	sp|Q12955|ANK3_HUMANAnkyrin-3 OS=Homo sapiens GN=ANK3 PE=1 SV=3	2.84e-91	49
Rha_comp11228_c0_seq4	3647	1204	446	Q5R9R1	sp|Q5R9R1|EDRF1_PONABErythroid differentiation-related factor 1 OS=Pongo abelii GN=EDRF1 PE=2 SV=1	1.3e-117	68
Rha_comp11229_c0_seq4	1519	692	236	Q9UJW8	sp|Q9UJW8|ZN180_HUMANZinc finger protein 180 OS=Homo sapiens GN=ZNF180 PE=1 SV=2	4.3e-47	56
Rha_comp11230_c0_seq1	2955	414	324	Q7TPQ9	sp|Q7TPQ9|ARRD3_MOUSEArrestin domain-containing protein 3 OS=Mus musculus GN=Arrdc3 PE=2 SV=1	5.98e-35	50
Rha_comp11231_c0_seq1	1931	517	484	B0WC46	sp|B0WC46|TRET1_CULQUFacilitated trehalose transporter Tret1 OS=Culex quinquefasciatus GN=Tret1 PE=3 SV=1	1.71e-44	47
Rha_comp11232_c0_seq1	1982	632	405	P08461	sp|P08461|ODP2_RATDihydrolipoyllysine-residue acetyltransferase component of pyruvate dehydrogenase complex, mitochondrial OS=Rattus norvegicus GN=Dlat PE=1 SV=3	1.15e-134	72
Rha_comp11233_c0_seq1	1365	147	145	Q6GPQ6	sp|Q6GPQ6|EDF1_XENLAEndothelial differentiation-related factor 1 homolog OS=Xenopus laevis GN=edf1 PE=2 SV=1	2.08e-54	82
Rha_comp11234_c1_seq1	560	132	123	P46405	sp|P46405|RS12_PIG40S ribosomal protein S12 OS=Sus scrofa GN=RPS12 PE=2 SV=2	2.11e-61	84
Rha_comp11237_c0_seq1	1406	494	361	P54215	sp|P54215|AMYA_DROMAAlpha-amylase A OS=Drosophila mauritiana GN=Amy-d PE=3 SV=1	3.77e-164	76
Rha_comp11239_c0_seq2	1421	349	329	Q6AZB8	sp|Q6AZB8|HARB1_DANREPutative nuclease HARBI1 OS=Danio rerio GN=harbi1 PE=2 SV=1	2.7e-47	51
Rha_comp11240_c0_seq3	3727	539	428	P40797	sp|P40797|PNUT_DROMEProtein peanut OS=Drosophila melanogaster GN=pnut PE=1 SV=2	0	86
Rha_comp11241_c0_seq1	1560	365	290	Q9D9H8	sp|Q9D9H8|CB069_MOUSEUPF0565 protein C2orf69 homolog OS=Mus musculus PE=2 SV=3	3.74e-55	54
Rha_comp11242_c0_seq2	2557	758	465	Q92870	sp|Q92870|APBB2_HUMANAmyloid beta A4 precursor protein-binding family B member 2 OS=Homo sapiens GN=APBB2 PE=1 SV=3	7.17e-105	58
Rha_comp11243_c0_seq4	6523	933	690	Q27772	sp|Q27772|C1TC_SPOFRC-1-tetrahydrofolate synthase, cytoplasmic OS=Spodoptera frugiperda PE=2 SV=3	0	83
Rha_comp11244_c0_seq3	2153	382	98	Q566L7	sp|Q566L7|LS14B_XENTRProtein LSM14 homolog B OS=Xenopus tropicalis GN=lsm14b PE=2 SV=1	5.01e-27	73
Rha_comp11246_c0_seq1	3381	913	788	Q9W0Y6	sp|Q9W0Y6|PAIN_DROMETransient receptor potential cation channel protein painless OS=Drosophila melanogaster GN=pain PE=1 SV=1	9.62e-85	49
Rha_comp11247_c0_seq3	2977	1598	515	Q95YM8	sp|Q95YM8|MBLK1_APIMEMushroom body large-type Kenyon cell-specific protein 1 OS=Apis mellifera GN=Mblk-1 PE=1 SV=1	2.23e-50	46
Rha_comp11248_c0_seq2	4273	1244	292	Q6IQ55	sp|Q6IQ55|TTBK2_HUMANTau-tubulin kinase 2 OS=Homo sapiens GN=TTBK2 PE=1 SV=2	1.11e-139	88
Rha_comp11249_c0_seq1	1134	294	235	Q32PI6	sp|Q32PI6|RM04_BOVIN39S ribosomal protein L4, mitochondrial OS=Bos taurus GN=MRPL4 PE=1 SV=1	3.21e-86	74
Rha_comp11252_c0_seq1	2281	694	567	Q32LB9	sp|Q32LB9|NOA1_BOVINNitric oxide-associated protein 1 OS=Bos taurus GN=NOA1 PE=2 SV=1	1.83e-95	55
Rha_comp11253_c2_seq1	3493	926	909	Q9WU22	sp|Q9WU22|PTN4_MOUSETyrosine-protein phosphatase non-receptor type 4 OS=Mus musculus GN=Ptpn4 PE=1 SV=2	0	62
Rha_comp11255_c0_seq1	5850	1082	218	Q8VIG1	sp|Q8VIG1|REST_MOUSERE1-silencing transcription factor OS=Mus musculus GN=Rest PE=2 SV=2	7.55e-13	44
Rha_comp11256_c0_seq1	3286	991	512	O94762	sp|O94762|RECQ5_HUMANATP-dependent DNA helicase Q5 OS=Homo sapiens GN=RECQL5 PE=1 SV=2	3.05e-136	61
Rha_comp11257_c1_seq1	1025	181	67	Q62785	sp|Q62785|HAP28_RAT28 kDa heat- and acid-stable phosphoprotein OS=Rattus norvegicus GN=Pdap1 PE=1 SV=1	9.8e-14	74
Rha_comp11258_c1_seq1	1180	1056	179	Q6NZQ4	sp|Q6NZQ4|PAXI1_MOUSEPAX-interacting protein 1 OS=Mus musculus GN=Paxip1 PE=1 SV=1	6.24e-30	60
Rha_comp11259_c0_seq1	1853	564	543	P35502	sp|P35502|ESTF_MYZPEEsterase FE4 OS=Myzus persicae PE=1 SV=1	4.63e-103	54
Rha_comp11261_c0_seq1	2546	328	268	Q99LB0	sp|Q99LB0|TDIF1_MOUSEDeoxynucleotidyltransferase terminal-interacting protein 1 OS=Mus musculus GN=Dnttip1 PE=2 SV=1	1.82e-54	61
Rha_comp11262_c0_seq2	6396	1704	867	Q99758	sp|Q99758|ABCA3_HUMANATP-binding cassette sub-family A member 3 OS=Homo sapiens GN=ABCA3 PE=1 SV=2	1.19e-128	54
Rha_comp11264_c0_seq1	2165	369	172	Q9VVE5	sp|Q9VVE5|MSIR6_DROMERNA-binding protein Musashi homolog Rbp6 OS=Drosophila melanogaster GN=Rbp6 PE=2 SV=3	1.06e-72	81
Rha_comp11265_c1_seq2	938	212	211	Q7ZUB3	sp|Q7ZUB3|TSN31_DANRETetraspanin-31 OS=Danio rerio GN=tspan31 PE=2 SV=2	1.04e-49	66
Rha_comp11267_c0_seq1	3278	314	94	P11862	sp|P11862|GAS2_MOUSEGrowth arrest-specific protein 2 OS=Mus musculus GN=Gas2 PE=1 SV=1	2.32e-15	58
Rha_comp11268_c0_seq1	2566	504	327	Q90ZK6	sp|Q90ZK6|ACVR1_CHICKActivin receptor type-1 OS=Gallus gallus GN=ACVR1 PE=2 SV=1	1.51e-161	85
Rha_comp11270_c0_seq2	2741	359	190	Q24372	sp|Q24372|LACH_DROMELachesin OS=Drosophila melanogaster GN=Lac PE=1 SV=2	4.95e-09	42
Rha_comp11271_c0_seq1	2421	764	367	P25977	sp|P25977|UBF1_RATNucleolar transcription factor 1 OS=Rattus norvegicus GN=Ubtf PE=1 SV=1	3.81e-51	57
Rha_comp11274_c0_seq5	6485	2282	1057	Q8K4S1	sp|Q8K4S1|PLCE1_MOUSE1-phosphatidylinositol 4,5-bisphosphate phosphodiesterase epsilon-1 OS=Mus musculus GN=Plce1 PE=1 SV=3	1.35e-161	50
Rha_comp11275_c0_seq2	3453	392	387	O77475	sp|O77475|CPESY_DROMECeramide phosphoethanolamine synthase OS=Drosophila melanogaster GN=CG4585 PE=1 SV=1	3.32e-128	72
Rha_comp11276_c0_seq2	3600	1023	1032	Q60HE2	sp|Q60HE2|ODO1_MACFA2-oxoglutarate dehydrogenase, mitochondrial OS=Macaca fascicularis GN=OGDH PE=2 SV=1	0	76
Rha_comp11278_c0_seq1	2815	1149	797	Q9Z2V5	sp|Q9Z2V5|HDAC6_MOUSEHistone deacetylase 6 OS=Mus musculus GN=Hdac6 PE=1 SV=3	1.92e-168	56
Rha_comp11279_c0_seq2	2558	773	408	Q8WYQ5	sp|Q8WYQ5|DGCR8_HUMANMicroprocessor complex subunit DGCR8 OS=Homo sapiens GN=DGCR8 PE=1 SV=1	1.22e-85	55
Rha_comp11280_c0_seq1	2627	861	283	P10076	sp|P10076|ZFP26_MOUSEZinc finger protein 26 OS=Mus musculus GN=Zfp26 PE=2 SV=2	2.31e-46	48
Rha_comp11281_c1_seq1	3072	757	357	O88351	sp|O88351|IKKB_MOUSEInhibitor of nuclear factor kappa-B kinase subunit beta OS=Mus musculus GN=Ikbkb PE=1 SV=1	4.67e-79	61
Rha_comp11282_c0_seq1	2968	342	323	Q6DFQ7	sp|Q6DFQ7|TM198_XENTRTransmembrane protein 198 OS=Xenopus tropicalis GN=tmem198 PE=1 SV=1	1.21e-38	58
Rha_comp11283_c0_seq1	4372	2412	123	Q8BQ48	sp|Q8BQ48|K1731_MOUSECentrosomal protein KIAA1731 homolog OS=Mus musculus GN=Kiaa1731 PE=2 SV=3	4.36e-06	59
Rha_comp11284_c0_seq2	1195	278	217	P49638	sp|P49638|TTPA_HUMANAlpha-tocopherol transfer protein OS=Homo sapiens GN=TTPA PE=1 SV=1	8.71e-23	52
Rha_comp11285_c0_seq2	1788	671	157	Q53H47	sp|Q53H47|SETMR_HUMANHistone-lysine N-methyltransferase SETMAR OS=Homo sapiens GN=SETMAR PE=1 SV=1	1.62e-33	66
Rha_comp11286_c0_seq2	7105	2146	1955	P10040	sp|P10040|CRB_DROMEProtein crumbs OS=Drosophila melanogaster GN=crb PE=1 SV=3	0	59
Rha_comp11288_c0_seq1	4294	1409	1313	Q16HH9	sp|Q16HH9|MED23_AEDAEMediator of RNA polymerase II transcription subunit 23 OS=Aedes aegypti GN=MED23 PE=3 SV=1	0	75
Rha_comp11289_c0_seq1	1957	655	594	P45953	sp|P45953|ACADV_RATVery long-chain specific acyl-CoA dehydrogenase, mitochondrial OS=Rattus norvegicus GN=Acadvl PE=1 SV=1	0	72
Rha_comp11290_c0_seq2	3080	483	246	Q05084	sp|Q05084|ICA69_HUMANIslet cell autoantigen 1 OS=Homo sapiens GN=ICA1 PE=1 SV=2	1.28e-72	67
Rha_comp11291_c0_seq1	2595	717	443	P04809	sp|P04809|HSP83_DROPSHeat shock protein 83 OS=Drosophila pseudoobscura pseudoobscura GN=Hsp83 PE=3 SV=2	0	90
Rha_comp11292_c0_seq1	1864	453	452	P54961	sp|P54961|HMCS1_BLAGEHydroxymethylglutaryl-CoA synthase 1 OS=Blattella germanica GN=HMGCS-1 PE=2 SV=1	0	82
Rha_comp11294_c0_seq1	5876	903	693	Q61824	sp|Q61824|ADA12_MOUSEDisintegrin and metalloproteinase domain-containing protein 12 OS=Mus musculus GN=Adam12 PE=1 SV=2	4.86e-112	52
Rha_comp11296_c0_seq1	2664	1216	239	E1BBQ2	sp|E1BBQ2|GP158_BOVINProbable G-protein coupled receptor 158 OS=Bos taurus GN=GPR158 PE=3 SV=2	1.75e-14	42
Rha_comp11297_c1_seq1	1542	397	362	Q9VLP7	sp|Q9VLP7|MET14_DROMEMethyltransferase-like protein 14 homolog OS=Drosophila melanogaster GN=CG7818 PE=2 SV=1	0	81
Rha_comp11299_c0_seq1	3188	943	650	Q9VR07	sp|Q9VR07|INE_DROMESodium- and chloride-dependent GABA transporter ine OS=Drosophila melanogaster GN=ine PE=1 SV=1	0	80
Rha_comp1129_c0_seq1	332	328	107	Q8BJR6	sp|Q8BJR6|PRS27_MOUSESerine protease 27 OS=Mus musculus GN=Prss27 PE=2 SV=1	5.99e-19	56
Rha_comp11301_c0_seq1	2401	219	212	Q92963	sp|Q92963|RIT1_HUMANGTP-binding protein Rit1 OS=Homo sapiens GN=RIT1 PE=1 SV=1	6.62e-76	75
Rha_comp11302_c0_seq1	4083	727	496	Q293F6	sp|Q293F6|SSRP1_DROPSFACT complex subunit Ssrp1 OS=Drosophila pseudoobscura pseudoobscura GN=Ssrp PE=3 SV=2	0	85
Rha_comp11303_c0_seq1	1358	421	423	Q91WD4	sp|Q91WD4|CG025_MOUSEUPF0415 protein C7orf25 homolog OS=Mus musculus PE=2 SV=1	2.3e-78	55
Rha_comp11304_c0_seq1	2748	854	319	Q9VPW1	sp|Q9VPW1|ASTE_DROMEProtein asteroid OS=Drosophila melanogaster GN=ast PE=2 SV=1	1.09e-62	57
Rha_comp11305_c0_seq4	3491	645	250	Q9Y5R2	sp|Q9Y5R2|MMP24_HUMANMatrix metalloproteinase-24 OS=Homo sapiens GN=MMP24 PE=2 SV=1	6.44e-55	61
Rha_comp11307_c0_seq1	2946	2378	642	P45745	sp|P45745|DHBF_BACSUDimodular nonribosomal peptide synthase OS=Bacillus subtilis (strain 168) GN=dhbF PE=1 SV=4	1.04e-69	51
Rha_comp11309_c0_seq3	3195	633	419	O43390	sp|O43390|HNRPR_HUMANHeterogeneous nuclear ribonucleoprotein R OS=Homo sapiens GN=HNRNPR PE=1 SV=1	1.88e-173	79
Rha_comp11310_c0_seq1	2899	568	288	Q52KN7	sp|Q52KN7|CPE1B_XENLACytoplasmic polyadenylation element-binding protein 1-B OS=Xenopus laevis GN=cpeb1-b PE=2 SV=1	1.1e-124	77
Rha_comp11311_c0_seq14	4061	380	191	A0JN71	sp|A0JN71|SASH3_BOVINSAM and SH3 domain-containing protein 3 OS=Bos taurus GN=SASH3 PE=2 SV=2	3.65e-36	60
Rha_comp11312_c0_seq1	4857	850	788	Q24322	sp|Q24322|SEM1A_DROMESemaphorin-1A OS=Drosophila melanogaster GN=Sema-1a PE=2 SV=2	0	78
Rha_comp11313_c0_seq1	2599	660	286	Q8NHV4	sp|Q8NHV4|NEDD1_HUMANProtein NEDD1 OS=Homo sapiens GN=NEDD1 PE=1 SV=1	6.66e-23	48
Rha_comp11314_c0_seq1	3134	709	320	Q0KIA2	sp|Q0KIA2|Y9801_DROMEPP2C-like domain-containing protein CG9801 OS=Drosophila melanogaster GN=CG9801 PE=2 SV=1	2.7e-67	53
Rha_comp11315_c0_seq1	5064	1299	280	Q6P4R8	sp|Q6P4R8|NFRKB_HUMANNuclear factor related to kappa-B-binding protein OS=Homo sapiens GN=NFRKB PE=1 SV=2	3.15e-80	70
Rha_comp11316_c0_seq1	1834	557	552	B2D0J5	sp|B2D0J5|EST6_APIMEVenom carboxylesterase-6 OS=Apis mellifera PE=2 SV=1	3.92e-71	48
Rha_comp11317_c0_seq1	3534	392	371	P13582	sp|P13582|EAST_DROMESerine protease easter OS=Drosophila melanogaster GN=ea PE=1 SV=3	9.84e-34	48
Rha_comp11318_c0_seq1	2172	763	675	Q9VN03	sp|Q9VN03|SUV3_DROMEATP-dependent RNA helicase SUV3 homolog, mitochondrial OS=Drosophila melanogaster GN=CG9791 PE=2 SV=3	0	82
Rha_comp11320_c0_seq1	4036	1368	1345	Q7G193	sp|Q7G193|ALDO1_ARATHIndole-3-acetaldehyde oxidase OS=Arabidopsis thaliana GN=AAO1 PE=1 SV=2	1.27e-163	49
Rha_comp11321_c0_seq1	3453	432	285	Q4R794	sp|Q4R794|S35F5_MACFASolute carrier family 35 member F5 OS=Macaca fascicularis GN=SLC35F5 PE=2 SV=1	2.54e-60	73
Rha_comp11322_c0_seq1	2542	545	384	Q9MYY0	sp|Q9MYY0|HPSE_BOVINHeparanase OS=Bos taurus GN=HPSE PE=2 SV=2	1.82e-10	38
Rha_comp11324_c0_seq10	3084	338	176	Q01664	sp|Q01664|TFAP4_HUMANTranscription factor AP-4 OS=Homo sapiens GN=TFAP4 PE=1 SV=2	1.44e-36	64
Rha_comp11326_c0_seq2	5157	1378	934	Q9HCK4	sp|Q9HCK4|ROBO2_HUMANRoundabout homolog 2 OS=Homo sapiens GN=ROBO2 PE=1 SV=2	1.89e-160	52
Rha_comp11327_c1_seq1	1146	329	187	Q1HPW4	sp|Q1HPW4|EIF3I_BOMMOEukaryotic translation initiation factor 3 subunit I OS=Bombyx mori PE=2 SV=1	1.69e-134	78
Rha_comp11328_c0_seq4	4267	889	843	Q5M7N9	sp|Q5M7N9|ESYT3_XENTRExtended synaptotagmin-3 OS=Xenopus tropicalis GN=esyt3 PE=2 SV=1	3.99e-118	48
Rha_comp11330_c0_seq2	7645	3313	589	Q29EQ3	sp|Q29EQ3|RNO_DROPSPHD finger protein rhinoceros OS=Drosophila pseudoobscura pseudoobscura GN=rno PE=3 SV=2	0	70
Rha_comp11331_c0_seq1	8017	2158	546	Q7TSC1	sp|Q7TSC1|PRC2A_MOUSEProtein PRRC2A OS=Mus musculus GN=Prrc2a PE=1 SV=1	1.17e-30	44
Rha_comp11333_c0_seq1	1308	255	122	Q9VCG3	sp|Q9VCG3|OPA32_DROMEPutative OPA3-like protein CG13603 OS=Drosophila melanogaster GN=CG13601 PE=2 SV=1	2.48e-40	68
Rha_comp11334_c0_seq1	1481	188	155	Q4GXH7	sp|Q4GXH7|RL17_AGRLI60S ribosomal protein L17 OS=Agriotes lineatus GN=RpL17 PE=2 SV=1	2.18e-103	96
Rha_comp11338_c0_seq1	3128	885	535	B4KSY3	sp|B4KSY3|KTU_DROMOProtein kintoun OS=Drosophila mojavensis GN=Ppi20 PE=3 SV=1	2.05e-121	60
Rha_comp11339_c0_seq1	3383	546	488	Q5E9I8	sp|Q5E9I8|DCA11_BOVINDDB1- and CUL4-associated factor 11 OS=Bos taurus GN=DCAF11 PE=2 SV=1	1.37e-154	66
Rha_comp11340_c0_seq1	3224	887	861	P49735	sp|P49735|MCM2_DROMEDNA replication licensing factor Mcm2 OS=Drosophila melanogaster GN=Mcm2 PE=1 SV=1	0	84
Rha_comp11341_c0_seq1	2371	700	701	Q9EPL9	sp|Q9EPL9|ACOX3_MOUSEPeroxisomal acyl-coenzyme A oxidase 3 OS=Mus musculus GN=Acox3 PE=2 SV=2	8.86e-173	58
Rha_comp11343_c0_seq3	4255	856	886	P54960	sp|P54960|HMDH_BLAGE3-hydroxy-3-methylglutaryl-coenzyme A reductase OS=Blattella germanica PE=2 SV=1	0	72
Rha_comp11346_c0_seq3	1192	228	217	Q6QD59	sp|Q6QD59|SEC20_MOUSEVesicle transport protein SEC20 OS=Mus musculus GN=Bnip1 PE=2 SV=1	6.28e-33	63
Rha_comp11348_c0_seq1	1296	316	140	P61798	sp|P61798|APTX_CHICKAprataxin (Fragment) OS=Gallus gallus GN=APTX PE=2 SV=1	1.19e-42	74
Rha_comp11349_c0_seq2	2767	774	443	Q6IQX7	sp|Q6IQX7|CHSS2_MOUSEChondroitin sulfate synthase 2 OS=Mus musculus GN=Chpf PE=1 SV=1	1.69e-70	51
Rha_comp11352_c0_seq2	4773	804	715	Q6GN16	sp|Q6GN16|PI4KB_XENLAPhosphatidylinositol 4-kinase beta OS=Xenopus laevis GN=pi4kb PE=2 SV=1	0	71
Rha_comp11353_c0_seq6	1123	312	289	Q8IRR5	sp|Q8IRR5|SIR4_DROMENAD-dependent protein deacetylase Sirt4 OS=Drosophila melanogaster GN=Sirt4 PE=2 SV=2	4.87e-101	70
Rha_comp11354_c0_seq3	3508	969	355	Q8C8U0	sp|Q8C8U0|LIPB1_MOUSELiprin-beta-1 OS=Mus musculus GN=Ppfibp1 PE=1 SV=3	2.32e-101	66
Rha_comp11355_c0_seq1	2112	321	290	Q5ZMH6	sp|Q5ZMH6|METL9_CHICKMethyltransferase-like protein 9 OS=Gallus gallus GN=METTL9 PE=2 SV=1	3.44e-79	63
Rha_comp11356_c0_seq1	2411	594	426	Q9UNH5	sp|Q9UNH5|CC14A_HUMANDual specificity protein phosphatase CDC14A OS=Homo sapiens GN=CDC14A PE=1 SV=1	1.44e-139	68
Rha_comp11358_c0_seq1	5173	701	451	Q5BKC9	sp|Q5BKC9|NGEF_RATEphexin-1 OS=Rattus norvegicus GN=Ngef PE=1 SV=2	2e-77	55
Rha_comp11359_c0_seq1	5177	761	297	Q8R4H9	sp|Q8R4H9|ZNT5_MOUSEZinc transporter 5 OS=Mus musculus GN=Slc30a5 PE=2 SV=1	4.99e-66	64
Rha_comp11360_c0_seq1	3941	1684	543	Q8IWJ2	sp|Q8IWJ2|GCC2_HUMANGRIP and coiled-coil domain-containing protein 2 OS=Homo sapiens GN=GCC2 PE=1 SV=4	6.69e-29	48
Rha_comp11361_c0_seq1	2684	810	356	Q08E13	sp|Q08E13|RNF10_BOVINRING finger protein 10 OS=Bos taurus GN=RNF10 PE=2 SV=1	1.51e-82	60
Rha_comp11362_c1_seq1	2654	582	518	Q9VFL5	sp|Q9VFL5|SYMM_DROMEMethionine--tRNA ligase, mitochondrial OS=Drosophila melanogaster GN=Aats-met PE=2 SV=2	0	72
Rha_comp11363_c0_seq1	1800	193	194	Q9W440	sp|Q9W440|THEM6_DROMEProtein THEM6 OS=Drosophila melanogaster GN=CG4666 PE=2 SV=1	5.99e-49	62
Rha_comp11364_c0_seq2	1621	699	280	Q6ZMW2	sp|Q6ZMW2|ZN782_HUMANZinc finger protein 782 OS=Homo sapiens GN=ZNF782 PE=2 SV=1	8.37e-53	52
Rha_comp11365_c0_seq4	4116	460	317	Q9UJW0	sp|Q9UJW0|DCTN4_HUMANDynactin subunit 4 OS=Homo sapiens GN=DCTN4 PE=1 SV=1	7.43e-90	66
Rha_comp11366_c0_seq145	4774	1290	336	Q62417	sp|Q62417|SRBS1_MOUSESorbin and SH3 domain-containing protein 1 OS=Mus musculus GN=Sorbs1 PE=1 SV=2	4.2e-54	54
Rha_comp11367_c0_seq2	5015	1114	394	Q9VEX0	sp|Q9VEX0|SULF1_DROMEExtracellular sulfatase SULF-1 homolog OS=Drosophila melanogaster GN=Sulf1 PE=1 SV=1	0	88
Rha_comp11370_c0_seq3	2627	787	763	P51692	sp|P51692|STA5B_HUMANSignal transducer and activator of transcription 5B OS=Homo sapiens GN=STAT5B PE=1 SV=2	0	64
Rha_comp11371_c1_seq2	3670	368	273	P97353	sp|P97353|SEC1_MOUSEGalactoside 2-alpha-L-fucosyltransferase 3 OS=Mus musculus GN=Sec1 PE=2 SV=1	1.2e-31	48
Rha_comp11372_c0_seq1	4274	594	133	Q8VHR5	sp|Q8VHR5|P66B_MOUSETranscriptional repressor p66-beta OS=Mus musculus GN=Gatad2b PE=1 SV=1	6.61e-33	68
Rha_comp11373_c0_seq2	2566	1333	155	P0CT43	sp|P0CT43|TF28_SCHPOTransposon Tf2-8 polyprotein OS=Schizosaccharomyces pombe (strain 972 / ATCC 24843) GN=Tf2-8 PE=3 SV=1	6.43e-08	54
Rha_comp11376_c0_seq1	4251	1080	216	Q9N2M8	sp|Q9N2M8|HDC_DROMEHeadcase protein OS=Drosophila melanogaster GN=hdc PE=1 SV=2	2.12e-92	81
Rha_comp11377_c0_seq2	5014	1620	535	P00522	sp|P00522|ABL_DROMETyrosine-protein kinase Abl OS=Drosophila melanogaster GN=Abl PE=1 SV=3	0	88
Rha_comp11379_c0_seq6	5947	1066	424	Q8TB72	sp|Q8TB72|PUM2_HUMANPumilio homolog 2 OS=Homo sapiens GN=PUM2 PE=1 SV=2	0	81
Rha_comp11380_c1_seq2	4473	1360	986	Q6IDD9	sp|Q6IDD9|SARM1_DROMESterile alpha and TIR motif-containing protein 1 OS=Drosophila melanogaster GN=Ect4 PE=2 SV=1	0	75
Rha_comp11381_c0_seq90	3736	756	83	B0KYV5	sp|B0KYV5|LIMA1_PIGLIM domain and actin-binding protein 1 OS=Sus scrofa GN=LIMA1 PE=2 SV=1	9.64e-14	57
Rha_comp11382_c0_seq3	1042	281	125	D4ADY9	sp|D4ADY9|ELOV7_RATElongation of very long chain fatty acids protein 7 OS=Rattus norvegicus GN=Elovl7 PE=3 SV=1	5.31e-43	66
Rha_comp11383_c0_seq1	2212	474	98	Q8IYX7	sp|Q8IYX7|F154A_HUMANProtein FAM154A OS=Homo sapiens GN=FAM154A PE=1 SV=2	1.98e-06	52
Rha_comp11384_c0_seq2	4937	1356	761	Q8TEW0	sp|Q8TEW0|PARD3_HUMANPartitioning defective 3 homolog OS=Homo sapiens GN=PARD3 PE=1 SV=2	3.42e-102	50
Rha_comp11385_c0_seq1	1536	378	378	Q6DFM1	sp|Q6DFM1|SNF5_XENTRSWI/SNF-related matrix-associated actin-dependent regulator of chromatin subfamily B member 1 OS=Xenopus tropicalis GN=smarcb1 PE=2 SV=1	0	82
Rha_comp11386_c0_seq1	1796	464	466	Q95X01	sp|Q95X01|MYRO1_BREBRMyrosinase 1 OS=Brevicoryne brassicae PE=1 SV=1	1.85e-121	62
Rha_comp11387_c0_seq7	1991	548	510	Q01158	sp|Q01158|LUCI_LUCLALuciferin 4-monooxygenase OS=Luciola lateralis PE=2 SV=1	8.34e-50	47
Rha_comp11388_c0_seq4	1961	361	308	Q9VCX3	sp|Q9VCX3|RM45_DROMEProbable 39S ribosomal protein L45, mitochondrial OS=Drosophila melanogaster GN=mRpL45 PE=2 SV=1	4.22e-132	78
Rha_comp11389_c0_seq2	857	123	123	Q6DBT3	sp|Q6DBT3|TXD17_DANREThioredoxin domain-containing protein 17 OS=Danio rerio GN=txndc17 PE=2 SV=1	1.51e-28	61
Rha_comp11390_c0_seq5	12330	3674	2662	Q9NRC6	sp|Q9NRC6|SPTN5_HUMANSpectrin beta chain, non-erythrocytic 5 OS=Homo sapiens GN=SPTBN5 PE=1 SV=1	0	50
Rha_comp11391_c0_seq1	5139	1527	1397	Q9VZZ4	sp|Q9VZZ4|PXDN_DROMEPeroxidasin OS=Drosophila melanogaster GN=Pxn PE=1 SV=1	0	64
Rha_comp11393_c0_seq7	4506	1714	724	B3MFV7	sp|B3MFV7|LPHN_DROANLatrophilin Cirl OS=Drosophila ananassae GN=Cirl PE=3 SV=1	3e-176	62
Rha_comp11394_c0_seq2	1483	535	481	Q9VA27	sp|Q9VA27|CP4C3_DROMECytochrome P450 4c3 OS=Drosophila melanogaster GN=Cyp4c3 PE=2 SV=1	7.66e-130	61
Rha_comp11395_c0_seq9	1046	302	259	O75897	sp|O75897|ST1C4_HUMANSulfotransferase 1C4 OS=Homo sapiens GN=SULT1C4 PE=1 SV=2	7.65e-46	57
Rha_comp11396_c0_seq1	261	395	83	A6QPE7	sp|A6QPE7|ANR65_BOVINAnkyrin repeat domain-containing protein 65 OS=Bos taurus GN=ANKRD65 PE=2 SV=1	4.37e-08	51
Rha_comp11397_c0_seq4	4277	787	675	Q99K01	sp|Q99K01|PDXD1_MOUSEPyridoxal-dependent decarboxylase domain-containing protein 1 OS=Mus musculus GN=Pdxdc1 PE=1 SV=2	1.17e-125	56
Rha_comp11399_c0_seq3	3723	261	55	Q5RAM9	sp|Q5RAM9|ZN664_PONABZinc finger protein 664 OS=Pongo abelii GN=ZNF664 PE=2 SV=1	9.18e-11	70
Rha_comp11401_c1_seq1	2022	1801	218	Q5VW36	sp|Q5VW36|FOCAD_HUMANFocadhesin OS=Homo sapiens GN=FOCAD PE=1 SV=1	1.94e-24	50
Rha_comp11402_c0_seq4	1009	1069	172	O54963	sp|O54963|REST_RATRE1-silencing transcription factor OS=Rattus norvegicus GN=Rest PE=2 SV=1	4.12e-28	52
Rha_comp11405_c0_seq1	1643	485	470	Q9NVX2	sp|Q9NVX2|NLE1_HUMANNotchless protein homolog 1 OS=Homo sapiens GN=NLE1 PE=1 SV=4	0	79
Rha_comp11406_c0_seq2	1745	342	345	Q66HG4	sp|Q66HG4|GALM_RATAldose 1-epimerase OS=Rattus norvegicus GN=Galm PE=1 SV=1	6.63e-88	60
Rha_comp11407_c0_seq1	3358	986	837	Q5XXA6	sp|Q5XXA6|ANO1_HUMANAnoctamin-1 OS=Homo sapiens GN=ANO1 PE=1 SV=1	0	60
Rha_comp11408_c0_seq1	7046	1843	899	Q9VIS1	sp|Q9VIS1|CDGAP_DROMEGTPase-activating protein CdGAPr OS=Drosophila melanogaster GN=CdGAPr PE=1 SV=2	0	61
Rha_comp11409_c0_seq20	1264	1925	113	Q6ZU64	sp|Q6ZU64|CC108_HUMANCoiled-coil domain-containing protein 108 OS=Homo sapiens GN=CCDC108 PE=2 SV=2	4.33e-08	49
Rha_comp11410_c0_seq8	3542	941	142	Q8WY36	sp|Q8WY36|BBX_HUMANHMG box transcription factor BBX OS=Homo sapiens GN=BBX PE=1 SV=1	1.63e-28	62
Rha_comp11412_c0_seq5	4497	306	306	Q9VAQ5	sp|Q9VAQ5|DIM1_DROMEProbable dimethyladenosine transferase OS=Drosophila melanogaster GN=CG11837 PE=2 SV=1	1.94e-148	86
Rha_comp11414_c0_seq1	1552	385	344	Q58D06	sp|Q58D06|WDR74_BOVINWD repeat-containing protein 74 OS=Bos taurus GN=WDR74 PE=2 SV=1	1.73e-27	49
Rha_comp11416_c0_seq2	3521	1190	951	Q9VUM0	sp|Q9VUM0|MSH6_DROMEProbable DNA mismatch repair protein Msh6 OS=Drosophila melanogaster GN=Msh6 PE=1 SV=2	0	68
Rha_comp11417_c0_seq1	2902	810	808	Q7YU24	sp|Q7YU24|MARF_DROMETransmembrane GTPase Marf OS=Drosophila melanogaster GN=Marf PE=1 SV=1	0	72
Rha_comp11418_c0_seq7	3583	1054	153	P28166	sp|P28166|ZFH1_DROMEZinc finger protein 1 OS=Drosophila melanogaster GN=zfh1 PE=1 SV=2	6.94e-48	73
Rha_comp11419_c0_seq1	4384	1105	455	Q9VA38	sp|Q9VA38|WARTS_DROMESerine/threonine-protein kinase Warts OS=Drosophila melanogaster GN=wts PE=1 SV=1	0	87
Rha_comp1141_c0_seq2	662	195	86	Q60756	sp|Q60756|TCF15_MOUSETranscription factor 15 OS=Mus musculus GN=Tcf15 PE=1 SV=2	2.86e-21	66
Rha_comp11421_c0_seq4	3827	238	152	Q3V2Q8	sp|Q3V2Q8|N42L1_MOUSENEDD4-binding protein 2-like 1 OS=Mus musculus GN=N4bp2l1 PE=2 SV=1	1.12e-36	63
Rha_comp11422_c0_seq1	3008	543	496	Q3ZBZ8	sp|Q3ZBZ8|STIP1_BOVINStress-induced-phosphoprotein 1 OS=Bos taurus GN=STIP1 PE=2 SV=1	2.3e-160	69
Rha_comp11423_c0_seq2	5186	1588	318	Q8BL06	sp|Q8BL06|UBP54_MOUSEInactive ubiquitin carboxyl-terminal hydrolase 54 OS=Mus musculus GN=Usp54 PE=2 SV=2	2.59e-113	75
Rha_comp11424_c0_seq1	1354	208	138	Q8INK9	sp|Q8INK9|MSRB_DROMEMethionine-R-sulfoxide reductase B1 OS=Drosophila melanogaster GN=SelR PE=1 SV=3	3.7e-59	78
Rha_comp11425_c1_seq1	8136	1350	1351	Q9VWB0	sp|Q9VWB0|TECPR_DROMETectonin beta-propeller repeat-containing protein OS=Drosophila melanogaster GN=Pex23 PE=2 SV=2	0	64
Rha_comp11426_c0_seq2	2444	623	516	Q91X20	sp|Q91X20|ASH2L_MOUSESet1/Ash2 histone methyltransferase complex subunit ASH2 OS=Mus musculus GN=Ash2l PE=1 SV=1	1.3e-162	65
Rha_comp11427_c0_seq1	2514	528	405	Q5RBN8	sp|Q5RBN8|LIN54_PONABProtein lin-54 homolog OS=Pongo abelii GN=LIN54 PE=2 SV=1	5.77e-66	57
Rha_comp11428_c0_seq1	2431	601	591	Q7SXW3	sp|Q7SXW3|LRC40_DANRELeucine-rich repeat-containing protein 40 OS=Danio rerio GN=lrrc40 PE=2 SV=1	2.72e-112	58
Rha_comp11429_c0_seq1	6504	3898	1415	Q8C8R3	sp|Q8C8R3|ANK2_MOUSEAnkyrin-2 OS=Mus musculus GN=Ank2 PE=1 SV=2	0	75
Rha_comp11430_c0_seq1	3063	692	342	Q9UJW8	sp|Q9UJW8|ZN180_HUMANZinc finger protein 180 OS=Homo sapiens GN=ZNF180 PE=1 SV=2	2.81e-52	47
Rha_comp11431_c0_seq2	4517	1142	1181	Q5RBN1	sp|Q5RBN1|FND3A_PONABFibronectin type-III domain-containing protein 3A OS=Pongo abelii GN=FNDC3A PE=2 SV=1	0	53
Rha_comp11432_c1_seq2	5780	1108	972	Q8N3T6	sp|Q8N3T6|T132C_HUMANTransmembrane protein 132C OS=Homo sapiens GN=TMEM132C PE=2 SV=3	1.58e-56	42
Rha_comp11434_c0_seq1	3934	1247	1153	O61608	sp|O61608|NOS_ANOSTNitric oxide synthase OS=Anopheles stephensi PE=2 SV=2	0	80
Rha_comp11436_c0_seq2	12667	8081	1517	O01761	sp|O01761|UNC89_CAEELMuscle M-line assembly protein unc-89 OS=Caenorhabditis elegans GN=unc-89 PE=1 SV=3	8.07e-135	44
Rha_comp11438_c0_seq1	2809	1007	486	Q9VVI3	sp|Q9VVI3|NEDD4_DROMEE3 ubiquitin-protein ligase Nedd-4 OS=Drosophila melanogaster GN=Nedd4 PE=1 SV=2	0	88
Rha_comp11439_c0_seq1	2029	533	529	Q964T2	sp|Q964T2|CP9E2_BLAGECytochrome P450 9e2 OS=Blattella germanica GN=CYP9E2 PE=2 SV=1	1.55e-155	63
Rha_comp11441_c0_seq1	4098	1375	461	Q14112	sp|Q14112|NID2_HUMANNidogen-2 OS=Homo sapiens GN=NID2 PE=1 SV=3	1.84e-63	50
Rha_comp11443_c0_seq2	6621	1152	709	Q9WU70	sp|Q9WU70|STXB5_RATSyntaxin-binding protein 5 OS=Rattus norvegicus GN=Stxbp5 PE=1 SV=1	0	69
Rha_comp11445_c0_seq3	2806	1176	546	Q28824	sp|Q28824|MYLK_BOVINMyosin light chain kinase, smooth muscle OS=Bos taurus GN=MYLK PE=1 SV=1	9.94e-138	62
Rha_comp11446_c1_seq16	4231	1608	300	Q9Y6R4	sp|Q9Y6R4|M3K4_HUMANMitogen-activated protein kinase kinase kinase 4 OS=Homo sapiens GN=MAP3K4 PE=1 SV=2	2.15e-98	73
Rha_comp11447_c0_seq2	1719	392	373	P13582	sp|P13582|EAST_DROMESerine protease easter OS=Drosophila melanogaster GN=ea PE=1 SV=3	9.28e-38	47
Rha_comp11448_c0_seq2	3000	723	734	Q9VI25	sp|Q9VI25|NCDN_DROMENeurochondrin homolog OS=Drosophila melanogaster GN=Neurochondrin PE=2 SV=1	0	75
Rha_comp11449_c0_seq2	1028	249	254	Q9VBV3	sp|Q9VBV3|TAKT_DROMEProtein takeout OS=Drosophila melanogaster GN=to PE=2 SV=1	2.23e-29	50
Rha_comp11450_c0_seq1	2916	726	584	B1WC10	sp|B1WC10|FRITZ_RATWD repeat-containing and planar cell polarity effector protein fritz homolog OS=Rattus norvegicus GN=Wdpcp PE=2 SV=1	4.92e-53	46
Rha_comp11451_c0_seq5	505	272	144	P17207	sp|P17207|SER3_DROMESerine protease 3 OS=Drosophila melanogaster GN=Jon99Ci PE=2 SV=2	1.67e-28	58
Rha_comp11452_c0_seq1	2459	268	257	Q9VVE2	sp|Q9VVE2|ROGDI_DROMEProtein rogdi OS=Drosophila melanogaster GN=rogdi PE=1 SV=2	5.11e-118	80
Rha_comp11453_c0_seq2	4334	2821	835	Q9W0Y8	sp|Q9W0Y8|SCN60_DROMESodium channel protein 60E OS=Drosophila melanogaster GN=NaCP60E PE=2 SV=5	0	90
Rha_comp11454_c0_seq1	2024	584	225	Q921I2	sp|Q921I2|KLDC4_MOUSEKelch domain-containing protein 4 OS=Mus musculus GN=Klhdc4 PE=2 SV=2	2.88e-103	73
Rha_comp11456_c0_seq1	5170	2313	217	Q9VYD1	sp|Q9VYD1|C1716_DROMEProbable histone-lysine N-methyltransferase CG1716 OS=Drosophila melanogaster GN=Set2 PE=1 SV=2	4.31e-79	75
Rha_comp11457_c0_seq1	3883	1097	996	P08953	sp|P08953|TOLL_DROMEProtein toll OS=Drosophila melanogaster GN=Tl PE=1 SV=1	0	54
Rha_comp11458_c0_seq1	1963	114	60	O35207	sp|O35207|CDKA1_MOUSECyclin-dependent kinase 2-associated protein 1 OS=Mus musculus GN=Cdk2ap1 PE=1 SV=2	1.54e-21	88
Rha_comp11460_c0_seq3	2483	312	254	B5XXL3	sp|B5XXL3|GHRA_KLEP3Glyoxylate/hydroxypyruvate reductase A OS=Klebsiella pneumoniae (strain 342) GN=ghrA PE=3 SV=1	7.07e-14	48
Rha_comp11462_c1_seq2	2181	832	354	P49762	sp|P49762|DOA_DROMESerine/threonine-protein kinase Doa OS=Drosophila melanogaster GN=Doa PE=1 SV=2	0	87
Rha_comp11463_c0_seq5	1013	80	77	P62313	sp|P62313|LSM6_MOUSEU6 snRNA-associated Sm-like protein LSm6 OS=Mus musculus GN=Lsm6 PE=3 SV=1	1.67e-39	93
Rha_comp11464_c0_seq5	3456	2052	1111	A1A5F2	sp|A1A5F2|HTR5B_XENTRHEAT repeat-containing protein 5B OS=Xenopus tropicalis GN=heatr5b PE=2 SV=1	0	63
Rha_comp11466_c0_seq1	2403	830	768	D3ZVK1	sp|D3ZVK1|MCM8_RATDNA helicase MCM8 OS=Rattus norvegicus GN=Mcm8 PE=3 SV=1	0	66
Rha_comp11468_c0_seq6	2985	378	369	P80229	sp|P80229|ILEU_PIGLeukocyte elastase inhibitor OS=Sus scrofa GN=SERPINB1 PE=1 SV=1	7.19e-54	54
Rha_comp11469_c0_seq1	3703	886	337	Q91WD7	sp|Q91WD7|KI18A_MOUSEKinesin-like protein KIF18A OS=Mus musculus GN=Kif18a PE=2 SV=1	5.13e-117	74
Rha_comp11470_c0_seq2	1986	320	301	Q66H59	sp|Q66H59|NPL_RATN-acetylneuraminate lyase OS=Rattus norvegicus GN=Npl PE=2 SV=1	6.94e-45	50
Rha_comp11471_c0_seq2	1548	267	103	Q9R1S4	sp|Q9R1S4|XBP1_RATX-box-binding protein 1 OS=Rattus norvegicus GN=Xbp1 PE=2 SV=1	8.16e-15	64
Rha_comp11472_c0_seq2	3913	228	222	Q62348	sp|Q62348|TSN_MOUSETranslin OS=Mus musculus GN=Tsn PE=1 SV=1	3.56e-71	72
Rha_comp11473_c0_seq1	2632	834	811	Q8IGJ0	sp|Q8IGJ0|EFR3_DROMEProtein EFR3 homolog cmp44E OS=Drosophila melanogaster GN=stmA PE=2 SV=3	0	69
Rha_comp11474_c0_seq2	5668	2175	511	P10180	sp|P10180|CUT_DROMEHomeobox protein cut OS=Drosophila melanogaster GN=ct PE=1 SV=1	1.1e-110	64
Rha_comp11475_c0_seq1	2757	1941	465	Q8TEP8	sp|Q8TEP8|CE192_HUMANCentrosomal protein of 192 kDa OS=Homo sapiens GN=CEP192 PE=1 SV=2	8.46e-08	41
Rha_comp11476_c0_seq1	1245	205	179	P25207	sp|P25207|NFYB_CHICKNuclear transcription factor Y subunit beta OS=Gallus gallus GN=NFYB PE=2 SV=2	1.12e-59	74
Rha_comp11477_c0_seq1	2468	1143	163	P27401	sp|P27401|POL_SFV3LPro-Pol polyprotein OS=Simian foamy virus type 3 (strain LK3) GN=pol PE=3 SV=2	4.77e-15	55
Rha_comp11478_c0_seq5	4278	544	568	Q62829	sp|Q62829|PAK3_RATSerine/threonine-protein kinase PAK 3 OS=Rattus norvegicus GN=Pak3 PE=1 SV=1	0	73
Rha_comp11479_c0_seq3	3141	751	411	Q7M3K2	sp|Q7M3K2|PELET_DROMETransposable element P transposase OS=Drosophila melanogaster GN=T PE=1 SV=2	9.68e-25	47
Rha_comp11481_c0_seq2	2201	119	69	Q6GLB0	sp|Q6GLB0|PP1RB_XENTRProtein phosphatase 1 regulatory subunit 11 OS=Xenopus tropicalis GN=ppp1r11 PE=3 SV=1	1.94e-14	73
Rha_comp11482_c0_seq1	6537	772	196	Q497V6	sp|Q497V6|BAHD1_MOUSEBromo adjacent homology domain-containing 1 protein OS=Mus musculus GN=Bahd1 PE=2 SV=1	7.75e-48	61
Rha_comp11483_c0_seq1	3254	829	400	Q9VFP2	sp|Q9VFP2|RDX_DROMEProtein roadkill OS=Drosophila melanogaster GN=rdx PE=1 SV=2	0	93
Rha_comp11484_c0_seq1	1535	528	275	O62589	sp|O62589|GD_DROMESerine protease gd OS=Drosophila melanogaster GN=gd PE=1 SV=1	1.95e-38	48
Rha_comp11487_c0_seq2	1930	711	297	Q7TN31	sp|Q7TN31|AGGF1_MOUSEAngiogenic factor with G patch and FHA domains 1 OS=Mus musculus GN=Aggf1 PE=2 SV=1	4.31e-40	52
Rha_comp11488_c0_seq2	5770	407	402	P91929	sp|P91929|NDUAA_DROMENADH dehydrogenase [ubiquinone] 1 alpha subcomplex subunit 10, mitochondrial OS=Drosophila melanogaster GN=ND42 PE=2 SV=2	6.21e-136	72
Rha_comp11489_c0_seq4	2029	646	464	Q9H172	sp|Q9H172|ABCG4_HUMANATP-binding cassette sub-family G member 4 OS=Homo sapiens GN=ABCG4 PE=1 SV=2	1.33e-110	59
Rha_comp11490_c0_seq1	4145	1145	1034	Q9DBV3	sp|Q9DBV3|DHX34_MOUSEProbable ATP-dependent RNA helicase DHX34 OS=Mus musculus GN=Dhx34 PE=2 SV=2	0	59
Rha_comp11492_c1_seq1	1954	1335	367	Q8N122	sp|Q8N122|RPTOR_HUMANRegulatory-associated protein of mTOR OS=Homo sapiens GN=RPTOR PE=1 SV=1	1.15e-77	60
Rha_comp11493_c0_seq5	1128	141	139	P0CP97	sp|P0CP97|FKBP2_CRYNBFK506-binding protein 2 OS=Cryptococcus neoformans var. neoformans serotype D (strain B-3501A) GN=FPR2 PE=3 SV=1	3.39e-44	72
Rha_comp11494_c0_seq1	3683	1201	1033	A9JRI0	sp|A9JRI0|HEAT6_DANREHEAT repeat-containing protein 6 OS=Danio rerio GN=heatr6 PE=2 SV=1	1.21e-112	47
Rha_comp11495_c0_seq1	12811	3380	1095	Q9U943	sp|Q9U943|APLP_LOCMIApolipophorins OS=Locusta migratoria PE=1 SV=2	2.93e-88	45
Rha_comp11496_c0_seq1	1962	534	524	P50429	sp|P50429|ARSB_MOUSEArylsulfatase B OS=Mus musculus GN=Arsb PE=2 SV=3	2.86e-95	52
Rha_comp11497_c0_seq1	6340	1532	1558	P35573	sp|P35573|GDE_HUMANGlycogen debranching enzyme OS=Homo sapiens GN=AGL PE=1 SV=3	0	67
Rha_comp11498_c0_seq8	1756	457	446	Q17G75	sp|Q17G75|PURA_AEDAEAdenylosuccinate synthetase OS=Aedes aegypti GN=AAEL003161 PE=3 SV=1	0	80
Rha_comp11499_c0_seq1	3174	225	195	Q5EAR5	sp|Q5EAR5|TRPT1_DANREtRNA 2'-phosphotransferase 1 OS=Danio rerio GN=trpt1 PE=2 SV=2	8.77e-51	70
Rha_comp1149_c0_seq2	2703	780	296	Q5FWS6	sp|Q5FWS6|KAZRN_RATKazrin OS=Rattus norvegicus GN=Kazn PE=2 SV=2	1.05e-87	67
Rha_comp114_c0_seq1	1309	930	425	Q14624	sp|Q14624|ITIH4_HUMANInter-alpha-trypsin inhibitor heavy chain H4 OS=Homo sapiens GN=ITIH4 PE=1 SV=4	2.1e-68	56
Rha_comp11500_c0_seq1	6198	1958	1223	Q9VB98	sp|Q9VB98|Y5521_DROMEProbable Rho GTPase-activating protein CG5521 OS=Drosophila melanogaster GN=CG5521 PE=1 SV=2	0	59
Rha_comp11501_c0_seq2	2174	306	110	Q172Y1	sp|Q172Y1|MED30_AEDAEMediator of RNA polymerase II transcription subunit 30 OS=Aedes aegypti GN=MED30 PE=3 SV=1	4e-42	80
Rha_comp11502_c0_seq2	2439	871	294	Q9NB04	sp|Q9NB04|PATJ_DROMEPatj homolog OS=Drosophila melanogaster GN=Patj PE=1 SV=2	1.01e-85	70
Rha_comp11503_c0_seq2	4676	486	191	Q8BGC3	sp|Q8BGC3|MOT12_MOUSEMonocarboxylate transporter 12 OS=Mus musculus GN=Slc16a12 PE=2 SV=1	2.89e-51	67
Rha_comp11504_c0_seq1	1900	551	333	Q960T2	sp|Q960T2|SAP47_DROMESynapse-associated protein of 47 kDa OS=Drosophila melanogaster GN=Sap47 PE=1 SV=1	1e-57	54
Rha_comp11505_c0_seq2	5595	1249	1286	P29144	sp|P29144|TPP2_HUMANTripeptidyl-peptidase 2 OS=Homo sapiens GN=TPP2 PE=1 SV=4	0	65
Rha_comp11506_c2_seq7	2307	394	92	Q7ZXX1	sp|Q7ZXX1|CADM3_XENLACell adhesion molecule 3 OS=Xenopus laevis GN=cadm3 PE=2 SV=1	6.64e-06	52
Rha_comp11507_c0_seq1	5221	967	939	Q09499	sp|Q09499|IRE1_CAEELSerine/threonine-protein kinase/endoribonuclease ire-1 OS=Caenorhabditis elegans GN=ire-1 PE=2 SV=2	0	56
Rha_comp11508_c0_seq2	4096	816	747	Q8NFZ3	sp|Q8NFZ3|NLGNY_HUMANNeuroligin-4, Y-linked OS=Homo sapiens GN=NLGN4Y PE=2 SV=1	1.89e-117	51
Rha_comp11509_c0_seq1	6765	2286	923	Q07864	sp|Q07864|DPOE1_HUMANDNA polymerase epsilon catalytic subunit A OS=Homo sapiens GN=POLE PE=1 SV=5	0	80
Rha_comp11510_c0_seq1	4594	1062	451	O94827	sp|O94827|PKHG5_HUMANPleckstrin homology domain-containing family G member 5 OS=Homo sapiens GN=PLEKHG5 PE=1 SV=3	3.93e-89	59
Rha_comp11513_c0_seq23	2372	607	431	P04843	sp|P04843|RPN1_HUMANDolichyl-diphosphooligosaccharide--protein glycosyltransferase subunit 1 OS=Homo sapiens GN=RPN1 PE=1 SV=1	2.55e-128	67
Rha_comp11514_c0_seq1	3328	617	604	Q2T9K6	sp|Q2T9K6|FEM1C_XENLAProtein fem-1 homolog C OS=Xenopus laevis GN=fem1c PE=2 SV=1	1.26e-96	53
Rha_comp11516_c0_seq14	4018	1388	265	P39059	sp|P39059|COFA1_HUMANCollagen alpha-1(XV) chain OS=Homo sapiens GN=COL15A1 PE=1 SV=2	1.17e-49	57
Rha_comp11518_c0_seq1	8413	2431	542	Q8IRW8	sp|Q8IRW8|TRR_DROMEHistone-lysine N-methyltransferase trr OS=Drosophila melanogaster GN=trr PE=1 SV=2	0	81
Rha_comp11519_c0_seq2	4329	1430	448	Q9VMA7	sp|Q9VMA7|TGO1_DROMETransport and Golgi organization protein 1 OS=Drosophila melanogaster GN=Tango1 PE=1 SV=2	3.13e-39	57
Rha_comp11520_c0_seq5	1065	345	261	Q63159	sp|Q63159|COQ3_RATHexaprenyldihydroxybenzoate methyltransferase, mitochondrial OS=Rattus norvegicus GN=Coq3 PE=2 SV=2	5.19e-45	56
Rha_comp11522_c0_seq1	2838	1251	492	Q9UBZ9	sp|Q9UBZ9|REV1_HUMANDNA repair protein REV1 OS=Homo sapiens GN=REV1 PE=1 SV=1	2.6e-121	60
Rha_comp11523_c0_seq1	5227	241	306	Q8BTQ0	sp|Q8BTQ0|PCGF3_MOUSEPolycomb group RING finger protein 3 OS=Mus musculus GN=PcgF3 PE=2 SV=1	2.09e-24	46
Rha_comp11524_c0_seq2	933	520	293	Q8NA58	sp|Q8NA58|PNDC1_HUMANPoly(A)-specific ribonuclease PARN-like domain-containing protein 1 OS=Homo sapiens GN=PNLDC1 PE=2 SV=2	4.81e-30	50
Rha_comp11525_c0_seq1	11531	3658	2296	Q8BKX6	sp|Q8BKX6|SMG1_MOUSESerine/threonine-protein kinase SMG1 OS=Mus musculus GN=Smg1 PE=1 SV=3	0	53
Rha_comp11526_c0_seq4	1924	567	496	P52429	sp|P52429|DGKE_HUMANDiacylglycerol kinase epsilon OS=Homo sapiens GN=DGKE PE=1 SV=1	3.1e-129	59
Rha_comp11527_c0_seq1	3312	1067	517	P28025	sp|P28025|KI11B_XENLAKinesin-like protein KIF11-B OS=Xenopus laevis GN=kif11-b PE=1 SV=2	5.84e-124	66
Rha_comp11529_c0_seq1	5782	1642	1610	Q8WWZ7	sp|Q8WWZ7|ABCA5_HUMANATP-binding cassette sub-family A member 5 OS=Homo sapiens GN=ABCA5 PE=2 SV=2	0	53
Rha_comp11530_c0_seq1	2842	545	547	Q27757	sp|Q27757|LUCI_PHOPELuciferin 4-monooxygenase OS=Photuris pennsylvanica PE=2 SV=2	0	70
Rha_comp11531_c0_seq3	4889	1040	865	Q8CDM1	sp|Q8CDM1|ATAD2_MOUSEATPase family AAA domain-containing protein 2 OS=Mus musculus GN=Atad2 PE=1 SV=1	0	62
Rha_comp11532_c0_seq3	2111	395	111	Q8TEY5	sp|Q8TEY5|CR3L4_HUMANCyclic AMP-responsive element-binding protein 3-like protein 4 OS=Homo sapiens GN=CREB3L4 PE=1 SV=1	2.82e-19	72
Rha_comp11533_c0_seq1	3165	840	870	Q9H3E2	sp|Q9H3E2|SNX25_HUMANSorting nexin-25 OS=Homo sapiens GN=SNX25 PE=1 SV=2	2.21e-149	56
Rha_comp11535_c0_seq1	2551	552	552	P54646	sp|P54646|AAPK2_HUMAN5'-AMP-activated protein kinase catalytic subunit alpha-2 OS=Homo sapiens GN=PRKAA2 PE=1 SV=2	0	75
Rha_comp11536_c0_seq1	3173	660	490	Q7ZU92	sp|Q7ZU92|PARN_DANREPoly(A)-specific ribonuclease PARN OS=Danio rerio GN=parn PE=1 SV=2	5.64e-121	62
Rha_comp11537_c0_seq3	4161	1010	192	Q8BLG0	sp|Q8BLG0|PHF20_MOUSEPHD finger protein 20 OS=Mus musculus GN=Phf20 PE=1 SV=2	1.01e-26	52
Rha_comp11538_c0_seq1	2516	783	616	B4KHL5	sp|B4KHL5|RAD54_DROMODNA repair and recombination protein RAD54-like OS=Drosophila mojavensis GN=okr PE=3 SV=1	0	76
Rha_comp11539_c0_seq1	7726	2291	2089	Q00963	sp|Q00963|SPTCB_DROMESpectrin beta chain OS=Drosophila melanogaster GN=beta-Spec PE=1 SV=2	0	88
Rha_comp11540_c0_seq1	4098	661	668	P40421	sp|P40421|RDGC_DROMESerine/threonine-protein phosphatase rdgC OS=Drosophila melanogaster GN=rdgC PE=2 SV=1	0	71
Rha_comp11541_c0_seq2	7783	2511	1111	P49327	sp|P49327|FAS_HUMANFatty acid synthase OS=Homo sapiens GN=FASN PE=1 SV=3	0	70
Rha_comp11543_c1_seq2	5193	1426	1326	Q9P241	sp|Q9P241|AT10D_HUMANProbable phospholipid-transporting ATPase VD OS=Homo sapiens GN=ATP10D PE=2 SV=3	0	60
Rha_comp11544_c0_seq1	1634	255	256	O18404	sp|O18404|HCD2_DROME3-hydroxyacyl-CoA dehydrogenase type-2 OS=Drosophila melanogaster GN=scu PE=1 SV=1	1.09e-128	82
Rha_comp11545_c0_seq11	4491	1117	339	Q5RAX9	sp|Q5RAX9|PRD10_PONABPR domain zinc finger protein 10 OS=Pongo abelii GN=PRDM10 PE=2 SV=1	7.07e-102	68
Rha_comp11548_c0_seq1	4368	786	729	Q8TB22	sp|Q8TB22|SPT20_HUMANSpermatogenesis-associated protein 20 OS=Homo sapiens GN=SPATA20 PE=2 SV=3	0	66
Rha_comp11549_c0_seq1	5752	1678	1654	P29742	sp|P29742|CLH_DROMEClathrin heavy chain OS=Drosophila melanogaster GN=Chc PE=1 SV=1	0	92
Rha_comp11550_c0_seq2	1224	323	310	Q61458	sp|Q61458|CCNH_MOUSECyclin-H OS=Mus musculus GN=Ccnh PE=2 SV=2	7.78e-70	64
Rha_comp11551_c0_seq1	2006	735	76	Q8BJ05	sp|Q8BJ05|ZC3HE_MOUSEZinc finger CCCH domain-containing protein 14 OS=Mus musculus GN=Zc3h14 PE=1 SV=1	1.81e-21	73
Rha_comp11552_c0_seq2	3002	502	369	Q58CU2	sp|Q58CU2|E41L5_BOVINBand 4.1-like protein 5 OS=Bos taurus GN=EPB41L5 PE=2 SV=1	2.32e-135	76
Rha_comp11553_c0_seq1	4541	919	847	Q14CN2	sp|Q14CN2|CLCA4_HUMANCalcium-activated chloride channel regulator 4 OS=Homo sapiens GN=CLCA4 PE=1 SV=2	1.78e-47	44
Rha_comp11555_c0_seq3	1793	534	249	Q9UJL9	sp|Q9UJL9|ZF69B_HUMANZinc finger protein ZFP69B OS=Homo sapiens GN=ZFP69B PE=2 SV=2	4.87e-67	60
Rha_comp11556_c0_seq6	983	510	94	P20385	sp|P20385|CF2_DROMEChorion transcription factor Cf2 OS=Drosophila melanogaster GN=Cf2 PE=2 SV=3	2.32e-08	45
Rha_comp11557_c0_seq6	6533	1226	1230	Q9H7F0	sp|Q9H7F0|AT133_HUMANProbable cation-transporting ATPase 13A3 OS=Homo sapiens GN=ATP13A3 PE=1 SV=4	0	61
Rha_comp11558_c0_seq2	2149	625	617	P18173	sp|P18173|DHGL_DROMEGlucose dehydrogenase [FAD, quinone] OS=Drosophila melanogaster GN=Gld PE=3 SV=3	1.99e-107	55
Rha_comp11562_c0_seq5	4649	521	507	Q9DAW6	sp|Q9DAW6|PRP4_MOUSEU4/U6 small nuclear ribonucleoprotein Prp4 OS=Mus musculus GN=Prpf4 PE=2 SV=1	0	73
Rha_comp11563_c0_seq16	5548	1669	1088	Q9VDW3	sp|Q9VDW3|DMDB_DROMEDystrophin, isoform B OS=Drosophila melanogaster GN=Dys PE=1 SV=3	0	65
Rha_comp11564_c0_seq1	10380	3546	1744	Q70CQ2	sp|Q70CQ2|UBP34_HUMANUbiquitin carboxyl-terminal hydrolase 34 OS=Homo sapiens GN=USP34 PE=1 SV=2	0	69
Rha_comp11565_c0_seq3	3239	1022	395	O57460	sp|O57460|TLL1_DANREDorsal-ventral patterning tolloid-like protein 1 OS=Danio rerio GN=tll1 PE=2 SV=1	6.35e-13	39
Rha_comp11566_c1_seq2	15887	5322	2223	Q9VLT5	sp|Q9VLT5|POE_DROMEProtein purity of essence OS=Drosophila melanogaster GN=poe PE=1 SV=1	0	70
Rha_comp11567_c0_seq1	3302	964	436	Q6P1H6	sp|Q6P1H6|ANKL2_MOUSEAnkyrin repeat and LEM domain-containing protein 2 OS=Mus musculus GN=Ankle2 PE=2 SV=2	3.58e-81	56
Rha_comp11568_c0_seq2	4200	1290	1287	P91660	sp|P91660|L259_DROMEProbable multidrug resistance-associated protein lethal(2)03659 OS=Drosophila melanogaster GN=l(2)03659 PE=2 SV=3	0	63
Rha_comp11569_c0_seq1	7785	3084	2267	P19137	sp|P19137|LAMA1_MOUSELaminin subunit alpha-1 OS=Mus musculus GN=Lama1 PE=1 SV=1	0	45
Rha_comp11570_c0_seq1	3892	1088	727	Q03043	sp|Q03043|KGP24_DROMEcGMP-dependent protein kinase, isozyme 2 forms cD4/T1/T3A/T3B OS=Drosophila melanogaster GN=for PE=1 SV=3	0	82
Rha_comp11573_c0_seq17	1368	383	339	Q5MGH0	sp|Q5MGH0|SPI3_LONONSerine protease inhibitor 3/4 (Fragment) OS=Lonomia obliqua PE=1 SV=1	1.44e-70	58
Rha_comp11574_c0_seq2	1779	413	408	P05201	sp|P05201|AATC_MOUSEAspartate aminotransferase, cytoplasmic OS=Mus musculus GN=Got1 PE=1 SV=3	9.39e-180	75
Rha_comp11576_c1_seq13	7594	2130	575	Q9DE13	sp|Q9DE13|BAZ2B_CHICKBromodomain adjacent to zinc finger domain protein 2B OS=Gallus gallus GN=BAZ2B PE=2 SV=1	4.32e-70	46
Rha_comp11577_c0_seq1	8918	2842	492	P70478	sp|P70478|APC_RATAdenomatous polyposis coli protein OS=Rattus norvegicus GN=Apc PE=1 SV=1	3.44e-144	71
Rha_comp11578_c0_seq2	1772	240	249	Q3MHQ7	sp|Q3MHQ7|TM86A_BOVINLysoplasmalogenase-like protein TMEM86A OS=Bos taurus GN=TMEM86A PE=2 SV=1	3.59e-36	53
Rha_comp11580_c0_seq8	5712	1528	1553	O35379	sp|O35379|MRP1_MOUSEMultidrug resistance-associated protein 1 OS=Mus musculus GN=Abcc1 PE=1 SV=1	0	69
Rha_comp11582_c0_seq1	1289	342	339	P61963	sp|P61963|DCAF7_MOUSEDDB1- and CUL4-associated factor 7 OS=Mus musculus GN=Dcaf7 PE=2 SV=1	0	94
Rha_comp11584_c0_seq1	2473	157	157	O16110	sp|O16110|VATL_AEDAEV-type proton ATPase 16 kDa proteolipid subunit OS=Aedes aegypti GN=AAEL000291 PE=2 SV=2	1.24e-85	96
Rha_comp11589_c0_seq9	2178	2053	209	Q4VA61	sp|Q4VA61|DSCL1_MOUSEDown syndrome cell adhesion molecule-like protein 1 homolog OS=Mus musculus GN=Dscaml1 PE=1 SV=2	1.99e-09	45
Rha_comp11590_c0_seq24	5149	982	399	O17583	sp|O17583|LIN10_CAEELProtein lin-10 OS=Caenorhabditis elegans GN=lin-10 PE=1 SV=1	1.86e-177	82
Rha_comp11591_c0_seq1	4377	1247	1254	Q9W391	sp|Q9W391|KPBA_DROMEProbable phosphorylase b kinase regulatory subunit alpha OS=Drosophila melanogaster GN=CG7766 PE=1 SV=2	0	81
Rha_comp11592_c1_seq3	2698	898	161	Q9ULV3	sp|Q9ULV3|CIZ1_HUMANCip1-interacting zinc finger protein OS=Homo sapiens GN=CIZ1 PE=1 SV=2	9.19e-08	49
Rha_comp11594_c0_seq1	2312	566	397	Q8I4E2	sp|Q8I4E2|LST4_CAEELSorting nexin lst-4 OS=Caenorhabditis elegans GN=lst-4 PE=1 SV=1	1.25e-98	60
Rha_comp11595_c0_seq1	1658	583	418	O15091	sp|O15091|MRRP3_HUMANMitochondrial ribonuclease P protein 3 OS=Homo sapiens GN=KIAA0391 PE=1 SV=2	1e-45	48
Rha_comp11596_c0_seq1	5387	1641	1670	Q8NDA8	sp|Q8NDA8|MROH1_HUMANMaestro heat-like repeat-containing protein family member 1 OS=Homo sapiens GN=MROH1 PE=2 SV=3	5.05e-170	47
Rha_comp11598_c0_seq1	6303	1919	596	Q8TDM6	sp|Q8TDM6|DLG5_HUMANDisks large homolog 5 OS=Homo sapiens GN=DLG5 PE=1 SV=4	1.19e-101	55
Rha_comp11599_c0_seq2	1701	374	156	Q5HZF2	sp|Q5HZF2|WBP4_RATWW domain-binding protein 4 OS=Rattus norvegicus GN=Wbp4 PE=2 SV=1	6.89e-23	59
Rha_comp11600_c0_seq1	7424	3380	2537	Q9U943	sp|Q9U943|APLP_LOCMIApolipophorins OS=Locusta migratoria PE=1 SV=2	0	47
Rha_comp11602_c0_seq1	3055	460	213	Q86PC9	sp|Q86PC9|TULP_DROMEProtein king tubby OS=Drosophila melanogaster GN=ktub PE=1 SV=1	2.33e-127	81
Rha_comp11604_c0_seq6	354	855	48	Q2EI20	sp|Q2EI20|REST_DANRERE1-silencing transcription factor OS=Danio rerio GN=rest PE=2 SV=1	7.15e-09	70
Rha_comp11606_c0_seq1	1610	569	394	Q8TBZ3	sp|Q8TBZ3|WDR20_HUMANWD repeat-containing protein 20 OS=Homo sapiens GN=WDR20 PE=1 SV=2	2.22e-149	68
Rha_comp11607_c0_seq1	4172	782	777	P16568	sp|P16568|BICD_DROMEProtein bicaudal D OS=Drosophila melanogaster GN=BicD PE=1 SV=2	0	75
Rha_comp11609_c0_seq12	3680	778	245	O14639	sp|O14639|ABLM1_HUMANActin-binding LIM protein 1 OS=Homo sapiens GN=ABLIM1 PE=1 SV=3	2.08e-88	70
Rha_comp11610_c0_seq2	2237	755	574	Q96PQ7	sp|Q96PQ7|KLHL5_HUMANKelch-like protein 5 OS=Homo sapiens GN=KLHL5 PE=2 SV=3	0	74
Rha_comp11611_c0_seq19	2350	702	379	Q5SY16	sp|Q5SY16|NOL9_HUMANPolynucleotide 5'-hydroxyl-kinase NOL9 OS=Homo sapiens GN=NOL9 PE=1 SV=1	1.45e-29	45
Rha_comp11613_c0_seq1	4190	5635	712	Q96RW7	sp|Q96RW7|HMCN1_HUMANHemicentin-1 OS=Homo sapiens GN=HMCN1 PE=1 SV=2	1.79e-33	40
Rha_comp11614_c0_seq1	5032	647	400	Q9WVR1	sp|Q9WVR1|INP5E_RAT72 kDa inositol polyphosphate 5-phosphatase OS=Rattus norvegicus GN=Inpp5e PE=2 SV=2	1.78e-97	62
Rha_comp11616_c2_seq1	1156	146	86	Q298E0	sp|Q298E0|RU1C_DROPSU1 small nuclear ribonucleoprotein C OS=Drosophila pseudoobscura pseudoobscura GN=snRNP-U1-C PE=3 SV=1	6.22e-43	86
Rha_comp11617_c0_seq2	3901	1050	866	Q96NW4	sp|Q96NW4|ANR27_HUMANAnkyrin repeat domain-containing protein 27 OS=Homo sapiens GN=ANKRD27 PE=1 SV=2	2.94e-99	47
Rha_comp11618_c0_seq1	5694	249	52	Q5ZKY4	sp|Q5ZKY4|ING4_CHICKInhibitor of growth protein 4 OS=Gallus gallus GN=ING4 PE=2 SV=1	5.95e-13	69
Rha_comp11619_c0_seq2	2827	643	644	Q8TC92	sp|Q8TC92|ENOX1_HUMANEcto-NOX disulfide-thiol exchanger 1 OS=Homo sapiens GN=ENOX1 PE=1 SV=1	1.92e-132	60
Rha_comp11620_c0_seq6	1002	600	213	Q6ZPL9	sp|Q6ZPL9|DDX55_MOUSEATP-dependent RNA helicase DDX55 OS=Mus musculus GN=Ddx55 PE=1 SV=2	5.56e-63	71
Rha_comp11621_c0_seq1	4551	1561	103	Q03610	sp|Q03610|YN81_CAEELUncharacterized protein ZC84.1 OS=Caenorhabditis elegans GN=ZC84.1 PE=4 SV=6	2.53e-12	58
Rha_comp11622_c0_seq1	7452	2504	1124	P19096	sp|P19096|FAS_MOUSEFatty acid synthase OS=Mus musculus GN=Fasn PE=1 SV=2	0	59
Rha_comp11623_c0_seq1	1370	226	255	Q4R6E8	sp|Q4R6E8|LAP4B_MACFALysosomal-associated transmembrane protein 4B OS=Macaca fascicularis GN=LAPTM4B PE=2 SV=1	2.6e-21	45
Rha_comp11624_c0_seq1	1982	459	376	Q2KHV6	sp|Q2KHV6|SNX8_BOVINSorting nexin-8 OS=Bos taurus GN=SNX8 PE=2 SV=1	1.29e-95	64
Rha_comp11625_c0_seq3	5054	958	504	Q09101	sp|Q09101|HIG_DROMELocomotion-related protein Hikaru genki OS=Drosophila melanogaster GN=hig PE=1 SV=2	2.61e-59	46
Rha_comp11627_c0_seq5	1729	455	432	Q8BS95	sp|Q8BS95|GPHR_MOUSEGolgi pH regulator OS=Mus musculus GN=Gpr89a PE=2 SV=2	9.75e-176	80
Rha_comp11628_c0_seq3	2935	312	265	P34519	sp|P34519|TXTP_CAEELPutative tricarboxylate transport protein, mitochondrial OS=Caenorhabditis elegans GN=K11H3.3 PE=3 SV=1	2.84e-107	81
Rha_comp11629_c0_seq16	1752	325	263	P27925	sp|P27925|CREB1_BOVINCyclic AMP-responsive element-binding protein 1 OS=Bos taurus GN=CREB1 PE=1 SV=2	1.09e-28	52
Rha_comp1162_c0_seq1	390	608	74	Q8QZW3	sp|Q8QZW3|F151A_MOUSEProtein FAM151A OS=Mus musculus GN=Fam151a PE=2 SV=1	4.11e-11	64
Rha_comp11630_c0_seq2	3688	593	368	Q02395	sp|Q02395|MTF2_MOUSEMetal-response element-binding transcription factor 2 OS=Mus musculus GN=Mtf2 PE=1 SV=2	4.83e-73	57
Rha_comp11631_c0_seq2	6070	1788	1595	P11046	sp|P11046|LAMB1_DROMELaminin subunit beta-1 OS=Drosophila melanogaster GN=LanB1 PE=1 SV=4	0	67
Rha_comp11632_c0_seq1	3796	1320	930	Q9VIL0	sp|Q9VIL0|BRU_DROMEProtein brunelleschi OS=Drosophila melanogaster GN=bru PE=1 SV=2	0	64
Rha_comp11633_c0_seq2	961	145	142	Q5RA31	sp|Q5RA31|TOM20_PONABMitochondrial import receptor subunit TOM20 homolog OS=Pongo abelii GN=TOMM20 PE=2 SV=1	1.27e-29	75
Rha_comp11635_c0_seq1	2379	765	451	A1A4H6	sp|A1A4H6|DDX27_BOVINProbable ATP-dependent RNA helicase DDX27 OS=Bos taurus GN=DDX27 PE=2 SV=1	0	81
Rha_comp11636_c0_seq2	7169	1992	955	Q14669	sp|Q14669|TRIPC_HUMANE3 ubiquitin-protein ligase TRIP12 OS=Homo sapiens GN=TRIP12 PE=1 SV=1	0	70
Rha_comp11638_c1_seq2	2336	2669	702	Q9W0T1	sp|Q9W0T1|NU301_DROMENucleosome-remodeling factor subunit NURF301 OS=Drosophila melanogaster GN=E(bx) PE=1 SV=2	3.55e-166	58
Rha_comp11639_c0_seq1	2914	605	481	Q9GQQ0	sp|Q9GQQ0|SPIN_DROMEProtein spinster OS=Drosophila melanogaster GN=spin PE=1 SV=1	0	75
Rha_comp11640_c0_seq1	8185	2703	2449	P07207	sp|P07207|NOTCH_DROMENeurogenic locus Notch protein OS=Drosophila melanogaster GN=N PE=1 SV=3	0	74
Rha_comp11641_c0_seq3	7707	2470	1774	Q9VK45	sp|Q9VK45|TOR_DROMETarget of rapamycin OS=Drosophila melanogaster GN=Tor PE=1 SV=1	0	72
Rha_comp11642_c0_seq4	4213	1137	446	Q92540	sp|Q92540|SMG7_HUMANProtein SMG7 OS=Homo sapiens GN=SMG7 PE=1 SV=2	6.22e-108	62
Rha_comp11643_c0_seq1	5713	1173	1079	Q9ES00	sp|Q9ES00|UBE4B_MOUSEUbiquitin conjugation factor E4 B OS=Mus musculus GN=Ube4b PE=1 SV=3	0	63
Rha_comp11645_c0_seq2	3218	369	349	P30874	sp|P30874|SSR2_HUMANSomatostatin receptor type 2 OS=Homo sapiens GN=SSTR2 PE=1 SV=1	4.7e-64	61
Rha_comp11646_c0_seq1	1407	479	332	Q9VHY5	sp|Q9VHY5|TAF7_DROMETranscription initiation factor TFIID subunit 7 OS=Drosophila melanogaster GN=Taf7 PE=1 SV=1	8.14e-52	62
Rha_comp11648_c0_seq1	4572	1268	379	Q09575	sp|Q09575|YRD6_CAEELUncharacterized protein K02A2.6 OS=Caenorhabditis elegans GN=K02A2.6 PE=4 SV=1	3.98e-54	53
Rha_comp11649_c0_seq2	3782	1288	1214	O14841	sp|O14841|OPLA_HUMAN5-oxoprolinase OS=Homo sapiens GN=OPLAH PE=1 SV=3	0	76
Rha_comp11651_c0_seq9	3084	376	262	Q08BI9	sp|Q08BI9|MCU_DANRECalcium uniporter protein, mitochondrial OS=Danio rerio GN=mcu PE=2 SV=1	1.27e-86	74
Rha_comp11652_c0_seq1	1966	241	239	Q9Z339	sp|Q9Z339|GSTO1_RATGlutathione S-transferase omega-1 OS=Rattus norvegicus GN=Gsto1 PE=1 SV=2	2.95e-43	56
Rha_comp11653_c0_seq4	2069	921	170	Q7K3L1	sp|Q7K3L1|MARS_DROMEGuanylate kinase-associated protein mars OS=Drosophila melanogaster GN=mars PE=1 SV=1	1.42e-20	51
Rha_comp11654_c0_seq2	4035	556	351	P16554	sp|P16554|NUMB_DROMEProtein numb OS=Drosophila melanogaster GN=numb PE=1 SV=2	3.02e-147	80
Rha_comp11655_c1_seq9	805	91	49	Q3BAI2	sp|Q3BAI2|YCX91_PHAAOUncharacterized protein ORF91 OS=Phalaenopsis aphrodite subsp. formosana PE=4 SV=1	1.35e-14	81
Rha_comp11656_c0_seq1	4017	897	670	B4KJW1	sp|B4KJW1|IHOG_DROMOInterference hedgehog OS=Drosophila mojavensis GN=iHog PE=3 SV=1	9.38e-111	53
Rha_comp11658_c0_seq1	5423	1358	1392	Q99570	sp|Q99570|PI3R4_HUMANPhosphoinositide 3-kinase regulatory subunit 4 OS=Homo sapiens GN=PIK3R4 PE=1 SV=3	0	62
Rha_comp1165_c0_seq1	430	606	59	Q3URE9	sp|Q3URE9|LIGO2_MOUSELeucine-rich repeat and immunoglobulin-like domain-containing nogo receptor-interacting protein 2 OS=Mus musculus GN=Lingo2 PE=2 SV=1	2.19e-06	66
Rha_comp11660_c0_seq1	3762	1344	132	Q7TPV4	sp|Q7TPV4|MBB1A_MOUSEMyb-binding protein 1A OS=Mus musculus GN=Mybbp1a PE=1 SV=2	2.01e-07	57
Rha_comp11661_c0_seq1	3487	541	219	Q28EW0	sp|Q28EW0|TM87A_XENTRTransmembrane protein 87A OS=Xenopus tropicalis GN=tmem87a PE=2 SV=1	8.84e-101	70
Rha_comp11663_c0_seq7	1579	738	259	Q14590	sp|Q14590|ZN235_HUMANZinc finger protein 235 OS=Homo sapiens GN=ZNF235 PE=2 SV=3	4.51e-68	58
Rha_comp11664_c0_seq1	3035	740	681	Q9UBJ2	sp|Q9UBJ2|ABCD2_HUMANATP-binding cassette sub-family D member 2 OS=Homo sapiens GN=ABCD2 PE=1 SV=1	0	68
Rha_comp11665_c0_seq1	1100	267	256	P35041	sp|P35041|TRY7_ANOGATrypsin-7 OS=Anopheles gambiae GN=TRYP7 PE=2 SV=2	3.66e-68	60
Rha_comp11666_c0_seq1	2691	468	451	P43353	sp|P43353|AL3B1_HUMANAldehyde dehydrogenase family 3 member B1 OS=Homo sapiens GN=ALDH3B1 PE=1 SV=1	5.75e-171	70
Rha_comp11667_c0_seq4	2854	681	261	Q9VVY3	sp|Q9VVY3|GBS76_DROMEGlycogen-binding subunit 76A OS=Drosophila melanogaster GN=Gbs-76A PE=1 SV=1	1.23e-96	70
Rha_comp11668_c0_seq2	5322	1429	785	Q76NQ1	sp|Q76NQ1|RHDF1_DROMEInactive rhomboid protein 1 OS=Drosophila melanogaster GN=rho-5 PE=2 SV=1	2.49e-178	57
Rha_comp11670_c0_seq6	4424	300	254	Q9D7J9	sp|Q9D7J9|ECHD3_MOUSEEnoyl-CoA hydratase domain-containing protein 3, mitochondrial OS=Mus musculus GN=Echdc3 PE=2 SV=1	3.85e-89	74
Rha_comp11671_c0_seq9	8569	2002	637	Q7RTP6	sp|Q7RTP6|MICA3_HUMANProtein-methionine sulfoxide oxidase MICAL3 OS=Homo sapiens GN=MICAL3 PE=1 SV=2	0	76
Rha_comp11672_c0_seq3	4408	201	191	Q32LJ2	sp|Q32LJ2|ARFRP_BOVINADP-ribosylation factor-related protein 1 OS=Bos taurus GN=ARFRP1 PE=2 SV=1	4.36e-83	79
Rha_comp11673_c0_seq5	3145	388	334	Q7K237	sp|Q7K237|C1GLT_DROMEGlycoprotein-N-acetylgalactosamine 3-beta-galactosyltransferase 1 OS=Drosophila melanogaster GN=C1GalTA PE=2 SV=1	8.31e-149	77
Rha_comp11674_c0_seq4	3397	354	354	P38404	sp|P38404|GNAO_LOCMIGuanine nucleotide-binding protein G(o) subunit alpha OS=Locusta migratoria PE=3 SV=1	0	98
Rha_comp11675_c0_seq1	5510	1146	1141	Q24247	sp|Q24247|ITA1_DROMEIntegrin alpha-PS1 OS=Drosophila melanogaster GN=mew PE=1 SV=2	0	56
Rha_comp11677_c0_seq2	3720	344	167	P57768	sp|P57768|SNX16_HUMANSorting nexin-16 OS=Homo sapiens GN=SNX16 PE=1 SV=2	1.58e-33	62
Rha_comp11680_c0_seq2	2020	654	411	B3TP03	sp|B3TP03|CTR2_CHICKLow affinity cationic amino acid transporter 2 OS=Gallus gallus GN=SLC7A2 PE=2 SV=1	1.25e-132	62
Rha_comp11681_c0_seq2	3923	1127	202	Q8IWB9	sp|Q8IWB9|TEX2_HUMANTestis-expressed sequence 2 protein OS=Homo sapiens GN=TEX2 PE=1 SV=2	3.6e-54	55
Rha_comp11683_c0_seq3	1894	281	268	Q6DHN0	sp|Q6DHN0|TMM53_DANRETransmembrane protein 53 OS=Danio rerio GN=tmem53 PE=2 SV=1	1.07e-11	44
Rha_comp11685_c0_seq3	5725	577	591	Q9NZI8	sp|Q9NZI8|IF2B1_HUMANInsulin-like growth factor 2 mRNA-binding protein 1 OS=Homo sapiens GN=IGF2BP1 PE=1 SV=2	2.11e-122	59
Rha_comp11689_c0_seq1	2981	2240	50	Q9BTC0	sp|Q9BTC0|DIDO1_HUMANDeath-inducer obliterator 1 OS=Homo sapiens GN=DIDO1 PE=1 SV=5	1.02e-17	84
Rha_comp11690_c0_seq2	2234	500	459	Q8CH36	sp|Q8CH36|S36A4_MOUSEProton-coupled amino acid transporter 4 OS=Mus musculus GN=Slc36a4 PE=2 SV=1	4.44e-77	59
Rha_comp11691_c0_seq1	6960	1658	206	Q3LHL9	sp|Q3LHL9|WGE_DROMEProtein winged eye OS=Drosophila melanogaster GN=wge PE=1 SV=1	2.33e-69	70
Rha_comp11692_c0_seq2	1964	214	189	Q5J6M8	sp|Q5J6M8|RTN3A_XENLAReticulon-3-A OS=Xenopus laevis GN=rtn3-a PE=2 SV=2	3.8e-57	73
Rha_comp11693_c0_seq4	3832	1234	1013	Q7KW14	sp|Q7KW14|CCDCX_DROMECoiled-coil domain-containing protein CG32809 OS=Drosophila melanogaster GN=CG32809 PE=2 SV=1	0	56
Rha_comp11694_c0_seq2	4095	1333	531	P0CT40	sp|P0CT40|TF29_SCHPOTransposon Tf2-9 polyprotein OS=Schizosaccharomyces pombe (strain 972 / ATCC 24843) GN=Tf2-9 PE=3 SV=1	2.01e-72	46
Rha_comp11695_c1_seq9	2343	604	414	Q28I90	sp|Q28I90|DCAF8_XENTRDDB1- and CUL4-associated factor 8 OS=Xenopus tropicalis GN=dcaf8 PE=2 SV=1	1.29e-113	66
Rha_comp11696_c0_seq1	4841	289	243	Q6PHW0	sp|Q6PHW0|IYD1_HUMANIodotyrosine dehalogenase 1 OS=Homo sapiens GN=IYD PE=1 SV=2	1.5e-82	76
Rha_comp11697_c0_seq2	8222	2618	1096	Q7KTX8	sp|Q7KTX8|MED13_DROMEMediator of RNA polymerase II transcription subunit 13 OS=Drosophila melanogaster GN=skd PE=1 SV=1	0	61
Rha_comp11698_c0_seq1	7959	2481	1114	Q96AY4	sp|Q96AY4|TTC28_HUMANTetratricopeptide repeat protein 28 OS=Homo sapiens GN=TTC28 PE=1 SV=4	0	78
Rha_comp11699_c0_seq1	2450	511	508	Q29IM7	sp|Q29IM7|CASP8_DROPSCaspase-8 OS=Drosophila pseudoobscura pseudoobscura GN=Dredd PE=3 SV=1	3.57e-55	48
Rha_comp1169_c0_seq1	553	942	150	A6X935	sp|A6X935|ITIH4_MOUSEInter alpha-trypsin inhibitor, heavy chain 4 OS=Mus musculus GN=Itih4 PE=1 SV=2	3.17e-32	61
Rha_comp116_c0_seq1	523	349	159	Q6AZB8	sp|Q6AZB8|HARB1_DANREPutative nuclease HARBI1 OS=Danio rerio GN=harbi1 PE=2 SV=1	2.85e-19	52
Rha_comp11700_c0_seq95	4450	1605	265	Q17PR1	sp|Q17PR1|JING_AEDAEZinc finger protein jing homolog OS=Aedes aegypti GN=AAEL000263 PE=3 SV=1	2.35e-68	63
Rha_comp11701_c0_seq2	3252	912	727	A7Z056	sp|A7Z056|UBP20_BOVINUbiquitin carboxyl-terminal hydrolase 20 OS=Bos taurus GN=USP20 PE=2 SV=1	2.64e-180	56
Rha_comp11702_c0_seq3	6681	2688	205	Q03172	sp|Q03172|ZEP1_MOUSEZinc finger protein 40 OS=Mus musculus GN=Hivep1 PE=1 SV=1	4.18e-27	54
Rha_comp11703_c0_seq1	3450	1161	910	P47245	sp|P47245|NRDC_RATNardilysin OS=Rattus norvegicus GN=Nrd1 PE=2 SV=1	0	63
Rha_comp11704_c0_seq1	3157	437	429	Q6GQ37	sp|Q6GQ37|NDUF7_XENLANADH dehydrogenase [ubiquinone] complex I, assembly factor 7 OS=Xenopus laevis GN=ndufaf7 PE=2 SV=1	4.23e-126	67
Rha_comp11705_c3_seq23	586	728	90	Q08705	sp|Q08705|CTCF_CHICKTranscriptional repressor CTCF OS=Gallus gallus GN=CTCF PE=1 SV=1	2.25e-13	57
Rha_comp11706_c0_seq1	2068	502	456	P51688	sp|P51688|SPHM_HUMANN-sulphoglucosamine sulphohydrolase OS=Homo sapiens GN=SGSH PE=1 SV=1	0	74
Rha_comp11707_c0_seq6	2779	89	89	Q24117	sp|Q24117|DYL1_DROMEDynein light chain 1, cytoplasmic OS=Drosophila melanogaster GN=ctp PE=1 SV=1	2.22e-53	100
Rha_comp11708_c0_seq1	4228	1059	275	Q7Z410	sp|Q7Z410|TMPS9_HUMANTransmembrane protease serine 9 OS=Homo sapiens GN=TMPRSS9 PE=1 SV=2	2.08e-18	45
Rha_comp11709_c1_seq1	6326	1887	1553	P04052	sp|P04052|RPB1_DROMEDNA-directed RNA polymerase II subunit RPB1 OS=Drosophila melanogaster GN=RpII215 PE=3 SV=4	0	93
Rha_comp11710_c0_seq2	6237	1163	623	Q07553	sp|Q07553|GCY3E_DROMEGuanylate cyclase 32E OS=Drosophila melanogaster GN=Gyc32E PE=1 SV=4	0	66
Rha_comp11711_c2_seq1	1271	677	85	Q9BLJ6	sp|Q9BLJ6|BAGS_BOMMOBAG domain-containing protein Samui OS=Bombyx mori GN=Samui PE=2 SV=1	1.21e-30	83
Rha_comp11712_c0_seq6	12403	3898	1418	Q8C8R3	sp|Q8C8R3|ANK2_MOUSEAnkyrin-2 OS=Mus musculus GN=Ank2 PE=1 SV=2	0	77
Rha_comp11713_c0_seq1	2395	700	564	P20480	sp|P20480|NCD_DROMEProtein claret segregational OS=Drosophila melanogaster GN=ncd PE=1 SV=1	6.53e-116	60
Rha_comp11715_c0_seq2	934	1050	207	O15164	sp|O15164|TIF1A_HUMANTranscription intermediary factor 1-alpha OS=Homo sapiens GN=TRIM24 PE=1 SV=3	8.94e-23	43
Rha_comp11716_c0_seq2	3021	823	828	Q8CHG5	sp|Q8CHG5|AREL1_MOUSEApoptosis-resistant E3 ubiquitin protein ligase 1 OS=Mus musculus GN=Arel1 PE=2 SV=2	0	64
Rha_comp11717_c0_seq3	4009	1096	124	Q24478	sp|Q24478|CP190_DROMECentrosome-associated zinc finger protein CP190 OS=Drosophila melanogaster GN=Cp190 PE=1 SV=2	9.81e-50	84
Rha_comp11718_c0_seq1	4276	966	99	Q14596	sp|Q14596|NBR1_HUMANNext to BRCA1 gene 1 protein OS=Homo sapiens GN=NBR1 PE=1 SV=3	7.97e-10	49
Rha_comp11719_c0_seq1	4021	1059	476	Q24120	sp|Q24120|CAPU_DROMEProtein cappuccino OS=Drosophila melanogaster GN=capu PE=1 SV=2	1.97e-87	58
Rha_comp11720_c0_seq1	1795	491	325	Q5BJ29	sp|Q5BJ29|FBXL7_MOUSEF-box/LRR-repeat protein 7 OS=Mus musculus GN=Fbxl7 PE=1 SV=1	5.46e-08	42
Rha_comp11721_c0_seq1	5058	1642	1336	P91875	sp|P91875|RPA1_DROMEDNA-directed RNA polymerase I subunit RPA1 OS=Drosophila melanogaster GN=RpI1 PE=1 SV=2	0	68
Rha_comp11726_c0_seq1	1352	389	389	Q9V3G7	sp|Q9V3G7|PSMD6_DROME26S proteasome non-ATPase regulatory subunit 6 OS=Drosophila melanogaster GN=Rpn7 PE=2 SV=1	0	85
Rha_comp11728_c0_seq3	4695	1115	544	Q8TCU5	sp|Q8TCU5|NMD3A_HUMANGlutamate receptor ionotropic, NMDA 3A OS=Homo sapiens GN=GRIN3A PE=1 SV=2	7.07e-86	52
Rha_comp11729_c0_seq4	810	268	261	Q3SZ21	sp|Q3SZ21|RPP30_BOVINRibonuclease P protein subunit p30 OS=Bos taurus GN=RPP30 PE=2 SV=1	2.76e-34	50
Rha_comp11730_c0_seq49	911	433	194	Q6DJ83	sp|Q6DJ83|CADM2_XENTRCell adhesion molecule 2 OS=Xenopus tropicalis GN=cadm2 PE=2 SV=1	5.7e-10	39
Rha_comp11733_c0_seq9	1558	525	433	Q9BX70	sp|Q9BX70|BTBD2_HUMANBTB/POZ domain-containing protein 2 OS=Homo sapiens GN=BTBD2 PE=1 SV=1	1.68e-77	53
Rha_comp11734_c1_seq1	1967	350	306	Q5ZL33	sp|Q5ZL33|STRAP_CHICKSerine-threonine kinase receptor-associated protein OS=Gallus gallus GN=STRAP PE=2 SV=2	6.69e-133	79
Rha_comp11735_c0_seq1	6412	1962	1952	P05661	sp|P05661|MYSA_DROMEMyosin heavy chain, muscle OS=Drosophila melanogaster GN=Mhc PE=1 SV=4	0	91
Rha_comp11736_c0_seq1	4089	1217	1219	Q15393	sp|Q15393|SF3B3_HUMANSplicing factor 3B subunit 3 OS=Homo sapiens GN=SF3B3 PE=1 SV=4	0	90
Rha_comp11737_c0_seq1	1612	331	272	Q9NZC3	sp|Q9NZC3|GDE1_HUMANGlycerophosphodiester phosphodiesterase 1 OS=Homo sapiens GN=GDE1 PE=1 SV=1	2.88e-53	55
Rha_comp11738_c0_seq2	5173	583	578	Q9JHW4	sp|Q9JHW4|SELB_MOUSESelenocysteine-specific elongation factor OS=Mus musculus GN=Eefsec PE=2 SV=2	6.77e-161	67
Rha_comp11739_c0_seq4	882	180	164	P02762	sp|P02762|MUP6_MOUSEMajor urinary protein 6 OS=Mus musculus GN=Mup6 PE=1 SV=2	9.45e-116	99
Rha_comp11741_c0_seq6	1487	343	317	Q7QG28	sp|Q7QG28|TWF_ANOGATwinfilin OS=Anopheles gambiae GN=twf PE=3 SV=2	7.22e-140	78
Rha_comp11742_c0_seq1	4561	1406	1388	P42787	sp|P42787|CBPD_DROMECarboxypeptidase D OS=Drosophila melanogaster GN=svr PE=1 SV=2	0	61
Rha_comp11743_c0_seq2	2859	924	400	O16810	sp|O16810|ORC1_DROMEOrigin recognition complex subunit 1 OS=Drosophila melanogaster GN=Orc1 PE=1 SV=2	5.58e-149	74
Rha_comp11744_c0_seq1	5884	1064	537	P10079	sp|P10079|FBP1_STRPUFibropellin-1 OS=Strongylocentrotus purpuratus GN=EGF1 PE=1 SV=2	3.91e-126	56
Rha_comp11746_c0_seq2	3627	300	302	Q148K0	sp|Q148K0|TCEA2_BOVINTranscription elongation factor A protein 2 OS=Bos taurus GN=TCEA2 PE=2 SV=1	2.18e-83	67
Rha_comp11748_c0_seq2	1496	473	394	Q6RY07	sp|Q6RY07|CHIA_RATAcidic mammalian chitinase OS=Rattus norvegicus GN=Chia PE=2 SV=1	1.28e-65	54
Rha_comp11749_c0_seq2	3625	702	739	Q9GYU8	sp|Q9GYU8|NUP88_DROMENuclear pore complex protein Nup88 OS=Drosophila melanogaster GN=mbo PE=1 SV=2	4.77e-85	51
Rha_comp1174_c0_seq1	1418	1504	381	P24014	sp|P24014|SLIT_DROMEProtein slit OS=Drosophila melanogaster GN=sli PE=1 SV=2	2.84e-165	80
Rha_comp11750_c0_seq1	6289	8799	997	Q6ZWR6	sp|Q6ZWR6|SYNE1_MOUSENesprin-1 OS=Mus musculus GN=Syne1 PE=1 SV=2	1.38e-52	45
Rha_comp11751_c0_seq7	2776	1531	798	Q967D7	sp|Q967D7|TUTL_DROMEProtein turtle OS=Drosophila melanogaster GN=tutl PE=1 SV=2	0	86
Rha_comp11752_c0_seq5	2134	255	255	B4HQ29	sp|B4HQ29|FBSP1_DROSEF-box/SPRY domain-containing protein 1 OS=Drosophila sechellia GN=Fsn PE=3 SV=1	6.82e-156	91
Rha_comp11753_c0_seq3	4069	1374	982	Q9NRR4	sp|Q9NRR4|RNC_HUMANRibonuclease 3 OS=Homo sapiens GN=DROSHA PE=1 SV=2	0	72
Rha_comp11756_c0_seq2	2821	761	577	O08762	sp|O08762|NETR_MOUSENeurotrypsin OS=Mus musculus GN=Prss12 PE=2 SV=1	1.22e-83	48
Rha_comp11757_c1_seq1	2677	261	208	Q9EQT3	sp|Q9EQT3|RHOU_MOUSERho-related GTP-binding protein RhoU OS=Mus musculus GN=Rhou PE=2 SV=1	6.95e-51	63
Rha_comp11758_c0_seq1	6723	2226	802	Q86VV8	sp|Q86VV8|RTTN_HUMANRotatin OS=Homo sapiens GN=RTTN PE=1 SV=3	2.21e-42	43
Rha_comp11759_c0_seq1	3817	1339	848	Q6NRS1	sp|Q6NRS1|IBTK_XENLAInhibitor of Bruton tyrosine kinase OS=Xenopus laevis GN=ibtk PE=2 SV=1	5.44e-154	54
Rha_comp11761_c1_seq1	2799	945	863	P50123	sp|P50123|AMPE_RATGlutamyl aminopeptidase OS=Rattus norvegicus GN=Enpep PE=1 SV=2	0	61
Rha_comp11762_c0_seq29	1606	916	315	Q25386	sp|Q25386|SCRB_LIMPOBeta-scruin OS=Limulus polyphemus PE=2 SV=1	1.55e-50	52
Rha_comp11763_c0_seq7	1733	317	191	Q7L3S4	sp|Q7L3S4|ZN771_HUMANZinc finger protein 771 OS=Homo sapiens GN=ZNF771 PE=1 SV=1	2.76e-41	55
Rha_comp11765_c0_seq2	1574	389	385	P62335	sp|P62335|PRS10_SPETR26S protease regulatory subunit 10B OS=Spermophilus tridecemlineatus GN=PSMC6 PE=2 SV=1	0	96
Rha_comp11766_c0_seq1	2182	425	344	B4PYR0	sp|B4PYR0|WUHO_DROYAtRNA (guanine-N(7)-)-methyltransferase non-catalytic subunit wuho OS=Drosophila yakuba GN=wuho PE=3 SV=1	6.2e-40	52
Rha_comp11767_c0_seq2	6897	1935	1536	Q9P2N4	sp|Q9P2N4|ATS9_HUMANA disintegrin and metalloproteinase with thrombospondin motifs 9 OS=Homo sapiens GN=ADAMTS9 PE=1 SV=4	0	49
Rha_comp11768_c0_seq4	1965	412	290	Q14642	sp|Q14642|I5P1_HUMANType I inositol 1,4,5-trisphosphate 5-phosphatase OS=Homo sapiens GN=INPP5A PE=1 SV=1	3.73e-104	67
Rha_comp11769_c1_seq6	2984	630	224	Q5R991	sp|Q5R991|AVL9_PONABLate secretory pathway protein AVL9 homolog OS=Pongo abelii GN=AVL9 PE=2 SV=1	2.86e-69	75
Rha_comp11771_c0_seq2	3274	450	387	Q9NRM2	sp|Q9NRM2|ZN277_HUMANZinc finger protein 277 OS=Homo sapiens GN=ZNF277 PE=1 SV=2	3.53e-83	57
Rha_comp11772_c1_seq1	966	275	274	P19387	sp|P19387|RPB3_HUMANDNA-directed RNA polymerase II subunit RPB3 OS=Homo sapiens GN=POLR2C PE=1 SV=2	1.11e-145	86
Rha_comp11773_c0_seq1	5719	1386	337	Q5DX34	sp|Q5DX34|RPGRH_CAEELX-linked retinitis pigmentosa GTPase regulator homolog OS=Caenorhabditis elegans GN=glo-4 PE=1 SV=2	1.77e-28	45
Rha_comp11774_c0_seq4	2011	902	646	Q63ZT8	sp|Q63ZT8|AL1L1_XENTRCytosolic 10-formyltetrahydrofolate dehydrogenase OS=Xenopus tropicalis GN=aldh1l1 PE=2 SV=1	0	81
Rha_comp11775_c0_seq1	1936	277	220	Q16740	sp|Q16740|CLPP_HUMANPutative ATP-dependent Clp protease proteolytic subunit, mitochondrial OS=Homo sapiens GN=CLPP PE=1 SV=1	3.36e-92	82
Rha_comp11776_c0_seq1	5596	618	533	Q9EPS3	sp|Q9EPS3|GLCE_MOUSED-glucuronyl C5-epimerase OS=Mus musculus GN=Glce PE=1 SV=2	2.37e-166	67
Rha_comp11778_c0_seq3	3407	1057	836	Q5PQN1	sp|Q5PQN1|HERC4_RATProbable E3 ubiquitin-protein ligase HERC4 OS=Rattus norvegicus GN=Herc4 PE=2 SV=1	0	62
Rha_comp11779_c0_seq1	5848	1228	402	Q9JKB5	sp|Q9JKB5|ARI4B_RATAT-rich interactive domain-containing protein 4B OS=Rattus norvegicus GN=Arid4b PE=2 SV=1	1.12e-72	63
Rha_comp11780_c0_seq1	4558	1594	289	Q8TDY2	sp|Q8TDY2|RBCC1_HUMANRB1-inducible coiled-coil protein 1 OS=Homo sapiens GN=RB1CC1 PE=1 SV=3	3.57e-50	54
Rha_comp11782_c0_seq40	2138	958	515	Q09101	sp|Q09101|HIG_DROMELocomotion-related protein Hikaru genki OS=Drosophila melanogaster GN=hig PE=1 SV=2	2.36e-166	65
Rha_comp11786_c0_seq1	3516	1129	654	P20028	sp|P20028|RPA2_DROMEDNA-directed RNA polymerase I subunit RPA2 OS=Drosophila melanogaster GN=RpI135 PE=2 SV=2	0	77
Rha_comp11787_c0_seq1	5230	207	166	P30405	sp|P30405|PPIF_HUMANPeptidyl-prolyl cis-trans isomerase F, mitochondrial OS=Homo sapiens GN=PPIF PE=1 SV=1	3.92e-27	57
Rha_comp11790_c0_seq1	3740	1159	1149	Q7ZVM1	sp|Q7ZVM1|STRUM_DANREWASH complex subunit strumpellin OS=Danio rerio GN=zgc:55908 PE=2 SV=1	0	71
Rha_comp11792_c0_seq3	5762	1429	656	Q9ULJ7	sp|Q9ULJ7|ANR50_HUMANAnkyrin repeat domain-containing protein 50 OS=Homo sapiens GN=ANKRD50 PE=1 SV=4	0	70
Rha_comp11794_c2_seq10	2482	505	489	Q8N5S9	sp|Q8N5S9|KKCC1_HUMANCalcium/calmodulin-dependent protein kinase kinase 1 OS=Homo sapiens GN=CAMKK1 PE=1 SV=2	1.69e-124	65
Rha_comp11795_c0_seq1	1101	343	274	Q9D3D0	sp|Q9D3D0|TTPAL_MOUSEAlpha-tocopherol transfer protein-like OS=Mus musculus GN=Ttpal PE=2 SV=3	1.22e-32	53
Rha_comp11796_c0_seq23	4153	1233	1227	O97593	sp|O97593|SMC1A_BOVINStructural maintenance of chromosomes protein 1A OS=Bos taurus GN=SMC1A PE=1 SV=1	0	74
Rha_comp11797_c0_seq2	8622	2610	1379	Q9ULT8	sp|Q9ULT8|HECD1_HUMANE3 ubiquitin-protein ligase HECTD1 OS=Homo sapiens GN=HECTD1 PE=1 SV=3	0	80
Rha_comp117_c0_seq2	1184	416	295	Q9H553	sp|Q9H553|ALG2_HUMANAlpha-1,3/1,6-mannosyltransferase ALG2 OS=Homo sapiens GN=ALG2 PE=1 SV=1	3.13e-21	45
Rha_comp11800_c0_seq8	708	91	58	A1L2P2	sp|A1L2P2|SI12A_XENLASmall integral membrane protein 12-A OS=Xenopus laevis GN=smim12-a PE=3 SV=1	2.56e-06	60
Rha_comp11801_c0_seq1	1368	257	246	O07137	sp|O07137|ECHA8_MYCLEProbable enoyl-CoA hydratase echA8 OS=Mycobacterium leprae (strain TN) GN=echA8 PE=3 SV=1	6.89e-28	51
Rha_comp11802_c0_seq1	7785	462	463	Q9DE27	sp|Q9DE27|RUVB2_XENLARuvB-like 2 OS=Xenopus laevis GN=ruvbl2 PE=2 SV=1	0	89
Rha_comp11804_c0_seq1	1544	215	184	Q6DED9	sp|Q6DED9|CE028_XENLATransmembrane protein C5orf28 homolog OS=Xenopus laevis PE=2 SV=1	4.83e-28	53
Rha_comp11806_c0_seq3	4732	1672	1295	Q7T163	sp|Q7T163|KDIS_DANREKinase D-interacting substrate of 220 kDa OS=Danio rerio GN=kidins220 PE=2 SV=2	0	63
Rha_comp11807_c0_seq14	4981	420	385	Q91757	sp|Q91757|GSK3B_XENLAGlycogen synthase kinase-3 beta OS=Xenopus laevis GN=gsk3b PE=1 SV=1	0	90
Rha_comp11809_c0_seq2	2925	787	693	Q9VYA0	sp|Q9VYA0|NADE_DROMEProbable glutamine-dependent NAD(+) synthetase OS=Drosophila melanogaster GN=CG9940 PE=1 SV=1	0	82
Rha_comp11810_c0_seq1	1935	739	141	O35613	sp|O35613|DAXX_MOUSEDeath domain-associated protein 6 OS=Mus musculus GN=Daxx PE=1 SV=1	2.24e-16	53
Rha_comp11811_c0_seq1	2361	784	640	B4HN85	sp|B4HN85|BOP1_DROSERibosome biogenesis protein BOP1 homolog OS=Drosophila sechellia GN=GM21825 PE=3 SV=1	0	82
Rha_comp11813_c2_seq11	484	1082	103	Q8VIG1	sp|Q8VIG1|REST_MOUSERE1-silencing transcription factor OS=Mus musculus GN=Rest PE=2 SV=2	6.94e-23	63
Rha_comp11815_c0_seq1	5094	1547	1278	O16140	sp|O16140|TOP2_BOMMODNA topoisomerase 2 OS=Bombyx mori GN=TOP2 PE=2 SV=1	0	79
Rha_comp11816_c0_seq2	3090	499	260	Q8AVC3	sp|Q8AVC3|SPX2_XENLASugar phosphate exchanger 2 OS=Xenopus laevis GN=slc37a2 PE=2 SV=1	1.86e-78	64
Rha_comp11817_c0_seq1	432	495	138	Q9VXY0	sp|Q9VXY0|CP4S3_DROMEProbable cytochrome P450 4s3 OS=Drosophila melanogaster GN=Cyp4s3 PE=3 SV=1	1.32e-41	72
Rha_comp11818_c0_seq1	5475	1639	1587	P15215	sp|P15215|LAMC1_DROMELaminin subunit gamma-1 OS=Drosophila melanogaster GN=LanB2 PE=2 SV=2	0	69
Rha_comp11819_c0_seq1	6428	2030	1642	Q8IZD9	sp|Q8IZD9|DOCK3_HUMANDedicator of cytokinesis protein 3 OS=Homo sapiens GN=DOCK3 PE=1 SV=1	0	65
Rha_comp11821_c1_seq15	1109	1069	82	O54963	sp|O54963|REST_RATRE1-silencing transcription factor OS=Rattus norvegicus GN=Rest PE=2 SV=1	7.66e-12	58
Rha_comp11822_c0_seq1	4318	2419	99	Q6PR54	sp|Q6PR54|RIF1_MOUSETelomere-associated protein RIF1 OS=Mus musculus GN=Rif1 PE=1 SV=2	1.66e-12	57
Rha_comp11823_c0_seq1	2370	636	441	Q8IW92	sp|Q8IW92|GLBL2_HUMANBeta-galactosidase-1-like protein 2 OS=Homo sapiens GN=GLB1L2 PE=2 SV=1	3.87e-107	58
Rha_comp11825_c0_seq1	3375	510	192	Q7RTX9	sp|Q7RTX9|MOT14_HUMANMonocarboxylate transporter 14 OS=Homo sapiens GN=SLC16A14 PE=2 SV=1	2.35e-43	64
Rha_comp11826_c0_seq1	3695	2483	791	Q07113	sp|Q07113|MPRI_MOUSECation-independent mannose-6-phosphate receptor OS=Mus musculus GN=Igf2r PE=1 SV=1	4.65e-37	40
Rha_comp11828_c0_seq1	4167	1392	847	Q8K2Z4	sp|Q8K2Z4|CND1_MOUSECondensin complex subunit 1 OS=Mus musculus GN=Ncapd2 PE=1 SV=2	3.56e-164	49
Rha_comp11829_c0_seq1	5032	661	661	Q94523	sp|Q94523|DHSA_DROMESuccinate dehydrogenase [ubiquinone] flavoprotein subunit, mitochondrial OS=Drosophila melanogaster GN=SdhA PE=2 SV=3	0	86
Rha_comp11830_c0_seq2	1511	413	402	Q5REH2	sp|Q5REH2|ZDHC6_PONABPalmitoyltransferase ZDHHC6 OS=Pongo abelii GN=ZDHHC6 PE=3 SV=1	1.74e-103	63
Rha_comp11831_c2_seq3	5635	2197	490	Q9VIQ9	sp|Q9VIQ9|SICK_DROMEProtein sickie OS=Drosophila melanogaster GN=sick PE=1 SV=3	5.18e-138	65
Rha_comp11832_c8_seq21	2238	336	196	P18729	sp|P18729|ZG57_XENLAGastrula zinc finger protein XlCGF57.1 (Fragment) OS=Xenopus laevis PE=3 SV=1	1.6e-35	52
Rha_comp11833_c0_seq1	15318	4655	2761	P98164	sp|P98164|LRP2_HUMANLow-density lipoprotein receptor-related protein 2 OS=Homo sapiens GN=LRP2 PE=1 SV=3	0	58
Rha_comp11834_c0_seq1	2371	691	199	Q96QF7	sp|Q96QF7|ACRC_HUMANAcidic repeat-containing protein OS=Homo sapiens GN=ACRC PE=2 SV=1	2.92e-34	56
Rha_comp11835_c0_seq1	7849	2282	2300	Q0IEK6	sp|Q0IEK6|EPG5_AEDAEEctopic P granules protein 5 homolog OS=Aedes aegypti GN=AAEL009648 PE=3 SV=1	0	50
Rha_comp11836_c0_seq1	3954	1068	503	Q7Z3V4	sp|Q7Z3V4|UBE3B_HUMANUbiquitin-protein ligase E3B OS=Homo sapiens GN=UBE3B PE=1 SV=3	0	80
Rha_comp11837_c0_seq1	2555	619	342	Q9V3C0	sp|Q9V3C0|DDX41_DROMEATP-dependent RNA helicase abstrakt OS=Drosophila melanogaster GN=abs PE=1 SV=1	2.71e-174	89
Rha_comp11839_c0_seq1	3924	1257	301	Q8IR79	sp|Q8IR79|LIMK1_DROMELIM domain kinase 1 OS=Drosophila melanogaster GN=LIMK1 PE=1 SV=1	1e-114	78
Rha_comp11842_c0_seq1	1468	331	286	O93233	sp|O93233|PLIB_GLOBSPhospholipase A2 inhibitor OS=Gloydius brevicaudus siniticus PE=1 SV=1	1.9e-24	46
Rha_comp11843_c0_seq1	7321	1571	416	O77086	sp|O77086|C3G_DROMEGuanine nucleotide-releasing factor 2 OS=Drosophila melanogaster GN=C3G PE=1 SV=4	6.86e-123	75
Rha_comp11844_c0_seq4	1382	2616	294	P98159	sp|P98159|NUDEL_DROMESerine protease nudel OS=Drosophila melanogaster GN=ndl PE=1 SV=2	1.26e-40	48
Rha_comp11845_c0_seq8	1560	299	281	Q9BQT8	sp|Q9BQT8|ODC_HUMANMitochondrial 2-oxodicarboxylate carrier OS=Homo sapiens GN=SLC25A21 PE=1 SV=1	1.83e-120	78
Rha_comp11846_c0_seq1	1814	1328	180	P10978	sp|P10978|POLX_TOBACRetrovirus-related Pol polyprotein from transposon TNT 1-94 OS=Nicotiana tabacum PE=2 SV=1	1.54e-58	61
Rha_comp11847_c0_seq1	2014	427	389	Q9VPY8	sp|Q9VPY8|TGT_DROMEProbable queuine tRNA-ribosyltransferase OS=Drosophila melanogaster GN=Tgt PE=2 SV=1	0	79
Rha_comp11848_c0_seq4	1494	603	274	P35859	sp|P35859|ALS_RATInsulin-like growth factor-binding protein complex acid labile subunit OS=Rattus norvegicus GN=Igfals PE=1 SV=1	5.27e-17	43
Rha_comp11850_c1_seq1	16152	5005	1241	A2AAE1	sp|A2AAE1|K1109_MOUSEUncharacterized protein KIAA1109 OS=Mus musculus GN=Kiaa1109 PE=1 SV=4	0	54
Rha_comp11852_c0_seq2	5064	630	633	Q6WV17	sp|Q6WV17|GALT5_DROMEPolypeptide N-acetylgalactosaminyltransferase 5 OS=Drosophila melanogaster GN=pgant5 PE=2 SV=2	0	79
Rha_comp11853_c0_seq19	1801	1690	299	Q9VJE5	sp|Q9VJE5|CL190_DROMERestin homolog OS=Drosophila melanogaster GN=CLIP-190 PE=1 SV=1	4.73e-68	59
Rha_comp11854_c0_seq2	1380	477	432	Q8BGV0	sp|Q8BGV0|SYNM_MOUSEProbable asparagine--tRNA ligase, mitochondrial OS=Mus musculus GN=Nars2 PE=1 SV=1	2.1e-120	64
Rha_comp11855_c0_seq1	2491	725	702	Q96RQ3	sp|Q96RQ3|MCCA_HUMANMethylcrotonoyl-CoA carboxylase subunit alpha, mitochondrial OS=Homo sapiens GN=MCCC1 PE=1 SV=3	0	71
Rha_comp11857_c0_seq4	4851	1769	185	O97758	sp|O97758|ZO1_CANFATight junction protein ZO-1 OS=Canis familiaris GN=TJP1 PE=1 SV=1	2.83e-93	65
Rha_comp11858_c0_seq1	1438	557	378	B2D0J5	sp|B2D0J5|EST6_APIMEVenom carboxylesterase-6 OS=Apis mellifera PE=2 SV=1	2.71e-67	53
Rha_comp11859_c0_seq1	4461	1329	1324	Q19981	sp|Q19981|TAG53_CAEELPutative protein tag-53 OS=Caenorhabditis elegans GN=tag-53 PE=1 SV=3	2.54e-173	46
Rha_comp11860_c0_seq3	7095	1503	327	Q8IWU2	sp|Q8IWU2|LMTK2_HUMANSerine/threonine-protein kinase LMTK2 OS=Homo sapiens GN=LMTK2 PE=1 SV=2	3.52e-56	57
Rha_comp11862_c0_seq1	3713	1117	778	Q2KNA0	sp|Q2KNA0|CYTSA_CANFACytospin-A OS=Canis familiaris GN=SPECC1L PE=2 SV=1	5.33e-108	54
Rha_comp11863_c0_seq1	4284	947	364	Q14587	sp|Q14587|ZN268_HUMANZinc finger protein 268 OS=Homo sapiens GN=ZNF268 PE=1 SV=2	1.6e-32	40
Rha_comp11865_c0_seq2	2111	564	529	P35502	sp|P35502|ESTF_MYZPEEsterase FE4 OS=Myzus persicae PE=1 SV=1	2.29e-99	54
Rha_comp11866_c0_seq2	5738	1209	926	P98199	sp|P98199|AT8B2_MOUSEProbable phospholipid-transporting ATPase ID OS=Mus musculus GN=Atp8b2 PE=2 SV=2	0	73
Rha_comp11867_c0_seq3	703	590	78	Q9V6L0	sp|Q9V6L0|KDM4B_DROMEProbable lysine-specific demethylase 4B OS=Drosophila melanogaster GN=Kdm4B PE=3 SV=3	2.62e-26	71
Rha_comp11868_c0_seq8	4062	1204	1065	Q9H0H0	sp|Q9H0H0|INT2_HUMANIntegrator complex subunit 2 OS=Homo sapiens GN=INTS2 PE=1 SV=2	0	63
Rha_comp11869_c0_seq2	4922	1186	289	Q9ULU4	sp|Q9ULU4|PKCB1_HUMANProtein kinase C-binding protein 1 OS=Homo sapiens GN=ZMYND8 PE=1 SV=2	1.77e-85	65
Rha_comp1186_c0_seq2	455	291	121	A2ADA5	sp|A2ADA5|PUSL1_MOUSEtRNA pseudouridine synthase-like 1 OS=Mus musculus GN=Pusl1 PE=2 SV=1	5.39e-21	56
Rha_comp11870_c0_seq14	12147	8081	903	O01761	sp|O01761|UNC89_CAEELMuscle M-line assembly protein unc-89 OS=Caenorhabditis elegans GN=unc-89 PE=1 SV=3	1.46e-76	44
Rha_comp11871_c0_seq1	2297	775	540	Q99LI8	sp|Q99LI8|HGS_MOUSEHepatocyte growth factor-regulated tyrosine kinase substrate OS=Mus musculus GN=Hgs PE=1 SV=2	2.35e-152	66
Rha_comp11873_c0_seq2	7272	1396	427	A4IHD2	sp|A4IHD2|ARIP4_XENTRHelicase ARIP4 OS=Xenopus tropicalis GN=rad54l2 PE=2 SV=1	1.26e-164	73
Rha_comp11874_c0_seq1	3084	548	541	Q642H7	sp|Q642H7|RIC8A_DANRESynembryn-A OS=Danio rerio GN=ric8a PE=2 SV=1	2.56e-84	55
Rha_comp11875_c0_seq2	3133	1046	132	P14083	sp|P14083|LOV_DROMEProtein jim lovell OS=Drosophila melanogaster GN=lov PE=2 SV=2	1.96e-57	87
Rha_comp11876_c0_seq1	5890	1844	342	Q1LY77	sp|Q1LY77|SE1BA_DANREHistone-lysine N-methyltransferase SETD1B-A OS=Danio rerio GN=setd1ba PE=1 SV=2	4.3e-106	69
Rha_comp11878_c0_seq1	1999	213	220	Q5RJS6	sp|Q5RJS6|MSPD1_RATMotile sperm domain-containing protein 1 OS=Rattus norvegicus GN=Mospd1 PE=2 SV=1	4.53e-46	61
Rha_comp11880_c0_seq3	7546	2324	2291	P11029	sp|P11029|ACAC_CHICKAcetyl-CoA carboxylase OS=Gallus gallus GN=ACAC PE=1 SV=1	0	77
Rha_comp11881_c1_seq4	1513	408	387	Q99JW2	sp|Q99JW2|ACY1_MOUSEAminoacylase-1 OS=Mus musculus GN=Acy1 PE=1 SV=1	2.12e-121	63
Rha_comp11882_c0_seq3	4713	550	472	Q99J27	sp|Q99J27|ACATN_MOUSEAcetyl-coenzyme A transporter 1 OS=Mus musculus GN=Slc33a1 PE=1 SV=1	1.19e-162	73
Rha_comp11883_c0_seq1	7807	2226	1004	Q9VW15	sp|Q9VW15|ASH1_DROMEHistone-lysine N-methyltransferase ash1 OS=Drosophila melanogaster GN=ash1 PE=1 SV=3	0	59
Rha_comp11884_c0_seq1	3390	449	353	Q5RCQ5	sp|Q5RCQ5|MFS11_PONABUNC93-like protein MFSD11 OS=Pongo abelii GN=MFSD11 PE=2 SV=1	2.51e-78	67
Rha_comp11885_c0_seq2	4948	1370	496	Q9U3V9	sp|Q9U3V9|XMAS2_DROMEProtein xmas-2 OS=Drosophila melanogaster GN=xmas-2 PE=1 SV=3	4.02e-121	62
Rha_comp11886_c0_seq1	3813	937	122	Q6ULP2	sp|Q6ULP2|AFTIN_HUMANAftiphilin OS=Homo sapiens GN=AFTPH PE=1 SV=2	1.41e-13	58
Rha_comp11887_c0_seq5	3800	725	739	Q6DFJ6	sp|Q6DFJ6|TBK1_XENLASerine/threonine-protein kinase TBK1 OS=Xenopus laevis GN=tbk1 PE=2 SV=1	2.84e-146	56
Rha_comp11888_c0_seq2	2823	382	388	Q8VHP7	sp|Q8VHP7|ILEUB_MOUSELeukocyte elastase inhibitor B OS=Mus musculus GN=Serpinb1b PE=1 SV=1	1.58e-49	51
Rha_comp11889_c0_seq1	9509	757	109	Q8MJ24	sp|Q8MJ24|LOXL4_BOVINLysyl oxidase homolog 4 OS=Bos taurus GN=LOXL4 PE=2 SV=1	5.71e-11	55
Rha_comp11891_c0_seq2	5959	1865	1863	Q8BUR4	sp|Q8BUR4|DOCK1_MOUSEDedicator of cytokinesis protein 1 OS=Mus musculus GN=Dock1 PE=1 SV=3	0	65
Rha_comp11892_c0_seq1	3066	876	925	Q7KVA1	sp|Q7KVA1|XYLT_DROMEXylosyltransferase oxt OS=Drosophila melanogaster GN=oxt PE=2 SV=1	0	64
Rha_comp11893_c0_seq1	4754	1311	484	Q9GQN5	sp|Q9GQN5|ATRX_DROMETranscriptional regulator ATRX homolog OS=Drosophila melanogaster GN=XNP PE=1 SV=2	0	67
Rha_comp11894_c0_seq7	6677	1760	521	Q172G3	sp|Q172G3|MED1_AEDAEMediator of RNA polymerase II transcription subunit 1 OS=Aedes aegypti GN=AAEL007402 PE=3 SV=1	1.11e-161	72
Rha_comp11895_c0_seq1	3277	751	599	Q7M3K2	sp|Q7M3K2|PELET_DROMETransposable element P transposase OS=Drosophila melanogaster GN=T PE=1 SV=2	3.68e-27	42
Rha_comp11898_c0_seq1	2678	751	428	Q7M3K2	sp|Q7M3K2|PELET_DROMETransposable element P transposase OS=Drosophila melanogaster GN=T PE=1 SV=2	1.27e-12	38
Rha_comp11899_c0_seq2	2020	533	474	Q964T2	sp|Q964T2|CP9E2_BLAGECytochrome P450 9e2 OS=Blattella germanica GN=CYP9E2 PE=2 SV=1	9.94e-151	65
Rha_comp11900_c0_seq3	3362	963	988	Q96HW7	sp|Q96HW7|INT4_HUMANIntegrator complex subunit 4 OS=Homo sapiens GN=INTS4 PE=1 SV=2	0	59
Rha_comp11902_c0_seq8	1670	172	151	Q9UMY4	sp|Q9UMY4|SNX12_HUMANSorting nexin-12 OS=Homo sapiens GN=SNX12 PE=1 SV=3	5.98e-69	88
Rha_comp11903_c0_seq2	13580	2184	1387	B5DE69	sp|B5DE69|CHD8_XENTRChromodomain-helicase-DNA-binding protein 8 OS=Xenopus tropicalis GN=chd8 PE=2 SV=2	0	66
Rha_comp11904_c0_seq2	1255	138	102	Q06S87	sp|Q06S87|HIUH_DANRE5-hydroxyisourate hydrolase OS=Danio rerio GN=urah PE=1 SV=1	6.21e-20	60
Rha_comp11905_c0_seq6	948	963	262	P12297	sp|P12297|SUWA_DROMEProtein suppressor of white apricot OS=Drosophila melanogaster GN=su(w[a]) PE=1 SV=3	4.64e-52	61
Rha_comp11907_c1_seq1	2793	535	316	Q9VA27	sp|Q9VA27|CP4C3_DROMECytochrome P450 4c3 OS=Drosophila melanogaster GN=Cyp4c3 PE=2 SV=1	7.75e-102	62
Rha_comp11908_c0_seq1	2938	930	647	Q14624	sp|Q14624|ITIH4_HUMANInter-alpha-trypsin inhibitor heavy chain H4 OS=Homo sapiens GN=ITIH4 PE=1 SV=4	2.27e-115	55
Rha_comp11909_c0_seq1	16478	18141	3613	Q9I7U4	sp|Q9I7U4|TITIN_DROMETitin OS=Drosophila melanogaster GN=sls PE=1 SV=3	0	84
Rha_comp11911_c0_seq2	3831	2444	200	Q9QX47	sp|Q9QX47|SON_MOUSEProtein SON OS=Mus musculus GN=Son PE=1 SV=2	1.15e-42	69
Rha_comp11912_c0_seq4	5410	1415	892	Q6NRZ1	sp|Q6NRZ1|UH1BL_XENLAUHRF1-binding protein 1-like OS=Xenopus laevis GN=uhrf1bp1l PE=2 SV=1	3.83e-106	52
Rha_comp11913_c0_seq1	8167	2170	939	Q8K4L3	sp|Q8K4L3|SVIL_MOUSESupervillin OS=Mus musculus GN=Svil PE=1 SV=1	0	61
Rha_comp11914_c0_seq20	6058	1630	564	A1ZAU8	sp|A1ZAU8|SSP4_DROMEShort spindle protein 4 OS=Drosophila melanogaster GN=ssp4 PE=1 SV=1	1.8e-140	63
Rha_comp11915_c0_seq1	5742	1831	1236	Q9W420	sp|Q9W420|SPT6H_DROMETranscription elongation factor SPT6 OS=Drosophila melanogaster GN=Spt6 PE=1 SV=1	0	67
Rha_comp11916_c1_seq1	1263	255	254	Q3ZBV9	sp|Q3ZBV9|DHR11_BOVINDehydrogenase/reductase SDR family member 11 OS=Bos taurus GN=DHRS11 PE=2 SV=1	6.15e-69	63
Rha_comp11917_c0_seq2	3528	1193	529	Q80UG8	sp|Q80UG8|TTLL4_MOUSETubulin polyglutamylase TTLL4 OS=Mus musculus GN=Ttll4 PE=2 SV=3	5.15e-148	65
Rha_comp11918_c0_seq8	9062	1441	198	Q96T23	sp|Q96T23|RSF1_HUMANRemodeling and spacing factor 1 OS=Homo sapiens GN=RSF1 PE=1 SV=2	5.42e-41	57
Rha_comp11919_c0_seq11	2919	346	348	Q03147	sp|Q03147|CDK7_MOUSECyclin-dependent kinase 7 OS=Mus musculus GN=Cdk7 PE=2 SV=2	8.13e-141	77
Rha_comp11920_c0_seq9	5507	1338	1252	P17948	sp|P17948|VGFR1_HUMANVascular endothelial growth factor receptor 1 OS=Homo sapiens GN=FLT1 PE=1 SV=2	4.67e-170	50
Rha_comp11921_c0_seq4	2232	642	398	Q4R630	sp|Q4R630|NDC80_MACFAKinetochore protein NDC80 homolog OS=Macaca fascicularis GN=NDC80 PE=2 SV=1	1.65e-12	48
Rha_comp11922_c0_seq1	5656	1840	1876	Q6PDI5	sp|Q6PDI5|ECM29_MOUSEProteasome-associated protein ECM29 homolog OS=Mus musculus GN=Ecm29 PE=1 SV=3	0	59
Rha_comp11923_c0_seq5	5654	763	646	Q8N957	sp|Q8N957|ANKF1_HUMANAnkyrin repeat and fibronectin type-III domain-containing protein 1 OS=Homo sapiens GN=ANKFN1 PE=2 SV=2	8.49e-109	58
Rha_comp11924_c0_seq1	6851	453	463	Q4R7T7	sp|Q4R7T7|TBD_MACFATubulin delta chain OS=Macaca fascicularis GN=TUBD1 PE=2 SV=1	1.68e-54	53
Rha_comp11925_c0_seq1	7978	2375	2435	Q6ZQ08	sp|Q6ZQ08|CNOT1_MOUSECCR4-NOT transcription complex subunit 1 OS=Mus musculus GN=Cnot1 PE=1 SV=2	0	71
Rha_comp11926_c0_seq4	1503	1193	527	Q10751	sp|Q10751|ACE_CHICKAngiotensin-converting enzyme (Fragment) OS=Gallus gallus GN=ACE PE=2 SV=1	1.45e-120	58
Rha_comp11928_c0_seq1	3665	1534	605	Q4R3G4	sp|Q4R3G4|RNF17_MACFARING finger protein 17 OS=Macaca fascicularis GN=RNF17 PE=2 SV=2	7.22e-21	43
Rha_comp11929_c1_seq1	4276	1157	745	Q4QR29	sp|Q4QR29|CTR9_XENLARNA polymerase-associated protein CTR9 homolog OS=Xenopus laevis GN=ctr9 PE=2 SV=1	0	84
Rha_comp11931_c0_seq2	1822	533	219	Q964T2	sp|Q964T2|CP9E2_BLAGECytochrome P450 9e2 OS=Blattella germanica GN=CYP9E2 PE=2 SV=1	7.41e-140	73
Rha_comp11932_c0_seq1	3222	330	117	Q78WZ7	sp|Q78WZ7|RPA43_MOUSEDNA-directed RNA polymerase I subunit RPA43 OS=Mus musculus GN=Twistnb PE=1 SV=1	5.13e-20	64
Rha_comp11933_c0_seq2	2323	1067	112	Q9W0K4	sp|Q9W0K4|BAB2_DROMEProtein bric-a-brac 2 OS=Drosophila melanogaster GN=bab2 PE=1 SV=2	1.35e-26	67
Rha_comp11934_c0_seq1	7260	1941	807	Q562E7	sp|Q562E7|WDR81_HUMANWD repeat-containing protein 81 OS=Homo sapiens GN=WDR81 PE=1 SV=2	4.5e-114	51
Rha_comp11935_c1_seq1	2114	625	548	P18172	sp|P18172|DHGL_DROPSGlucose dehydrogenase [FAD, quinone] OS=Drosophila pseudoobscura pseudoobscura GN=Gld PE=3 SV=4	9.75e-90	55
Rha_comp11938_c0_seq10	6908	1926	470	Q6DFG0	sp|Q6DFG0|RH21A_XENLARho GTPase-activating protein 21-A OS=Xenopus laevis GN=arhgap21-a PE=2 SV=1	4.24e-78	57
Rha_comp11939_c0_seq1	8892	1011	1014	Q23978	sp|Q23978|MY31D_DROMEMyosin-IA OS=Drosophila melanogaster GN=Myo31DF PE=2 SV=1	0	76
Rha_comp11940_c0_seq1	5912	3567	2029	A2AVA0	sp|A2AVA0|SVEP1_MOUSESushi, von Willebrand factor type A, EGF and pentraxin domain-containing protein 1 OS=Mus musculus GN=Svep1 PE=1 SV=1	0	47
Rha_comp11943_c0_seq1	6661	2142	1299	Q9VUV9	sp|Q9VUV9|U520_DROMEPutative U5 small nuclear ribonucleoprotein 200 kDa helicase OS=Drosophila melanogaster GN=l(3)72Ab PE=2 SV=4	0	90
Rha_comp11944_c0_seq1	3938	324	225	P25916	sp|P25916|BMI1_MOUSEPolycomb complex protein BMI-1 OS=Mus musculus GN=Bmi1 PE=1 SV=1	2.27e-75	70
Rha_comp11945_c1_seq4	2595	463	436	Q148D5	sp|Q148D5|SUCB1_BOVINSuccinyl-CoA ligase [ADP-forming] subunit beta, mitochondrial OS=Bos taurus GN=SUCLA2 PE=2 SV=1	0	80
Rha_comp11946_c1_seq1	1270	734	166	P28698	sp|P28698|MZF1_HUMANMyeloid zinc finger 1 OS=Homo sapiens GN=MZF1 PE=1 SV=3	5.06e-25	51
Rha_comp11947_c0_seq2	1835	474	237	Q5U4T9	sp|Q5U4T9|MBOA7_XENLALysophospholipid acyltransferase 7 OS=Xenopus laevis GN=mboat7 PE=2 SV=1	1.91e-68	59
Rha_comp11949_c0_seq4	1693	755	109	Q96N64	sp|Q96N64|PWP2A_HUMANPWWP domain-containing protein 2A OS=Homo sapiens GN=PWWP2A PE=1 SV=2	4.6e-25	66
Rha_comp11953_c0_seq14	2278	509	502	Q9V4U7	sp|Q9V4U7|C6A14_DROMEProbable cytochrome P450 6a14 OS=Drosophila melanogaster GN=Cyp6a14 PE=3 SV=2	1.7e-139	62
Rha_comp11954_c0_seq2	2752	806	792	O60733	sp|O60733|PLPL9_HUMAN85/88 kDa calcium-independent phospholipase A2 OS=Homo sapiens GN=PLA2G6 PE=1 SV=2	6.88e-161	55
Rha_comp11955_c0_seq1	635	412	200	Q00896	sp|Q00896|A1AT3_MOUSEAlpha-1-antitrypsin 1-3 OS=Mus musculus GN=Serpina1c PE=1 SV=2	2.53e-129	99
Rha_comp11956_c0_seq2	11760	3803	3550	Q8I8U7	sp|Q8I8U7|TRA1_DROMETranscription-associated protein 1 OS=Drosophila melanogaster GN=Nipped-A PE=1 SV=3	0	72
Rha_comp11957_c0_seq31	2104	446	154	P62484	sp|P62484|ABI2_MOUSEAbl interactor 2 OS=Mus musculus GN=Abi2 PE=2 SV=1	3.15e-64	85
Rha_comp11958_c0_seq1	6421	1034	291	Q8WXI2	sp|Q8WXI2|CNKR2_HUMANConnector enhancer of kinase suppressor of ras 2 OS=Homo sapiens GN=CNKSR2 PE=1 SV=1	5.28e-50	56
Rha_comp11960_c2_seq9	1545	296	179	Q6AYQ6	sp|Q6AYQ6|MMAD_RATMethylmalonic aciduria and homocystinuria type D homolog, mitochondrial OS=Rattus norvegicus GN=Mmadhc PE=2 SV=1	2.75e-22	54
Rha_comp11961_c0_seq1	2067	519	249	Q9DBU3	sp|Q9DBU3|RIOK3_MOUSESerine/threonine-protein kinase RIO3 OS=Mus musculus GN=Riok3 PE=1 SV=3	2.14e-102	66
Rha_comp11962_c0_seq2	9049	1325	808	Q5ZIX8	sp|Q5ZIX8|KDM3A_CHICKLysine-specific demethylase 3A OS=Gallus gallus GN=KDM3A PE=2 SV=1	0	62
Rha_comp11966_c0_seq3	6440	1501	864	Q8R4P9	sp|Q8R4P9|MRP7_MOUSEMultidrug resistance-associated protein 7 OS=Mus musculus GN=Abcc10 PE=2 SV=1	0	56
Rha_comp11967_c0_seq2	4673	1009	617	Q8CJ12	sp|Q8CJ12|GPR64_MOUSEG-protein coupled receptor 64 OS=Mus musculus GN=Gpr64 PE=2 SV=1	1.23e-16	40
Rha_comp11968_c0_seq1	5648	1555	146	O94913	sp|O94913|PCF11_HUMANPre-mRNA cleavage complex 2 protein Pcf11 OS=Homo sapiens GN=PCF11 PE=1 SV=3	1.54e-42	72
Rha_comp11969_c1_seq2	4623	889	566	Q9UL51	sp|Q9UL51|HCN2_HUMANPotassium/sodium hyperpolarization-activated cyclic nucleotide-gated channel 2 OS=Homo sapiens GN=HCN2 PE=1 SV=3	0	76
Rha_comp11970_c0_seq2	3600	1155	813	Q8R0G9	sp|Q8R0G9|NU133_MOUSENuclear pore complex protein Nup133 OS=Mus musculus GN=Nup133 PE=1 SV=2	2.08e-106	49
Rha_comp11972_c0_seq1	5888	1759	1868	P17139	sp|P17139|CO4A1_CAEELCollagen alpha-1(IV) chain OS=Caenorhabditis elegans GN=emb-9 PE=1 SV=5	0	49
Rha_comp11973_c0_seq1	7736	2224	2253	P05990	sp|P05990|PYR1_DROMECAD protein OS=Drosophila melanogaster GN=r PE=1 SV=3	0	81
Rha_comp11974_c2_seq30	3025	415	368	Q5ZIF1	sp|Q5ZIF1|APMAP_CHICKAdipocyte plasma membrane-associated protein OS=Gallus gallus GN=APMAP PE=2 SV=1	1.52e-46	51
Rha_comp11975_c0_seq1	1442	184	171	Q8TCA0	sp|Q8TCA0|LRC20_HUMANLeucine-rich repeat-containing protein 20 OS=Homo sapiens GN=LRRC20 PE=2 SV=1	5.59e-22	55
Rha_comp11978_c0_seq10	2191	484	249	Q3TI53	sp|Q3TI53|SCHI1_MOUSESchwannomin-interacting protein 1 OS=Mus musculus GN=Schip1 PE=1 SV=2	1.44e-40	60
Rha_comp11982_c0_seq2	3011	470	311	Q9C0F3	sp|Q9C0F3|ZN436_HUMANZinc finger protein 436 OS=Homo sapiens GN=ZNF436 PE=1 SV=2	6.45e-68	55
Rha_comp11984_c0_seq8	1400	128	110	Q503Y7	sp|Q503Y7|PIN4_DANREPeptidyl-prolyl cis-trans isomerase NIMA-interacting 4 OS=Danio rerio GN=pin4 PE=2 SV=1	2.57e-57	90
Rha_comp11985_c0_seq34	1286	264	206	Q8IVN8	sp|Q8IVN8|SBSPO_HUMANSomatomedin-B and thrombospondin type-1 domain-containing protein OS=Homo sapiens GN=SBSPON PE=1 SV=2	5.34e-17	44
Rha_comp11986_c0_seq28	1739	340	302	O14681	sp|O14681|EI24_HUMANEtoposide-induced protein 2.4 homolog OS=Homo sapiens GN=EI24 PE=1 SV=4	4.54e-57	62
Rha_comp11987_c0_seq6	2045	516	218	Q9VG82	sp|Q9VG82|CP9F2_DROMEProbable cytochrome P450 9f2 OS=Drosophila melanogaster GN=Cyp9f2 PE=2 SV=1	3.48e-106	68
Rha_comp11989_c1_seq8	2269	274	265	E9GD30	sp|E9GD30|SIR5_DAPPUNAD-dependent protein deacylase OS=Daphnia pulex GN=DAPPUDRAFT_195469 PE=3 SV=1	3.36e-98	73
Rha_comp11990_c0_seq2	9454	1872	279	Q8BRB7	sp|Q8BRB7|KAT6B_MOUSEHistone acetyltransferase KAT6B OS=Mus musculus GN=Kat6b PE=2 SV=3	1.28e-112	77
Rha_comp11991_c0_seq2	2621	1034	791	Q9YHB5	sp|Q9YHB5|CND3_XENLACondensin complex subunit 3 OS=Xenopus laevis GN=ncapg PE=1 SV=1	2.77e-45	45
Rha_comp11992_c0_seq5	1923	528	273	O62589	sp|O62589|GD_DROMESerine protease gd OS=Drosophila melanogaster GN=gd PE=1 SV=1	6.85e-31	47
Rha_comp11993_c0_seq1	4245	1216	926	Q75NR7	sp|Q75NR7|RECQ4_MOUSEATP-dependent DNA helicase Q4 OS=Mus musculus GN=Recql4 PE=2 SV=2	0	56
Rha_comp11994_c0_seq6	1689	396	379	Q99986	sp|Q99986|VRK1_HUMANSerine/threonine-protein kinase VRK1 OS=Homo sapiens GN=VRK1 PE=1 SV=1	5.46e-60	51
Rha_comp11996_c2_seq10	3309	2074	929	Q9VS29	sp|Q9VS29|DSCL_DROMEDown syndrome cell adhesion molecule-like protein Dscam2 OS=Drosophila melanogaster GN=Dscam2 PE=2 SV=3	0	57
Rha_comp11997_c0_seq2	9425	3028	1387	Q1LUA6	sp|Q1LUA6|TRIO_DANRETriple functional domain protein OS=Danio rerio GN=trio PE=3 SV=1	0	64
Rha_comp11998_c2_seq16	2178	313	113	P30235	sp|P30235|PSUK_ECOLIPseudouridine kinase OS=Escherichia coli (strain K12) GN=psuK PE=1 SV=2	6.37e-08	50
Rha_comp11999_c0_seq6	2752	930	633	Q14624	sp|Q14624|ITIH4_HUMANInter-alpha-trypsin inhibitor heavy chain H4 OS=Homo sapiens GN=ITIH4 PE=1 SV=4	1.89e-100	55
Rha_comp12000_c0_seq1	3120	439	436	Q9VKJ0	sp|Q9VKJ0|HGD_DROMEHomogentisate 1,2-dioxygenase OS=Drosophila melanogaster GN=hgo PE=1 SV=3	0	82
Rha_comp12002_c0_seq1	2823	473	79	Q76IQ7	sp|Q76IQ7|TOX2_RATTOX high mobility group box family member 2 OS=Rattus norvegicus GN=Tox2 PE=2 SV=1	7.28e-22	93
Rha_comp12003_c1_seq1	2392	219	217	Q95RA8	sp|Q95RA8|MOB1_DROMEMOB kinase activator-like 1 OS=Drosophila melanogaster GN=mats PE=1 SV=1	1.22e-142	95
Rha_comp12004_c0_seq8	1269	201	210	Q9VS59	sp|Q9VS59|AKIRN_DROMEAkirin OS=Drosophila melanogaster GN=akirin PE=1 SV=1	1.32e-35	60
Rha_comp12005_c0_seq1	1719	659	436	Q08DI8	sp|Q08DI8|PUS7_BOVINPseudouridylate synthase 7 homolog OS=Bos taurus GN=PUS7 PE=2 SV=1	4.22e-107	59
Rha_comp12006_c0_seq18	10801	3380	3510	Q9U943	sp|Q9U943|APLP_LOCMIApolipophorins OS=Locusta migratoria PE=1 SV=2	0	44
Rha_comp12007_c0_seq1	9167	1198	852	Q9H2X6	sp|Q9H2X6|HIPK2_HUMANHomeodomain-interacting protein kinase 2 OS=Homo sapiens GN=HIPK2 PE=1 SV=2	0	60
Rha_comp12008_c0_seq6	1635	891	176	E2RYF8	sp|E2RYF8|TPX2_PATPETargeting protein for Xklp2 homolog OS=Patiria pectinifera GN=TPX2 PE=2 SV=1	2.34e-13	51
Rha_comp12009_c0_seq7	1567	701	473	Q55EH8	sp|Q55EH8|ABCGN_DICDIABC transporter G family member 23 OS=Dictyostelium discoideum GN=abcG23 PE=3 SV=2	1.16e-50	48
Rha_comp12010_c0_seq2	2769	878	865	O46504	sp|O46504|PDPR_BOVINPyruvate dehydrogenase phosphatase regulatory subunit, mitochondrial OS=Bos taurus GN=PDPR PE=1 SV=1	0	64
Rha_comp12012_c0_seq1	4602	2271	411	O60287	sp|O60287|NPA1P_HUMANNucleolar pre-ribosomal-associated protein 1 OS=Homo sapiens GN=URB1 PE=1 SV=4	1.81e-39	50
Rha_comp12013_c0_seq1	3886	962	523	Q9JLI8	sp|Q9JLI8|SART3_MOUSESquamous cell carcinoma antigen recognized by T-cells 3 OS=Mus musculus GN=Sart3 PE=2 SV=1	1.85e-71	53
Rha_comp12014_c0_seq1	3398	532	519	Q6GMR7	sp|Q6GMR7|FAAH2_HUMANFatty-acid amide hydrolase 2 OS=Homo sapiens GN=FAAH2 PE=2 SV=1	1.76e-125	62
Rha_comp12015_c0_seq1	1872	740	167	Q9UER7	sp|Q9UER7|DAXX_HUMANDeath domain-associated protein 6 OS=Homo sapiens GN=DAXX PE=1 SV=2	1.82e-11	53
Rha_comp12016_c1_seq50	1688	453	351	P70031	sp|P70031|CCKAR_XENLACholecystokinin receptor OS=Xenopus laevis GN=cckar PE=2 SV=1	4.57e-67	56
Rha_comp12017_c0_seq2	3695	449	279	Q24535	sp|Q24535|SRF_DROMESerum response factor homolog OS=Drosophila melanogaster GN=bs PE=1 SV=2	6.15e-74	63
Rha_comp12018_c1_seq7	996	126	106	Q3B748	sp|Q3B748|LLPH_DANREProtein LLP homolog OS=Danio rerio GN=llph PE=2 SV=1	5.01e-13	60
Rha_comp12019_c0_seq2	3692	1409	775	P04146	sp|P04146|COPIA_DROMECopia protein OS=Drosophila melanogaster GN=GIP PE=1 SV=3	3.41e-115	53
Rha_comp12020_c1_seq8	1309	715	247	Q6NX49	sp|Q6NX49|ZN544_HUMANZinc finger protein 544 OS=Homo sapiens GN=ZNF544 PE=2 SV=1	1.46e-51	59
Rha_comp12021_c0_seq32	6798	1118	1038	O88444	sp|O88444|ADCY1_MOUSEAdenylate cyclase type 1 OS=Mus musculus GN=Adcy1 PE=2 SV=2	0	64
Rha_comp12023_c0_seq15	934	256	218	Q8AVY1	sp|Q8AVY1|ODF3A_XENLAOuter dense fiber protein 3 OS=Xenopus laevis GN=odf3 PE=2 SV=1	1.07e-23	49
Rha_comp12024_c0_seq1	4170	437	417	Q17CA7	sp|Q17CA7|MOCS3_AEDAEAdenylyltransferase and sulfurtransferase MOCS3 OS=Aedes aegypti GN=AAEL004607 PE=3 SV=1	5.76e-119	69
Rha_comp12025_c1_seq30	3129	651	440	O75925	sp|O75925|PIAS1_HUMANE3 SUMO-protein ligase PIAS1 OS=Homo sapiens GN=PIAS1 PE=1 SV=2	3.24e-125	66
Rha_comp12026_c0_seq2	5384	765	547	P11387	sp|P11387|TOP1_HUMANDNA topoisomerase 1 OS=Homo sapiens GN=TOP1 PE=1 SV=2	0	82
Rha_comp12028_c0_seq10	1652	167	79	Q4R8M9	sp|Q4R8M9|GTSF1_MACFAGametocyte-specific factor 1 OS=Macaca fascicularis GN=GTSF1 PE=2 SV=1	9.01e-12	63
Rha_comp12029_c0_seq1	1756	452	250	Q9H8Y8	sp|Q9H8Y8|GORS2_HUMANGolgi reassembly-stacking protein 2 OS=Homo sapiens GN=GORASP2 PE=1 SV=3	5.85e-102	75
Rha_comp12034_c0_seq5	3922	198	164	P56213	sp|P56213|ALR_MOUSEFAD-linked sulfhydryl oxidase ALR OS=Mus musculus GN=Gfer PE=2 SV=2	1.55e-43	63
Rha_comp12035_c0_seq1	3397	1430	209	P53355	sp|P53355|DAPK1_HUMANDeath-associated protein kinase 1 OS=Homo sapiens GN=DAPK1 PE=1 SV=6	8.65e-23	49
Rha_comp12036_c0_seq1	4505	1687	506	Q98893	sp|Q98893|VIT2_FUNHEVitellogenin-2 OS=Fundulus heteroclitus PE=1 SV=1	4.01e-08	36
Rha_comp12038_c0_seq15	13352	4391	2538	P98160	sp|P98160|PGBM_HUMANBasement membrane-specific heparan sulfate proteoglycan core protein OS=Homo sapiens GN=HSPG2 PE=1 SV=4	0	44
Rha_comp12039_c1_seq2	1403	363	348	P13706	sp|P13706|GPDA_DROMEGlycerol-3-phosphate dehydrogenase [NAD(+)], cytoplasmic OS=Drosophila melanogaster GN=Gpdh PE=1 SV=3	0	90
Rha_comp12041_c0_seq4	8065	753	338	Q80T23	sp|Q80T23|SYTL5_MOUSESynaptotagmin-like protein 5 OS=Mus musculus GN=Sytl5 PE=1 SV=1	5.53e-82	64
Rha_comp12042_c0_seq2	270	1442	83	Q80YE7	sp|Q80YE7|DAPK1_MOUSEDeath-associated protein kinase 1 OS=Mus musculus GN=Dapk1 PE=1 SV=3	1.21e-12	60
Rha_comp12043_c0_seq8	1402	178	166	Q5RC69	sp|Q5RC69|DCTD_PONABDeoxycytidylate deaminase OS=Pongo abelii GN=DCTD PE=2 SV=1	1.62e-70	79
Rha_comp12044_c0_seq2	2272	381	349	Q1LZE1	sp|Q1LZE1|KCMF1_BOVINE3 ubiquitin-protein ligase KCMF1 OS=Bos taurus GN=KCMF1 PE=2 SV=1	1.23e-87	67
Rha_comp12045_c0_seq1	5921	974	997	P59015	sp|P59015|VPS18_DANREVacuolar protein sorting-associated protein 18 homolog OS=Danio rerio GN=vps18 PE=2 SV=2	0	62
Rha_comp12049_c1_seq4	1227	902	169	Q7Z2W4	sp|Q7Z2W4|ZCCHV_HUMANZinc finger CCCH-type antiviral protein 1 OS=Homo sapiens GN=ZC3HAV1 PE=1 SV=3	7.05e-11	51
Rha_comp12051_c0_seq2	7339	2044	1742	P42356	sp|P42356|PI4KA_HUMANPhosphatidylinositol 4-kinase alpha OS=Homo sapiens GN=PI4KA PE=1 SV=3	0	62
Rha_comp12053_c0_seq5	9902	18141	1135	Q9I7U4	sp|Q9I7U4|TITIN_DROMETitin OS=Drosophila melanogaster GN=sls PE=1 SV=3	0	65
Rha_comp12054_c0_seq6	4027	650	440	Q501J6	sp|Q501J6|DDX17_MOUSEProbable ATP-dependent RNA helicase DDX17 OS=Mus musculus GN=Ddx17 PE=2 SV=1	0	83
Rha_comp12055_c0_seq7	2521	429	429	Q3T067	sp|Q3T067|SCPDL_BOVINSaccharopine dehydrogenase-like oxidoreductase OS=Bos taurus GN=SCCPDH PE=2 SV=1	3.44e-98	60
Rha_comp12056_c0_seq1	2897	603	527	P70389	sp|P70389|ALS_MOUSEInsulin-like growth factor-binding protein complex acid labile subunit OS=Mus musculus GN=Igfals PE=2 SV=1	9.85e-55	46
Rha_comp12057_c0_seq1	5662	1514	194	Q80U22	sp|Q80U22|RUSC2_MOUSEIporin OS=Mus musculus GN=Rusc2 PE=2 SV=2	9.28e-28	59
Rha_comp12060_c2_seq1	608	91	88	A7RT29	sp|A7RT29|LTOR5_NEMVERagulator complex protein LAMTOR5 homolog OS=Nematostella vectensis GN=v1g226489 PE=3 SV=1	2.19e-06	60
Rha_comp12061_c0_seq1	1761	564	542	Q5ZIG2	sp|Q5ZIG2|SLU7_CHICKPre-mRNA-splicing factor SLU7 OS=Gallus gallus GN=SLU7 PE=2 SV=1	0	73
Rha_comp12062_c0_seq1	3395	4543	838	P98157	sp|P98157|LRP1_CHICKLow-density lipoprotein receptor-related protein 1 OS=Gallus gallus GN=LRP1 PE=2 SV=1	9.07e-101	47
Rha_comp12063_c0_seq1	4052	1547	767	Q99315	sp|Q99315|YG31B_YEASTTransposon Ty3-G Gag-Pol polyprotein OS=Saccharomyces cerevisiae (strain ATCC 204508 / S288c) GN=TY3B-G PE=1 SV=3	5.08e-73	48
Rha_comp12064_c0_seq4	7490	5596	962	Q9NU22	sp|Q9NU22|MDN1_HUMANMidasin OS=Homo sapiens GN=MDN1 PE=1 SV=2	2.6e-110	49
Rha_comp12067_c0_seq1	6434	2211	1780	F1NTD6	sp|F1NTD6|ASCC3_CHICKActivating signal cointegrator 1 complex subunit 3 OS=Gallus gallus GN=ascc3 PE=3 SV=2	0	68
Rha_comp12068_c1_seq1	3074	745	739	P46461	sp|P46461|NSF1_DROMEVesicle-fusing ATPase 1 OS=Drosophila melanogaster GN=comt PE=2 SV=1	0	87
Rha_comp12069_c0_seq7	5428	1333	544	P0CT40	sp|P0CT40|TF29_SCHPOTransposon Tf2-9 polyprotein OS=Schizosaccharomyces pombe (strain 972 / ATCC 24843) GN=Tf2-9 PE=3 SV=1	1.85e-50	49
Rha_comp12071_c0_seq1	4251	2214	1311	Q92673	sp|Q92673|SORL_HUMANSortilin-related receptor OS=Homo sapiens GN=SORL1 PE=1 SV=2	4.82e-123	43
Rha_comp12072_c0_seq12	1147	449	171	P09083	sp|P09083|GSBN_DROMEProtein gooseberry-neuro OS=Drosophila melanogaster GN=gsb-n PE=1 SV=2	1.11e-47	70
Rha_comp12073_c0_seq1	9393	3511	1114	Q9QZZ4	sp|Q9QZZ4|MYO15_MOUSEUnconventional myosin-XV OS=Mus musculus GN=Myo15a PE=1 SV=2	0	62
Rha_comp12077_c0_seq4	3790	284	213	Q923V4	sp|Q923V4|FBX6_RATF-box only protein 6 OS=Rattus norvegicus GN=Fbxo6 PE=2 SV=1	1.24e-25	47
Rha_comp12078_c0_seq1	2482	855	588	Q9VTU0	sp|Q9VTU0|KRI1_DROMEProtein KRI1 homolog OS=Drosophila melanogaster GN=CG5645 PE=1 SV=1	1.41e-124	69
Rha_comp12079_c0_seq2	8476	2114	1037	Q9QY06	sp|Q9QY06|MYO9B_MOUSEUnconventional myosin-IXb OS=Mus musculus GN=Myo9b PE=1 SV=2	0	64
Rha_comp1207_c0_seq2	880	986	218	Q54KA7	sp|Q54KA7|SECG_DICDIAnkyrin repeat, PH and SEC7 domain containing protein secG OS=Dictyostelium discoideum GN=secG PE=2 SV=1	2.26e-19	49
Rha_comp12080_c1_seq1	2597	687	720	Q9VJZ7	sp|Q9VJZ7|RRP1L_DROMERibosomal RNA processing protein 1 homolog OS=Drosophila melanogaster GN=Nnp-1 PE=1 SV=1	9.59e-77	47
Rha_comp12081_c0_seq21	1375	459	246	Q9GLP2	sp|Q9GLP2|PROC_PIGVitamin K-dependent protein C OS=Sus scrofa GN=PROC PE=2 SV=1	5.52e-31	50
Rha_comp12082_c0_seq1	4748	1074	449	Q13393	sp|Q13393|PLD1_HUMANPhospholipase D1 OS=Homo sapiens GN=PLD1 PE=1 SV=1	7.39e-126	64
Rha_comp12083_c2_seq1	1988	262	258	P00417	sp|P00417|COX3_DROMECytochrome c oxidase subunit 3 OS=Drosophila melanogaster GN=mt:CoIII PE=3 SV=1	3.23e-87	77
Rha_comp12085_c0_seq1	11245	3133	1477	P98092	sp|P98092|HMCT_BOMMOHemocytin OS=Bombyx mori PE=2 SV=1	0	57
Rha_comp12087_c0_seq2	11604	3579	2532	Q9V5N8	sp|Q9V5N8|STAN_DROMEProtocadherin-like wing polarity protein stan OS=Drosophila melanogaster GN=stan PE=1 SV=4	0	74
Rha_comp12088_c0_seq1	5586	1084	351	Q4VCS5	sp|Q4VCS5|AMOT_HUMANAngiomotin OS=Homo sapiens GN=AMOT PE=1 SV=1	4.17e-40	63
Rha_comp12089_c1_seq4	318	358	75	Q75WF2	sp|Q75WF2|DNA2_ACAPLPlancitoxin-1 OS=Acanthaster planci PE=1 SV=1	3.2e-10	56
Rha_comp12091_c0_seq1	10039	2898	1489	Q868Z9	sp|Q868Z9|PPN_DROMEPapilin OS=Drosophila melanogaster GN=Ppn PE=1 SV=2	0	49
Rha_comp12092_c0_seq3	3783	570	283	P83094	sp|P83094|STIM_DROMEStromal interaction molecule homolog OS=Drosophila melanogaster GN=Stim PE=1 SV=1	2.53e-96	74
Rha_comp12093_c0_seq2	4354	1498	844	Q7LHG5	sp|Q7LHG5|YI31B_YEASTTransposon Ty3-I Gag-Pol polyprotein OS=Saccharomyces cerevisiae (strain ATCC 204508 / S288c) GN=TY3B-I PE=3 SV=2	1.16e-111	50
Rha_comp12094_c0_seq1	14260	4640	1067	O75592	sp|O75592|MYCB2_HUMANProbable E3 ubiquitin-protein ligase MYCBP2 OS=Homo sapiens GN=MYCBP2 PE=1 SV=3	0	75
Rha_comp12095_c0_seq1	4547	1290	727	P91660	sp|P91660|L259_DROMEProbable multidrug resistance-associated protein lethal(2)03659 OS=Drosophila melanogaster GN=l(2)03659 PE=2 SV=3	1.76e-152	57
Rha_comp12096_c0_seq10	3850	695	679	Q9VC27	sp|Q9VC27|NICA_DROMENicastrin OS=Drosophila melanogaster GN=nct PE=1 SV=3	5.8e-122	54
Rha_comp12097_c0_seq1	3366	922	481	Q9D2V7	sp|Q9D2V7|CORO7_MOUSECoronin-7 OS=Mus musculus GN=Coro7 PE=2 SV=2	7.79e-129	61
Rha_comp12098_c0_seq8	3084	723	317	Q24143	sp|Q24143|HR96_DROMENuclear hormone receptor HR96 OS=Drosophila melanogaster GN=Hr96 PE=1 SV=1	8.27e-97	71
Rha_comp12099_c0_seq2	1704	501	470	Q99LL5	sp|Q99LL5|PWP1_MOUSEPeriodic tryptophan protein 1 homolog OS=Mus musculus GN=Pwp1 PE=1 SV=1	1.63e-93	57
Rha_comp12101_c0_seq6	9827	2254	606	O54898	sp|O54898|CAC1G_RATVoltage-dependent T-type calcium channel subunit alpha-1G OS=Rattus norvegicus GN=Cacna1g PE=2 SV=2	0	79
Rha_comp12102_c0_seq1	1798	603	335	P70389	sp|P70389|ALS_MOUSEInsulin-like growth factor-binding protein complex acid labile subunit OS=Mus musculus GN=Igfals PE=2 SV=1	1.31e-24	45
Rha_comp12103_c1_seq1	3074	1018	394	Q8CHT3	sp|Q8CHT3|INT5_MOUSEIntegrator complex subunit 5 OS=Mus musculus GN=Ints5 PE=2 SV=1	3.37e-65	54
Rha_comp12104_c0_seq1	1822	147	57	P56407	sp|P56407|HM09_CAEELHomeobox protein ceh-9 OS=Caenorhabditis elegans GN=ceh-9 PE=4 SV=2	2.77e-23	96
Rha_comp12105_c0_seq21	2489	594	409	Q13322	sp|Q13322|GRB10_HUMANGrowth factor receptor-bound protein 10 OS=Homo sapiens GN=GRB10 PE=1 SV=2	1.57e-73	56
Rha_comp12106_c0_seq2	8031	2752	1741	Q9H5I5	sp|Q9H5I5|PIEZ2_HUMANPiezo-type mechanosensitive ion channel component 2 OS=Homo sapiens GN=PIEZO2 PE=2 SV=2	6.53e-162	43
Rha_comp12108_c0_seq1	4151	1142	1072	Q02391	sp|Q02391|GSLG1_CHICKGolgi apparatus protein 1 OS=Gallus gallus GN=GLG1 PE=1 SV=1	0	61
Rha_comp12109_c0_seq1	3462	1334	183	Q6PGL7	sp|Q6PGL7|FAM21_MOUSEWASH complex subunit FAM21 OS=Mus musculus GN=Fam21 PE=1 SV=1	8.26e-31	63
Rha_comp12110_c0_seq1	2270	937	250	Q17FR9	sp|Q17FR9|SRRT_AEDAESerrate RNA effector molecule homolog OS=Aedes aegypti GN=Ars2 PE=3 SV=1	1.51e-100	77
Rha_comp12111_c0_seq2	4474	1066	607	P46863	sp|P46863|KL61_DROMEBipolar kinesin KRP-130 OS=Drosophila melanogaster GN=Klp61F PE=1 SV=2	2.65e-128	63
Rha_comp12114_c1_seq1	1337	403	374	P48728	sp|P48728|GCST_HUMANAminomethyltransferase, mitochondrial OS=Homo sapiens GN=AMT PE=1 SV=1	5.67e-132	68
Rha_comp12116_c0_seq1	10475	666	117	Q3U288	sp|Q3U288|ZN710_MOUSEZinc finger protein 710 OS=Mus musculus GN=Znf710 PE=2 SV=1	1.3e-07	48
Rha_comp12119_c0_seq1	1740	533	542	Q964T2	sp|Q964T2|CP9E2_BLAGECytochrome P450 9e2 OS=Blattella germanica GN=CYP9E2 PE=2 SV=1	1.33e-171	65
Rha_comp12121_c1_seq1	1442	533	461	Q964T2	sp|Q964T2|CP9E2_BLAGECytochrome P450 9e2 OS=Blattella germanica GN=CYP9E2 PE=2 SV=1	7.23e-119	63
Rha_comp12122_c0_seq1	4287	1333	727	P0CT39	sp|P0CT39|TF26_SCHPOTransposon Tf2-6 polyprotein OS=Schizosaccharomyces pombe (strain 972 / ATCC 24843) GN=Tf2-6 PE=3 SV=1	5.13e-64	46
Rha_comp12123_c0_seq1	12318	3133	1495	P98092	sp|P98092|HMCT_BOMMOHemocytin OS=Bombyx mori PE=2 SV=1	0	56
Rha_comp12124_c0_seq4	1010	329	301	Q9VKN7	sp|Q9VKN7|AURKB_DROMEAurora kinase B OS=Drosophila melanogaster GN=ial PE=1 SV=1	1.38e-113	73
Rha_comp12125_c0_seq1	5143	1179	489	Q4UMH6	sp|Q4UMH6|Y381_RICFEPutative ankyrin repeat protein RF_0381 OS=Rickettsia felis (strain ATCC VR-1525 / URRWXCal2) GN=RF_0381 PE=4 SV=1	3.42e-42	49
Rha_comp12126_c0_seq1	6040	1809	1248	P49816	sp|P49816|TSC2_RATTuberin OS=Rattus norvegicus GN=Tsc2 PE=1 SV=1	0	57
Rha_comp12128_c0_seq80	14054	7570	3328	Q03001	sp|Q03001|DYST_HUMANDystonin OS=Homo sapiens GN=DST PE=1 SV=4	0	54
Rha_comp12130_c0_seq4	1177	695	282	Q02040	sp|Q02040|AK17A_HUMANA-kinase anchor protein 17A OS=Homo sapiens GN=AKAP17A PE=1 SV=2	4.71e-87	69
Rha_comp12132_c0_seq1	13410	4861	1920	Q15751	sp|Q15751|HERC1_HUMANProbable E3 ubiquitin-protein ligase HERC1 OS=Homo sapiens GN=HERC1 PE=1 SV=2	0	60
Rha_comp12133_c0_seq4	3181	639	485	Q7ZV90	sp|Q7ZV90|PIF1_DANREATP-dependent DNA helicase PIF1 OS=Danio rerio GN=pif1 PE=2 SV=1	4.52e-30	43
Rha_comp12134_c0_seq4	7197	870	407	Q80W14	sp|Q80W14|PR40B_MOUSEPre-mRNA-processing factor 40 homolog B OS=Mus musculus GN=Prpf40b PE=2 SV=2	7.92e-114	76
Rha_comp12135_c0_seq2	12082	8797	436	Q8NF91	sp|Q8NF91|SYNE1_HUMANNesprin-1 OS=Homo sapiens GN=SYNE1 PE=1 SV=4	2.11e-11	40
Rha_comp12136_c0_seq15	2288	436	435	Q96IG2	sp|Q96IG2|FXL20_HUMANF-box/LRR-repeat protein 20 OS=Homo sapiens GN=FBXL20 PE=1 SV=2	0	78
Rha_comp12138_c0_seq1	7021	627	379	A1ZB86	sp|A1ZB86|KLD10_DROMEKelch domain-containing protein 10 homolog OS=Drosophila melanogaster GN=slim PE=1 SV=1	9.87e-94	59
Rha_comp12140_c0_seq1	6696	2588	659	O88491	sp|O88491|NSD1_MOUSEHistone-lysine N-methyltransferase, H3 lysine-36 and H4 lysine-20 specific OS=Mus musculus GN=Nsd1 PE=1 SV=1	4.15e-171	61
Rha_comp12143_c0_seq2	8176	1833	673	F1QFR9	sp|F1QFR9|PSM4A_DANREProteasome activator complex subunit 4A OS=Danio rerio GN=psme4a PE=3 SV=2	0	59
Rha_comp12146_c0_seq8	1779	475	205	Q9BZD2	sp|Q9BZD2|S29A3_HUMANEquilibrative nucleoside transporter 3 OS=Homo sapiens GN=SLC29A3 PE=1 SV=3	3.92e-56	63
Rha_comp12147_c0_seq2	2890	91	62	Q3BAI2	sp|Q3BAI2|YCX91_PHAAOUncharacterized protein ORF91 OS=Phalaenopsis aphrodite subsp. formosana PE=4 SV=1	1.92e-15	75
Rha_comp12148_c0_seq11	375	287	88	Q95JH0	sp|Q95JH0|PLCA_SHEEP1-acyl-sn-glycerol-3-phosphate acyltransferase alpha OS=Ovis aries GN=AGPAT1 PE=2 SV=1	5.68e-08	51
Rha_comp12149_c0_seq1	6521	1909	671	Q8R151	sp|Q8R151|ZNFX1_MOUSENFX1-type zinc finger-containing protein 1 OS=Mus musculus GN=Znfx1 PE=2 SV=3	1.96e-117	54
Rha_comp12150_c0_seq2	3566	1333	494	Q9UR07	sp|Q9UR07|TF211_SCHPOTransposon Tf2-11 polyprotein OS=Schizosaccharomyces pombe (strain 972 / ATCC 24843) GN=Tf2-11 PE=3 SV=1	2.13e-22	42
Rha_comp12151_c0_seq3	3173	649	179	Q924K2	sp|Q924K2|FAF1_RATFAS-associated factor 1 OS=Rattus norvegicus GN=Faf1 PE=2 SV=1	4.41e-07	46
Rha_comp12161_c0_seq1	989	155	149	P47948	sp|P47948|TNNC2_DROMETroponin C, isoform 2 OS=Drosophila melanogaster GN=TpnC47D PE=2 SV=2	1.47e-78	93
Rha_comp12162_c0_seq1	885	184	184	P14318	sp|P14318|MP20_DROMEMuscle-specific protein 20 OS=Drosophila melanogaster GN=Mp20 PE=2 SV=2	1.99e-103	90
Rha_comp12163_c0_seq1	957	172	171	Q5MGM6	sp|Q5MGM6|TCTP_LONONTranslationally-controlled tumor protein homolog OS=Lonomia obliqua GN=Tctp PE=2 SV=1	5.49e-95	91
Rha_comp12164_c0_seq1	2484	103	78	Q28DR4	sp|Q28DR4|H4_XENTRHistone H4 OS=Xenopus tropicalis GN=TGas006m08.1 PE=3 SV=1	1.46e-43	100
Rha_comp12165_c0_seq1	1227	559	200	P49024	sp|P49024|PAXI_CHICKPaxillin OS=Gallus gallus GN=PXN PE=1 SV=1	2.75e-98	82
Rha_comp12166_c0_seq1	1787	513	512	P67793	sp|P67793|COX1_CHOOCCytochrome c oxidase subunit 1 OS=Choristoneura occidentalis GN=COI PE=3 SV=2	0	88
Rha_comp12168_c0_seq1	1928	444	415	Q2PQM7	sp|Q2PQM7|IDGF4_GLOMMChitinase-like protein Idgf4 OS=Glossina morsitans morsitans GN=Idgf4 PE=2 SV=1	7.55e-153	71
Rha_comp12169_c0_seq1	570	143	143	Q962Q7	sp|Q962Q7|RS23_SPOFR40S ribosomal protein S23 OS=Spodoptera frugiperda GN=RpS23 PE=2 SV=1	1.61e-98	100
Rha_comp12170_c0_seq1	2960	844	844	P13060	sp|P13060|EF2_DROMEElongation factor 2 OS=Drosophila melanogaster GN=EF2 PE=1 SV=4	0	95
Rha_comp12171_c0_seq1	947	267	222	P31009	sp|P31009|RS2_DROME40S ribosomal protein S2 OS=Drosophila melanogaster GN=RpS2 PE=1 SV=2	2.02e-136	97
Rha_comp12172_c0_seq1	746	132	116	Q962Q6	sp|Q962Q6|RS24_SPOFR40S ribosomal protein S24 OS=Spodoptera frugiperda GN=RpS24 PE=2 SV=1	6.63e-57	93
Rha_comp12173_c0_seq1	1094	299	298	O76190	sp|O76190|RL5_BOMMO60S ribosomal protein L5 OS=Bombyx mori GN=RpL5 PE=2 SV=1	7.7e-160	89
Rha_comp12174_c0_seq1	936	252	239	P32100	sp|P32100|RL7_DROME60S ribosomal protein L7 OS=Drosophila melanogaster GN=RpL7 PE=1 SV=2	9.86e-112	80
Rha_comp12175_c0_seq1	412	84	84	P55833	sp|P55833|RS27_HOMAM40S ribosomal protein S27 OS=Homarus americanus GN=RPS27 PE=3 SV=2	5.03e-38	84
Rha_comp12176_c0_seq1	850	106	105	Q6XHI1	sp|Q6XHI1|THIO2_DROYAThioredoxin-2 OS=Drosophila yakuba GN=Trx-2 PE=3 SV=1	2e-37	76
Rha_comp12177_c0_seq1	1221	253	238	Q95V32	sp|Q95V32|RS6_SPOFR40S ribosomal protein S6 OS=Spodoptera frugiperda GN=RpS6 PE=2 SV=1	1.91e-127	92
Rha_comp12178_c0_seq1	670	140	140	P48159	sp|P48159|RL23_DROME60S ribosomal protein L23 OS=Drosophila melanogaster GN=RpL23 PE=1 SV=2	5.46e-89	96
Rha_comp12179_c0_seq1	1762	302	304	Q9W138	sp|Q9W138|BMT2_DROMEProbable methyltransferase BTM2 homolog OS=Drosophila melanogaster GN=CG3570 PE=2 SV=1	2.9e-72	62
Rha_comp12180_c0_seq1	760	148	148	Q27021	sp|Q27021|RL27A_TENMO60S ribosomal protein L27a OS=Tenebrio molitor GN=RpL27A PE=2 SV=1	3.19e-66	86
Rha_comp12181_c0_seq1	918	184	170	P46222	sp|P46222|RL11_DROME60S ribosomal protein L11 OS=Drosophila melanogaster GN=RpL11 PE=1 SV=2	2.65e-113	96
Rha_comp12182_c0_seq1	688	110	111	Q5R8K6	sp|Q5R8K6|RL35A_PONAB60S ribosomal protein L35a OS=Pongo abelii GN=RPL35A PE=3 SV=1	1.18e-46	81
Rha_comp12183_c0_seq1	818	119	77	Q962Q5	sp|Q962Q5|RS25_SPOFR40S ribosomal protein S25 OS=Spodoptera frugiperda GN=RpS25 PE=3 SV=1	4.94e-39	90
Rha_comp12184_c0_seq1	631	151	140	P14130	sp|P14130|RS14_DROME40S ribosomal protein S14 OS=Drosophila melanogaster GN=RpS14a PE=1 SV=1	8.97e-81	98
Rha_comp12185_c0_seq1	848	136	127	P84239	sp|P84239|H3_URECAHistone H3 OS=Urechis caupo PE=1 SV=2	2.1e-85	100
Rha_comp12186_c0_seq1	1736	217	218	Q96AJ9	sp|Q96AJ9|VTI1A_HUMANVesicle transport through interaction with t-SNAREs homolog 1A OS=Homo sapiens GN=VTI1A PE=1 SV=2	2.61e-50	67
Rha_comp12187_c0_seq1	1816	115	116	Q9GT45	sp|Q9GT45|RS26_ANOGA40S ribosomal protein S26 OS=Anopheles gambiae GN=RpS26 PE=3 SV=2	5.38e-56	88
Rha_comp12188_c0_seq1	742	92	89	P53777	sp|P53777|MLP1_DROMEMuscle LIM protein 1 OS=Drosophila melanogaster GN=Mlp60A PE=2 SV=1	4.81e-32	88
Rha_comp12189_c0_seq1	789	222	223	P29522	sp|P29522|EF1B2_BOMMOElongation factor 1-beta' OS=Bombyx mori PE=1 SV=2	2.42e-90	77
Rha_comp12190_c0_seq1	931	284	246	Q2YGT9	sp|Q2YGT9|RL6_PIG60S ribosomal protein L6 OS=Sus scrofa GN=RPL6 PE=2 SV=3	1.26e-65	67
Rha_comp12191_c0_seq1	867	155	145	Q24621	sp|Q24621|MLC1_DROPSMyosin light chain alkali OS=Drosophila pseudoobscura pseudoobscura GN=Mlc1 PE=4 SV=1	4.32e-47	80
Rha_comp12192_c0_seq1	1105	158	159	Q962R9	sp|Q962R9|RS10_SPOFR40S ribosomal protein S10 OS=Spodoptera frugiperda GN=RpS10 PE=2 SV=1	2.17e-78	83
Rha_comp12194_c0_seq1	1132	261	261	Q4GXU6	sp|Q4GXU6|RS4_CARGR40S ribosomal protein S4 OS=Carabus granulatus GN=RpS4 PE=2 SV=1	5.09e-174	95
Rha_comp12195_c0_seq1	1051	156	126	P62752	sp|P62752|RL23A_RAT60S ribosomal protein L23a OS=Rattus norvegicus GN=Rpl23a PE=2 SV=1	2.71e-55	83
Rha_comp12196_c0_seq1	900	190	190	P48155	sp|P48155|RS7_MANSE40S ribosomal protein S7 OS=Manduca sexta GN=RpS7 PE=2 SV=1	2.25e-98	93
Rha_comp12197_c0_seq1	3001	496	468	P54399	sp|P54399|PDI_DROMEProtein disulfide-isomerase OS=Drosophila melanogaster GN=Pdi PE=2 SV=1	0	77
Rha_comp12198_c0_seq1	1419	401	367	P09180	sp|P09180|RL4_DROME60S ribosomal protein L4 OS=Drosophila melanogaster GN=RpL4 PE=1 SV=2	0	85
Rha_comp12199_c0_seq1	791	219	216	O96647	sp|O96647|RL10_BOMMA60S ribosomal protein L10 OS=Bombyx mandarina GN=RpL10 PE=2 SV=1	7.49e-144	95
Rha_comp12200_c0_seq1	471	125	111	Q5RBR9	sp|Q5RBR9|RL31_PONAB60S ribosomal protein L31 OS=Pongo abelii GN=RPL31 PE=2 SV=1	1.04e-63	94
Rha_comp12201_c0_seq1	942	315	294	P55112	sp|P55112|NAS4_CAEELZinc metalloproteinase nas-4 OS=Caenorhabditis elegans GN=nas-4 PE=2 SV=4	1.53e-51	53
Rha_comp12202_c0_seq1	1959	398	343	Q7Z1E6	sp|Q7Z1E6|CALR_BOMMOCalreticulin OS=Bombyx mori GN=crt PE=1 SV=1	1.87e-157	88
Rha_comp12203_c0_seq1	3481	447	426	O17449	sp|O17449|TBB1_MANSETubulin beta-1 chain OS=Manduca sexta PE=2 SV=1	0	100
Rha_comp12204_c0_seq1	906	184	165	P14318	sp|P14318|MP20_DROMEMuscle-specific protein 20 OS=Drosophila melanogaster GN=Mp20 PE=2 SV=2	2.95e-54	70
Rha_comp12205_c0_seq1	780	156	155	P15357	sp|P15357|RS27A_DROMEUbiquitin-40S ribosomal protein S27a OS=Drosophila melanogaster GN=RpS27A PE=1 SV=2	4.18e-74	96
Rha_comp12206_c0_seq1	580	113	65	P05389	sp|P05389|RLA2_DROME60S acidic ribosomal protein P2 OS=Drosophila melanogaster GN=RpLP2 PE=1 SV=1	2.21e-25	89
Rha_comp12207_c0_seq1	1391	357	291	Q8VEM8	sp|Q8VEM8|MPCP_MOUSEPhosphate carrier protein, mitochondrial OS=Mus musculus GN=Slc25a3 PE=1 SV=1	9.35e-166	87
Rha_comp12208_c0_seq1	688	134	134	Q8WRF3	sp|Q8WRF3|RL32_APIME60S ribosomal protein L32 OS=Apis mellifera GN=RpL32 PE=2 SV=1	2.2e-85	94
Rha_comp12209_c0_seq1	1106	204	204	Q8MUR4	sp|Q8MUR4|RL13A_CHOPR60S ribosomal protein L13a OS=Choristoneura parallela GN=RpL13A PE=2 SV=1	2.13e-115	87
Rha_comp1220_c0_seq1	333	267	111	P35041	sp|P35041|TRY7_ANOGATrypsin-7 OS=Anopheles gambiae GN=TRYP7 PE=2 SV=2	4.47e-23	54
Rha_comp12210_c0_seq1	694	155	110	Q6F444	sp|Q6F444|RL24_PLUXY60S ribosomal protein L24 OS=Plutella xylostella GN=RpL24 PE=2 SV=1	4.05e-55	95
Rha_comp12211_c0_seq1	610	151	151	Q962R6	sp|Q962R6|RS13_SPOFR40S ribosomal protein S13 OS=Spodoptera frugiperda GN=RpS13 PE=2 SV=3	7.66e-97	96
Rha_comp12212_c0_seq1	996	123	123	Q69CJ9	sp|Q69CJ9|RL35_OPHHA60S ribosomal protein L35 OS=Ophiophagus hannah GN=RPL35 PE=2 SV=3	8.89e-27	81
Rha_comp12213_c0_seq1	1388	373	331	Q6DED0	sp|Q6DED0|TR1L1_XENLATranslocating chain-associated membrane protein 1-like 1 OS=Xenopus laevis GN=tram1l1 PE=2 SV=1	5.42e-78	64
Rha_comp12214_c0_seq1	1611	356	356	P48610	sp|P48610|KARG_DROMEArginine kinase OS=Drosophila melanogaster GN=Argk PE=2 SV=2	0	93
Rha_comp12215_c0_seq1	1123	246	230	P02350	sp|P02350|RS31_XENLA40S ribosomal protein S3-A OS=Xenopus laevis GN=rps3-a PE=2 SV=2	3.23e-145	93
Rha_comp12216_c0_seq1	1644	450	432	P06603	sp|P06603|TBA1_DROMETubulin alpha-1 chain OS=Drosophila melanogaster GN=alphaTub84B PE=2 SV=1	0	100
Rha_comp12218_c0_seq1	1713	379	357	Q36427	sp|Q36427|CYB_LOCMICytochrome b OS=Locusta migratoria GN=MT-CYB PE=3 SV=1	2.82e-122	80
Rha_comp12219_c0_seq1	583	128	98	P67985	sp|P67985|RL22_PIG60S ribosomal protein L22 OS=Sus scrofa GN=RPL22 PE=2 SV=2	5.64e-21	81
Rha_comp12220_c0_seq1	481	115	115	P49630	sp|P49630|RL36_DROME60S ribosomal protein L36 OS=Drosophila melanogaster GN=RpL36 PE=1 SV=1	1.23e-45	85
Rha_comp12221_c0_seq1	2452	573	549	O02649	sp|O02649|CH60_DROME60 kDa heat shock protein, mitochondrial OS=Drosophila melanogaster GN=Hsp60 PE=1 SV=3	0	93
Rha_comp12222_c0_seq1	1494	549	119	P42284	sp|P42284|LOLA2_DROMELongitudinals lacking protein, isoforms H/M/V OS=Drosophila melanogaster GN=lola PE=1 SV=2	1.65e-66	93
Rha_comp12223_c0_seq1	541	120	120	P55828	sp|P55828|RS20_DROME40S ribosomal protein S20 OS=Drosophila melanogaster GN=RpS20 PE=1 SV=1	4.08e-62	89
Rha_comp12224_c0_seq1	373	70	70	Q4GX87	sp|Q4GX87|RL38_JULON60S ribosomal protein L38 OS=Julodis onopordi GN=RpL38 PE=3 SV=1	5.87e-41	100
Rha_comp12225_c0_seq1	991	132	130	A6YLM6	sp|A6YLM6|FABP4_CERELFatty acid-binding protein, adipocyte OS=Cervus elaphus GN=FABP4 PE=2 SV=1	7.42e-32	66
Rha_comp12226_c0_seq1	734	130	130	Q6XIM8	sp|Q6XIM8|RS15A_DROYA40S ribosomal protein S15a OS=Drosophila yakuba GN=RpS15Aa PE=2 SV=3	5.12e-86	97
Rha_comp12227_c0_seq1	1066	92	89	Q962S7	sp|Q962S7|RL37_SPOFR60S ribosomal protein L37 OS=Spodoptera frugiperda GN=RpL37 PE=3 SV=3	1.05e-38	96
Rha_comp12228_c0_seq1	979	188	188	Q4GXG7	sp|Q4GXG7|RL18_TIMBA60S ribosomal protein L18 OS=Timarcha balearica GN=RpL18 PE=2 SV=1	3.54e-84	93
Rha_comp12229_c0_seq1	1110	136	136	Q9XSU7	sp|Q9XSU7|RL27_CANFA60S ribosomal protein L27 OS=Canis familiaris GN=RPL27 PE=2 SV=3	2e-55	83
Rha_comp12231_c0_seq1	1710	201	145	Q1HPS0	sp|Q1HPS0|MLR_BOMMOMyosin regulatory light chain 2 OS=Bombyx mori PE=1 SV=1	1.31e-68	86
Rha_comp12232_c0_seq1	689	160	139	Q95ZE8	sp|Q95ZE8|RL14_DROVI60S ribosomal protein L14 OS=Drosophila virilis GN=RpL14 PE=3 SV=1	4.46e-53	75
Rha_comp12233_c0_seq1	2134	338	342	P40926	sp|P40926|MDHM_HUMANMalate dehydrogenase, mitochondrial OS=Homo sapiens GN=MDH2 PE=1 SV=3	8.72e-158	80
Rha_comp12234_c0_seq1	1508	416	400	O16797	sp|O16797|RL3_DROME60S ribosomal protein L3 OS=Drosophila melanogaster GN=RpL3 PE=1 SV=3	0	93
Rha_comp12235_c0_seq1	1436	332	332	O44104	sp|O44104|G3P2_DROPSGlyceraldehyde-3-phosphate dehydrogenase 2 OS=Drosophila pseudoobscura pseudoobscura GN=Gapdh2 PE=2 SV=2	0	92
Rha_comp12236_c0_seq1	1323	160	160	P46778	sp|P46778|RL21_HUMAN60S ribosomal protein L21 OS=Homo sapiens GN=RPL21 PE=1 SV=2	4.62e-69	81
Rha_comp12237_c0_seq1	1324	2415	167	B2RWS6	sp|B2RWS6|EP300_MOUSEHistone acetyltransferase p300 OS=Mus musculus GN=Ep300 PE=1 SV=1	9.28e-19	46
Rha_comp12238_c0_seq1	551	133	126	Q962R2	sp|Q962R2|RS17_SPOFR40S ribosomal protein S17 OS=Spodoptera frugiperda GN=RpS17 PE=2 SV=3	8.08e-80	96
Rha_comp12239_c0_seq1	594	144	140	Q95WA0	sp|Q95WA0|RL26_LITLI60S ribosomal protein L26 OS=Littorina littorea GN=RPL26 PE=2 SV=1	2.91e-49	92
Rha_comp12240_c0_seq1	1733	149	149	P62154	sp|P62154|CALM_LOCMICalmodulin OS=Locusta migratoria PE=1 SV=2	1.44e-96	100
Rha_comp12242_c0_seq1	1353	154	147	O73872	sp|O73872|SODC_DANRESuperoxide dismutase [Cu-Zn] OS=Danio rerio GN=sod1 PE=2 SV=1	8.39e-45	74
Rha_comp12243_c0_seq1	577	59	59	P62864	sp|P62864|RS30_RAT40S ribosomal protein S30 OS=Rattus norvegicus GN=Fau PE=1 SV=1	2.68e-20	96
Rha_comp12244_c0_seq1	1029	246	254	Q9X248	sp|Q9X248|FABG_THEMA3-oxoacyl-[acyl-carrier-protein] reductase FabG OS=Thermotoga maritima (strain ATCC 43589 / MSB8 / DSM 3109 / JCM 10099) GN=fabG PE=3 SV=1	1.07e-42	59
Rha_comp12245_c0_seq1	4943	1268	1240	Q00341	sp|Q00341|VIGLN_HUMANVigilin OS=Homo sapiens GN=HDLBP PE=1 SV=2	0	72
Rha_comp12246_c0_seq1	721	229	220	P84287	sp|P84287|COX2_DROAZCytochrome c oxidase subunit 2 OS=Drosophila azteca GN=mt:CoII PE=3 SV=1	8.68e-81	81
Rha_comp12247_c0_seq1	888	215	167	Q9GLW7	sp|Q9GLW7|PRDX5_CHLAEPeroxiredoxin-5, mitochondrial OS=Chlorocebus aethiops GN=PRDX5 PE=2 SV=1	4.12e-58	71
Rha_comp12248_c0_seq1	10772	522	522	P07928	sp|P07928|VGA_BPS13A' protein OS=Enterobacteria phage S13 GN=A PE=4 SV=1	0	98
Rha_comp12250_c0_seq1	982	108	108	P48375	sp|P48375|FKB12_DROME12 kDa FK506-binding protein OS=Drosophila melanogaster GN=FK506-bp2 PE=3 SV=2	9.37e-58	87
Rha_comp12253_c0_seq1	1222	296	272	Q8JG30	sp|Q8JG30|ST1B1_CHICKSulfotransferase family cytosolic 1B member 1 OS=Gallus gallus GN=SULT1B1 PE=2 SV=1	4.19e-48	53
Rha_comp12254_c0_seq1	739	90	89	P31824	sp|P31824|ACBP_MANSEAcyl-CoA-binding protein homolog OS=Manduca sexta PE=3 SV=1	9.58e-32	85
Rha_comp12255_c0_seq1	407	65	50	Q9W334	sp|Q9W334|RS28_DROME40S ribosomal protein S28 OS=Drosophila melanogaster GN=RpS28b PE=1 SV=2	2.89e-23	94
Rha_comp12256_c1_seq1	2196	547	530	O62742	sp|O62742|NLTP_RABITNon-specific lipid-transfer protein OS=Oryctolagus cuniculus GN=SCP2 PE=1 SV=1	0	76
Rha_comp12257_c0_seq1	2432	656	644	P29844	sp|P29844|HSP7C_DROMEHeat shock 70 kDa protein cognate 3 OS=Drosophila melanogaster GN=Hsc70-3 PE=2 SV=2	0	95
Rha_comp12258_c0_seq1	1205	110	110	P42678	sp|P42678|SUI1_ANOGAProtein translation factor SUI1 homolog OS=Anopheles gambiae GN=AGAP006459 PE=3 SV=1	1.03e-67	97
Rha_comp12261_c0_seq1	1975	495	386	Q24618	sp|Q24618|EXU1_DROPSMaternal protein exuperantia-1 OS=Drosophila pseudoobscura pseudoobscura GN=exu1 PE=3 SV=2	3.7e-69	56
Rha_comp12264_c0_seq1	2138	262	262	P92177	sp|P92177|1433E_DROME14-3-3 protein epsilon OS=Drosophila melanogaster GN=14-3-3epsilon PE=1 SV=2	1.06e-159	93
Rha_comp12266_c0_seq1	2244	207	208	P18067	sp|P18067|RAB7A_CANFARas-related protein Rab-7a OS=Canis familiaris GN=RAB7A PE=2 SV=1	4.07e-119	91
Rha_comp12268_c0_seq1	1112	193	186	Q9W440	sp|Q9W440|THEM6_DROMEProtein THEM6 OS=Drosophila melanogaster GN=CG4666 PE=2 SV=1	1.18e-62	71
Rha_comp12269_c0_seq1	819	68	68	Q7Z1B8	sp|Q7Z1B8|S61G1_GRYORProtein transport protein Sec61 subunit gamma OS=Gryllotalpa orientalis GN=SEC61G PE=3 SV=1	7.21e-27	98
Rha_comp1226_c0_seq1	734	754	182	Q18673	sp|Q18673|NEPL1_CAEELNeprilysin-1 OS=Caenorhabditis elegans GN=nep-1 PE=1 SV=3	3.28e-53	62
Rha_comp12270_c0_seq1	904	158	117	Q5M8V0	sp|Q5M8V0|BT3L4_XENTRTranscription factor BTF3 homolog 4 OS=Xenopus tropicalis GN=btf3l4 PE=2 SV=1	2.63e-51	86
Rha_comp12272_c0_seq1	1029	65	64	Q6TAW2	sp|Q6TAW2|SERP2_MOUSEStress-associated endoplasmic reticulum protein 2 OS=Mus musculus GN=Serp2 PE=3 SV=2	1.89e-27	85
Rha_comp12273_c0_seq1	1411	410	356	Q90935	sp|Q90935|NEUS_CHICKNeuroserpin OS=Gallus gallus GN=SERPINI1 PE=1 SV=1	2.28e-51	55
Rha_comp12274_c0_seq1	1189	104	87	Q17QV3	sp|Q17QV3|SUMO3_BOVINSmall ubiquitin-related modifier 3 OS=Bos taurus GN=SUMO3 PE=3 SV=1	8.21e-37	83
Rha_comp12275_c0_seq1	1042	217	195	P46430	sp|P46430|GSTT1_MANSEGlutathione S-transferase 1 OS=Manduca sexta GN=GST1 PE=2 SV=1	1.03e-44	61
Rha_comp12276_c0_seq1	3376	967	910	O57579	sp|O57579|AMPN_CHICKAminopeptidase N OS=Gallus gallus GN=ANPEP PE=1 SV=1	0	58
Rha_comp12277_c0_seq1	1119	392	286	P13582	sp|P13582|EAST_DROMESerine protease easter OS=Drosophila melanogaster GN=ea PE=1 SV=3	5.3e-56	56
Rha_comp12279_c0_seq1	2914	678	675	P45844	sp|P45844|ABCG1_HUMANATP-binding cassette sub-family G member 1 OS=Homo sapiens GN=ABCG1 PE=1 SV=3	0	63
Rha_comp12282_c0_seq1	1538	517	454	B0WC46	sp|B0WC46|TRET1_CULQUFacilitated trehalose transporter Tret1 OS=Culex quinquefasciatus GN=Tret1 PE=3 SV=1	1.25e-57	53
Rha_comp12283_c0_seq1	1011	180	143	Q5RAF0	sp|Q5RAF0|NUDT4_PONABDiphosphoinositol polyphosphate phosphohydrolase 2 OS=Pongo abelii GN=NUDT4 PE=2 SV=1	1.14e-50	79
Rha_comp12284_c0_seq1	2171	476	473	Q9JLR1	sp|Q9JLR1|S61A2_MOUSEProtein transport protein Sec61 subunit alpha isoform 2 OS=Mus musculus GN=Sec61a2 PE=2 SV=3	0	97
Rha_comp12285_c0_seq1	2064	807	559	Q767L0	sp|Q767L0|ABCF1_PIGATP-binding cassette sub-family F member 1 OS=Sus scrofa GN=ABCF1 PE=3 SV=1	0	81
Rha_comp12286_c0_seq1	1614	241	233	Q9UHQ4	sp|Q9UHQ4|BAP29_HUMANB-cell receptor-associated protein 29 OS=Homo sapiens GN=BCAP29 PE=1 SV=2	1.87e-23	57
Rha_comp12287_c0_seq1	2007	216	216	P62494	sp|P62494|RB11A_RATRas-related protein Rab-11A OS=Rattus norvegicus GN=Rab11a PE=1 SV=3	9.61e-123	89
Rha_comp12288_c0_seq1	4062	1058	1030	P22314	sp|P22314|UBA1_HUMANUbiquitin-like modifier-activating enzyme 1 OS=Homo sapiens GN=UBA1 PE=1 SV=3	0	78
Rha_comp12289_c0_seq1	1702	208	157	Q8CJ61	sp|Q8CJ61|CKLF4_MOUSECKLF-like MARVEL transmembrane domain-containing protein 4 OS=Mus musculus GN=Cmtm4 PE=2 SV=1	1.11e-09	49
Rha_comp12290_c0_seq1	1755	541	396	Q9BI17	sp|Q9BI17|YELL_DROYAProtein yellow OS=Drosophila yakuba GN=y PE=3 SV=1	3.42e-50	50
Rha_comp12291_c0_seq1	1132	280	159	Q9H3N1	sp|Q9H3N1|TMX1_HUMANThioredoxin-related transmembrane protein 1 OS=Homo sapiens GN=TMX1 PE=1 SV=1	3.03e-56	72
Rha_comp12292_c0_seq1	1138	184	136	Q9VH95	sp|Q9VH95|YC17_DROMEUncharacterized protein CG16817 OS=Drosophila melanogaster GN=CG16817 PE=1 SV=1	1.24e-25	61
Rha_comp12296_c0_seq1	2540	802	745	Q9W770	sp|Q9W770|SPON1_CHICKSpondin-1 OS=Gallus gallus GN=SPON1 PE=2 SV=1	1.76e-102	47
Rha_comp12297_c0_seq1	2337	845	295	P08155	sp|P08155|KRH1_DROMEKrueppel homolog 1 OS=Drosophila melanogaster GN=Kr-h1 PE=2 SV=2	3.49e-109	66
Rha_comp12298_c0_seq1	1818	459	327	Q02819	sp|Q02819|NUCB1_MOUSENucleobindin-1 OS=Mus musculus GN=Nucb1 PE=1 SV=2	7.31e-63	62
Rha_comp12299_c0_seq1	2417	502	213	Q9UPY6	sp|Q9UPY6|WASF3_HUMANWiskott-Aldrich syndrome protein family member 3 OS=Homo sapiens GN=WASF3 PE=1 SV=2	1.43e-69	72
Rha_comp1229_c0_seq1	1357	701	388	Q55EH8	sp|Q55EH8|ABCGN_DICDIABC transporter G family member 23 OS=Dictyostelium discoideum GN=abcG23 PE=3 SV=2	3.89e-59	53
Rha_comp12300_c0_seq1	1767	387	355	Q9U1M2	sp|Q9U1M2|TM120_DROMETransmembrane protein 120 homolog OS=Drosophila melanogaster GN=CG32795 PE=1 SV=1	1.37e-131	74
Rha_comp12301_c0_seq1	397	76	57	Q24154	sp|Q24154|RL29_DROME60S ribosomal protein L29 OS=Drosophila melanogaster GN=RpL29 PE=1 SV=1	9.54e-21	84
Rha_comp12302_c0_seq1	1463	217	150	Q9VJ26	sp|Q9VJ26|EFHD2_DROMEEF-hand domain-containing protein D2 homolog OS=Drosophila melanogaster GN=Swip-1 PE=2 SV=1	1.56e-59	82
Rha_comp12304_c0_seq1	1972	352	236	Q94901	sp|Q94901|LARK_DROMERNA-binding protein lark OS=Drosophila melanogaster GN=lark PE=1 SV=1	2.97e-101	80
Rha_comp12306_c0_seq1	1351	148	148	P45594	sp|P45594|CADF_DROMECofilin/actin-depolymerizing factor homolog OS=Drosophila melanogaster GN=tsr PE=2 SV=1	9.62e-88	95
Rha_comp12307_c0_seq1	886	153	98	Q9D1L0	sp|Q9D1L0|CHCH2_MOUSECoiled-coil-helix-coiled-coil-helix domain-containing protein 2, mitochondrial OS=Mus musculus GN=Chchd2 PE=2 SV=1	2.79e-26	68
Rha_comp12308_c0_seq1	1983	505	445	Q8JG64	sp|Q8JG64|PDIA3_CHICKProtein disulfide-isomerase A3 OS=Gallus gallus GN=PDIA3 PE=2 SV=1	1.89e-145	69
Rha_comp12309_c0_seq1	2428	338	324	Q8K021	sp|Q8K021|SCAM1_MOUSESecretory carrier-associated membrane protein 1 OS=Mus musculus GN=Scamp1 PE=1 SV=1	5.64e-60	64
Rha_comp12310_c0_seq1	1671	419	424	Q9VSA3	sp|Q9VSA3|ACADM_DROMEProbable medium-chain specific acyl-CoA dehydrogenase, mitochondrial OS=Drosophila melanogaster GN=CG12262 PE=1 SV=1	0	83
Rha_comp12311_c0_seq1	2396	765	242	Q9ULC8	sp|Q9ULC8|ZDHC8_HUMANProbable palmitoyltransferase ZDHHC8 OS=Homo sapiens GN=ZDHHC8 PE=1 SV=3	1.83e-82	73
Rha_comp12312_c0_seq1	1212	446	341	Q34048	sp|Q34048|NU4M_CERCANADH-ubiquinone oxidoreductase chain 4 OS=Ceratitis capitata GN=ND4 PE=3 SV=2	8.89e-116	76
Rha_comp12313_c0_seq1	3983	373	369	P80467	sp|P80467|ADHX_UROHAAlcohol dehydrogenase class-3 OS=Uromastyx hardwickii PE=1 SV=1	0	86
Rha_comp12314_c0_seq1	1046	216	213	P23284	sp|P23284|PPIB_HUMANPeptidyl-prolyl cis-trans isomerase B OS=Homo sapiens GN=PPIB PE=1 SV=2	3.37e-84	80
Rha_comp12317_c0_seq1	955	235	230	P40304	sp|P40304|PSB1_DROMEProteasome subunit beta type-1 OS=Drosophila melanogaster GN=Prosbeta6 PE=2 SV=2	5.02e-96	75
Rha_comp12319_c0_seq1	834	203	158	P36241	sp|P36241|RL19_DROME60S ribosomal protein L19 OS=Drosophila melanogaster GN=RpL19 PE=1 SV=2	9.18e-98	94
Rha_comp12320_c0_seq1	2617	437	433	Q793F9	sp|Q793F9|VPS4A_RATVacuolar protein sorting-associated protein 4A OS=Rattus norvegicus GN=Vps4a PE=2 SV=1	0	88
Rha_comp12321_c0_seq1	1850	553	531	Q5ZJK8	sp|Q5ZJK8|TCPH_CHICKT-complex protein 1 subunit eta OS=Gallus gallus GN=CCT7 PE=1 SV=1	0	89
Rha_comp12322_c0_seq1	500	82	73	Q62425	sp|Q62425|NDUA4_MOUSENADH dehydrogenase [ubiquinone] 1 alpha subcomplex subunit 4 OS=Mus musculus GN=Ndufa4 PE=1 SV=2	3.93e-18	67
Rha_comp12323_c0_seq1	2258	422	401	Q7Z7E8	sp|Q7Z7E8|UB2Q1_HUMANUbiquitin-conjugating enzyme E2 Q1 OS=Homo sapiens GN=UBE2Q1 PE=1 SV=1	2.06e-127	66
Rha_comp12325_c0_seq1	2119	611	400	Q8BGD9	sp|Q8BGD9|IF4B_MOUSEEukaryotic translation initiation factor 4B OS=Mus musculus GN=Eif4b PE=1 SV=1	5.31e-33	48
Rha_comp12328_c0_seq1	888	185	171	Q9UNL2	sp|Q9UNL2|SSRG_HUMANTranslocon-associated protein subunit gamma OS=Homo sapiens GN=SSR3 PE=1 SV=1	1.72e-62	81
Rha_comp12329_c0_seq1	2662	567	518	Q9UPE1	sp|Q9UPE1|SRPK3_HUMANSRSF protein kinase 3 OS=Homo sapiens GN=SRPK3 PE=1 SV=2	0	71
Rha_comp12330_c0_seq1	2085	243	227	A5GFS8	sp|A5GFS8|VAPB_PIGVesicle-associated membrane protein-associated protein B OS=Sus scrofa GN=VAPB PE=3 SV=1	2.39e-56	67
Rha_comp12331_c0_seq1	884	144	96	Q5RA42	sp|Q5RA42|IF1AX_PONABEukaryotic translation initiation factor 1A, X-chromosomal OS=Pongo abelii GN=EIF1AX PE=2 SV=3	4.79e-51	88
Rha_comp12334_c0_seq1	1486	415	415	Q01604	sp|Q01604|PGK_DROMEPhosphoglycerate kinase OS=Drosophila melanogaster GN=Pgk PE=2 SV=2	0	85
Rha_comp12337_c0_seq1	1843	238	176	P08962	sp|P08962|CD63_HUMANCD63 antigen OS=Homo sapiens GN=CD63 PE=1 SV=2	7.97e-31	55
Rha_comp12338_c0_seq1	1757	286	148	Q6AYT4	sp|Q6AYT4|F122A_RATProtein FAM122A OS=Rattus norvegicus GN=Fam122a PE=2 SV=1	8.78e-06	50
Rha_comp12339_c0_seq1	6887	1007	1030	Q8VHC8	sp|Q8VHC8|MA2B1_CAVPOLysosomal alpha-mannosidase OS=Cavia porcellus GN=MAN2B1 PE=1 SV=1	0	58
Rha_comp12340_c0_seq1	3688	626	507	Q24114	sp|Q24114|DALY_DROMEDivision abnormally delayed protein OS=Drosophila melanogaster GN=dally PE=1 SV=1	1.84e-74	50
Rha_comp12341_c0_seq1	1511	250	68	Q94972	sp|Q94972|H13_DROVIHistone H1.3 OS=Drosophila virilis GN=His1.3 PE=3 SV=1	1.89e-24	85
Rha_comp12342_c0_seq1	904	142	137	Q2HJ57	sp|Q2HJ57|COTL1_BOVINCoactosin-like protein OS=Bos taurus GN=COTL1 PE=2 SV=3	2.65e-33	62
Rha_comp12343_c0_seq1	1110	249	225	Q9VBV3	sp|Q9VBV3|TAKT_DROMEProtein takeout OS=Drosophila melanogaster GN=to PE=2 SV=1	6.66e-13	43
Rha_comp12344_c0_seq1	1435	449	433	Q24319	sp|Q24319|OST48_DROMEDolichyl-diphosphooligosaccharide--protein glycosyltransferase 48 kDa subunit OS=Drosophila melanogaster GN=Ost48 PE=2 SV=2	0	80
Rha_comp12345_c0_seq1	1268	215	202	Q9V3U9	sp|Q9V3U9|SLMO_DROMEProtein slowmo OS=Drosophila melanogaster GN=slmo PE=2 SV=1	4.06e-96	80
Rha_comp12346_c0_seq1	773	163	163	Q71U00	sp|Q71U00|SKP1_XENLAS-phase kinase-associated protein 1 OS=Xenopus laevis GN=skp1 PE=1 SV=3	5.66e-73	92
Rha_comp12347_c0_seq1	2674	610	608	Q27128	sp|Q27128|PAPSS_URECABifunctional 3'-phosphoadenosine 5'-phosphosulfate synthase OS=Urechis caupo PE=2 SV=1	0	79
Rha_comp12348_c0_seq1	2089	593	593	P31335	sp|P31335|PUR9_CHICKBifunctional purine biosynthesis protein PURH OS=Gallus gallus GN=ATIC PE=1 SV=1	0	82
Rha_comp12350_c0_seq1	704	168	152	Q9D7P6	sp|Q9D7P6|ISCU_MOUSEIron-sulfur cluster assembly enzyme ISCU, mitochondrial OS=Mus musculus GN=Iscu PE=1 SV=1	1.29e-76	86
Rha_comp12351_c0_seq1	2072	522	505	Q27245	sp|Q27245|YH24_CAEELPutative aminopeptidase W07G4.4 OS=Caenorhabditis elegans GN=W07G4.4 PE=1 SV=1	4.78e-128	61
Rha_comp12352_c0_seq1	1043	255	251	P38117	sp|P38117|ETFB_HUMANElectron transfer flavoprotein subunit beta OS=Homo sapiens GN=ETFB PE=1 SV=3	5.77e-117	80
Rha_comp12353_c0_seq1	2106	238	236	P28648	sp|P28648|CD63_RATCD63 antigen OS=Rattus norvegicus GN=Cd63 PE=1 SV=2	1.03e-42	53
Rha_comp12354_c0_seq1	1063	142	97	Q75Q41	sp|Q75Q41|TOM22_RATMitochondrial import receptor subunit TOM22 homolog OS=Rattus norvegicus GN=Tomm22 PE=1 SV=1	2.72e-13	67
Rha_comp12355_c0_seq1	778	111	109	Q94524	sp|Q94524|DYLT_DROMEDynein light chain Tctex-type OS=Drosophila melanogaster GN=Dlc90F PE=1 SV=1	4.29e-53	84
Rha_comp12356_c0_seq1	1235	178	137	Q9Y3C1	sp|Q9Y3C1|NOP16_HUMANNucleolar protein 16 OS=Homo sapiens GN=NOP16 PE=1 SV=2	7.35e-22	59
Rha_comp12357_c0_seq1	2244	154	151	Q9CYL5	sp|Q9CYL5|GAPR1_MOUSEGolgi-associated plant pathogenesis-related protein 1 OS=Mus musculus GN=Glipr2 PE=2 SV=3	1.29e-22	58
Rha_comp12358_c0_seq1	835	124	54	Q32L83	sp|Q32L83|BRI3_BOVINBrain protein I3 OS=Bos taurus GN=BRI3 PE=2 SV=1	8.44e-16	74
Rha_comp12359_c0_seq1	898	224	219	P30041	sp|P30041|PRDX6_HUMANPeroxiredoxin-6 OS=Homo sapiens GN=PRDX6 PE=1 SV=3	3.66e-72	69
Rha_comp12360_c0_seq1	1689	464	403	Q80YD6	sp|Q80YD6|SRGEF_MOUSESecretion-regulating guanine nucleotide exchange factor OS=Mus musculus GN=Sergef PE=2 SV=2	2.52e-52	48
Rha_comp12361_c0_seq1	4538	978	912	Q9V498	sp|Q9V498|CSTN1_DROMECalsyntenin-1 OS=Drosophila melanogaster GN=Cals PE=1 SV=2	0	59
Rha_comp12362_c0_seq1	1096	243	246	Q94516	sp|Q94516|AT5F1_DROMEATP synthase subunit b, mitochondrial OS=Drosophila melanogaster GN=ATPsyn-b PE=2 SV=2	8.54e-81	69
Rha_comp12363_c0_seq1	1063	157	156	Q9DDJ0	sp|Q9DDJ0|UBC9B_DANRESUMO-conjugating enzyme UBC9-B OS=Danio rerio GN=ube2ib PE=1 SV=1	8.92e-99	96
Rha_comp12364_c0_seq1	2807	541	542	Q68FQ0	sp|Q68FQ0|TCPE_RATT-complex protein 1 subunit epsilon OS=Rattus norvegicus GN=Cct5 PE=1 SV=1	0	85
Rha_comp12366_c0_seq1	1498	382	217	P55113	sp|P55113|NAS7_CAEELZinc metalloproteinase nas-7 OS=Caenorhabditis elegans GN=nas-7 PE=2 SV=2	2.6e-46	60
Rha_comp12369_c0_seq1	1034	175	174	P26990	sp|P26990|ARF6_CHICKADP-ribosylation factor 6 OS=Gallus gallus GN=ARF6 PE=2 SV=3	1.97e-122	100
Rha_comp12370_c0_seq1	1500	299	280	P89116	sp|P89116|CASP1_SPOFRCaspase-1 OS=Spodoptera frugiperda PE=1 SV=1	2.9e-109	73
Rha_comp12372_c0_seq1	2514	399	83	P49415	sp|P49415|SDC_DROMESyndecan OS=Drosophila melanogaster GN=Sdc PE=2 SV=2	1.07e-33	91
Rha_comp12373_c0_seq1	1599	237	87	P54845	sp|P54845|NRL_HUMANNeural retina-specific leucine zipper protein OS=Homo sapiens GN=NRL PE=1 SV=1	2.6e-24	75
Rha_comp12374_c0_seq1	776	117	115	Q25532	sp|Q25532|VATG_MANSEV-type proton ATPase subunit G OS=Manduca sexta PE=3 SV=1	3.41e-31	92
Rha_comp12375_c0_seq1	1770	529	529	Q6TGS6	sp|Q6TGS6|SYYC_DANRETyrosine--tRNA ligase, cytoplasmic OS=Danio rerio GN=yars PE=2 SV=2	0	83
Rha_comp12377_c0_seq1	1565	358	351	Q5RAJ6	sp|Q5RAJ6|DJB11_PONABDnaJ homolog subfamily B member 11 OS=Pongo abelii GN=DNAJB11 PE=2 SV=1	5.64e-147	74
Rha_comp12378_c0_seq1	2190	681	279	O97596	sp|O97596|S20A1_FELCASodium-dependent phosphate transporter 1 OS=Felis catus GN=Slc20a1 PE=2 SV=2	2.58e-80	69
Rha_comp12379_c0_seq1	2734	858	413	Q9V4Z9	sp|Q9V4Z9|LINES_DROMEProtein lines OS=Drosophila melanogaster GN=lin PE=1 SV=1	1.15e-114	71
Rha_comp12380_c0_seq1	2788	663	641	Q99805	sp|Q99805|TM9S2_HUMANTransmembrane 9 superfamily member 2 OS=Homo sapiens GN=TM9SF2 PE=1 SV=1	0	80
Rha_comp12381_c0_seq1	2054	346	322	P13086	sp|P13086|SUCA_RATSuccinyl-CoA ligase [ADP/GDP-forming] subunit alpha, mitochondrial OS=Rattus norvegicus GN=Suclg1 PE=2 SV=2	4.14e-133	87
Rha_comp12382_c0_seq1	1988	322	320	P13277	sp|P13277|CYSP1_HOMAMDigestive cysteine proteinase 1 OS=Homarus americanus GN=LCP1 PE=1 SV=2	2.03e-76	59
Rha_comp12383_c0_seq1	1460	376	387	Q9QYI4	sp|Q9QYI4|DJB12_MOUSEDnaJ homolog subfamily B member 12 OS=Mus musculus GN=Dnajb12 PE=2 SV=2	7.86e-71	63
Rha_comp12384_c0_seq1	630	79	79	P60603	sp|P60603|ROMO1_MOUSEReactive oxygen species modulator 1 OS=Mus musculus GN=Romo1 PE=2 SV=1	5.29e-25	78
Rha_comp12385_c0_seq1	1105	238	236	Q29IG6	sp|Q29IG6|PNO1_DROPSRNA-binding protein pno1 OS=Drosophila pseudoobscura pseudoobscura GN=l(1)G0004 PE=3 SV=1	4.11e-101	81
Rha_comp12386_c0_seq1	1521	1019	261	Q26422	sp|Q26422|LFC_CARROLimulus clotting factor C OS=Carcinoscorpius rotundicauda PE=2 SV=1	1.72e-25	52
Rha_comp12387_c0_seq1	922	298	182	Q9UH92	sp|Q9UH92|MLX_HUMANMax-like protein X OS=Homo sapiens GN=MLX PE=1 SV=2	1e-62	77
Rha_comp12388_c0_seq1	1566	427	399	P24752	sp|P24752|THIL_HUMANAcetyl-CoA acetyltransferase, mitochondrial OS=Homo sapiens GN=ACAT1 PE=1 SV=1	0	83
Rha_comp12389_c0_seq1	2093	234	204	Q5R703	sp|Q5R703|SNG1_PONABSynaptogyrin-1 OS=Pongo abelii GN=SYNGR1 PE=2 SV=1	1.55e-42	65
Rha_comp12391_c0_seq1	3007	482	141	P97379	sp|P97379|G3BP2_MOUSERas GTPase-activating protein-binding protein 2 OS=Mus musculus GN=G3bp2 PE=1 SV=2	1.78e-43	73
Rha_comp12392_c0_seq1	456	76	71	P80977	sp|P80977|CX6C1_THUOBCytochrome c oxidase subunit 6C-1 OS=Thunnus obesus PE=1 SV=2	4.97e-13	67
Rha_comp12395_c0_seq1	1607	436	104	P47980	sp|P47980|TIS1_DROMEProtein TIS11 OS=Drosophila melanogaster GN=Tis11 PE=2 SV=2	1.66e-37	78
Rha_comp12396_c0_seq1	2743	780	776	Q99798	sp|Q99798|ACON_HUMANAconitate hydratase, mitochondrial OS=Homo sapiens GN=ACO2 PE=1 SV=2	0	85
Rha_comp12397_c0_seq1	2003	329	278	Q5SPP0	sp|Q5SPP0|CLVS2_DANREClavesin-2 OS=Danio rerio GN=clvs2 PE=2 SV=1	1.17e-68	65
Rha_comp12398_c0_seq1	1103	221	186	Q6AY25	sp|Q6AY25|TMED3_RATTransmembrane emp24 domain-containing protein 3 OS=Rattus norvegicus GN=Tmed3 PE=1 SV=1	7.34e-79	77
Rha_comp12399_c0_seq1	935	112	108	P83941	sp|P83941|ELOC_RATTranscription elongation factor B polypeptide 1 OS=Rattus norvegicus GN=Tceb1 PE=1 SV=1	2.33e-68	96
Rha_comp12400_c0_seq1	3126	297	299	O35075	sp|O35075|DSCR3_MOUSEDown syndrome critical region protein 3 homolog OS=Mus musculus GN=Dscr3 PE=2 SV=1	1.71e-105	75
Rha_comp12401_c0_seq1	1590	390	344	P40796	sp|P40796|LA_DROMELa protein homolog OS=Drosophila melanogaster GN=La PE=1 SV=2	1.21e-67	63
Rha_comp12402_c0_seq1	1900	495	460	Q6NYE2	sp|Q6NYE2|RCC2_DANREProtein RCC2 homolog OS=Danio rerio GN=rcc2 PE=2 SV=1	1.26e-143	64
Rha_comp12403_c0_seq1	797	197	189	Q765P4	sp|Q765P4|PGRP1_HOLDIPeptidoglycan-recognition protein 1 OS=Holotrichia diomphalia GN=PGRP-1 PE=1 SV=1	1.07e-66	70
Rha_comp12404_c0_seq1	5817	2443	647	Q96JI7	sp|Q96JI7|SPTCS_HUMANSpatacsin OS=Homo sapiens GN=SPG11 PE=1 SV=3	1.41e-24	42
Rha_comp12405_c0_seq1	1053	244	246	Q9CQE8	sp|Q9CQE8|CN166_MOUSEUPF0568 protein C14orf166 homolog OS=Mus musculus PE=2 SV=1	1.58e-52	56
Rha_comp12406_c0_seq1	3418	466	416	Q499P8	sp|Q499P8|CP058_RATUPF0420 protein C16orf58 homolog OS=Rattus norvegicus PE=2 SV=1	1.07e-77	57
Rha_comp12407_c0_seq1	1511	265	274	Q5ZJR8	sp|Q5ZJR8|ELOV6_CHICKElongation of very long chain fatty acids protein 6 OS=Gallus gallus GN=ELOVL6 PE=2 SV=1	2.89e-75	62
Rha_comp12408_c0_seq1	1436	356	352	Q9V595	sp|Q9V595|DCUP_DROMEUroporphyrinogen decarboxylase OS=Drosophila melanogaster GN=Updo PE=3 SV=1	6.47e-132	69
Rha_comp12409_c0_seq1	2310	479	390	P20483	sp|P20483|MPIP_DROMEM-phase inducer phosphatase OS=Drosophila melanogaster GN=stg PE=1 SV=2	8.02e-84	57
Rha_comp12411_c0_seq1	885	172	137	Q2TBX5	sp|Q2TBX5|SSRD_BOVINTranslocon-associated protein subunit delta OS=Bos taurus GN=SSR4 PE=2 SV=1	1.61e-31	61
Rha_comp12412_c0_seq1	626	134	123	Q9V4N3	sp|Q9V4N3|CYB5_DROMECytochrome b5 OS=Drosophila melanogaster GN=Cyt-b5 PE=2 SV=1	1.58e-46	81
Rha_comp12413_c0_seq1	813	203	197	Q556Y9	sp|Q556Y9|MD2L1_DICDIMitotic spindle assembly checkpoint protein MAD2A OS=Dictyostelium discoideum GN=mad2l1-1 PE=3 SV=1	3.69e-60	70
Rha_comp12414_c0_seq1	1274	317	230	P10123	sp|P10123|RLBP1_BOVINRetinaldehyde-binding protein 1 OS=Bos taurus GN=RLBP1 PE=1 SV=4	2.6e-22	49
Rha_comp12415_c0_seq1	3087	1425	892	O44997	sp|O44997|DAPK_CAEELDeath-associated protein kinase dapk-1 OS=Caenorhabditis elegans GN=dapk-1 PE=2 SV=2	8.92e-102	48
Rha_comp12416_c0_seq1	435	58	43	P53803	sp|P53803|RPAB4_HUMANDNA-directed RNA polymerases I, II, and III subunit RPABC4 OS=Homo sapiens GN=POLR2K PE=2 SV=1	6.61e-21	97
Rha_comp12417_c0_seq1	1124	197	164	Q9N2J2	sp|Q9N2J2|GPX4_BOVINPhospholipid hydroperoxide glutathione peroxidase, mitochondrial OS=Bos taurus GN=GPX4 PE=2 SV=2	6.79e-54	70
Rha_comp12418_c0_seq1	1113	239	232	Q8BNI4	sp|Q8BNI4|DERL2_MOUSEDerlin-2 OS=Mus musculus GN=Derl2 PE=2 SV=2	1.14e-111	87
Rha_comp12420_c0_seq1	1618	309	318	Q24046	sp|Q24046|ATPB1_DROMESodium/potassium-transporting ATPase subunit beta-1 OS=Drosophila melanogaster GN=nrv1 PE=1 SV=2	1.62e-63	61
Rha_comp12421_c0_seq1	982	165	195	Q8AWD1	sp|Q8AWD1|M1I1L_DANREMid1-interacting protein 1-like OS=Danio rerio GN=mid1ip1l PE=2 SV=1	2.5e-06	39
Rha_comp12424_c0_seq1	726	151	150	Q28FC1	sp|Q28FC1|UBE2W_XENTRUbiquitin-conjugating enzyme E2 W OS=Xenopus tropicalis GN=ube2w PE=2 SV=1	8.88e-81	88
Rha_comp12425_c0_seq1	1719	307	280	Q17PI0	sp|Q17PI0|EFTS_AEDAEElongation factor Ts, mitochondrial OS=Aedes aegypti GN=AAEL000331 PE=3 SV=1	4.47e-100	73
Rha_comp12426_c0_seq1	2100	399	381	Q5TDH0	sp|Q5TDH0|DDI2_HUMANProtein DDI1 homolog 2 OS=Homo sapiens GN=DDI2 PE=1 SV=1	5.11e-132	69
Rha_comp12427_c0_seq1	1188	282	280	B0BNE5	sp|B0BNE5|ESTD_RATS-formylglutathione hydrolase OS=Rattus norvegicus GN=Esd PE=1 SV=1	1.77e-126	75
Rha_comp12429_c0_seq1	4205	1085	257	O43683	sp|O43683|BUB1_HUMANMitotic checkpoint serine/threonine-protein kinase BUB1 OS=Homo sapiens GN=BUB1 PE=1 SV=1	2.33e-42	50
Rha_comp12430_c0_seq1	2360	311	253	Q6NVN0	sp|Q6NVN0|SOX2_XENTRTranscription factor Sox-2 OS=Xenopus tropicalis GN=sox2 PE=2 SV=1	3.46e-41	61
Rha_comp12431_c0_seq1	975	148	136	Q9VQ62	sp|Q9VQ62|NPC2_DROMEProtein NPC2 homolog OS=Drosophila melanogaster GN=Npc2a PE=1 SV=1	2.47e-34	61
Rha_comp12433_c0_seq1	2288	496	487	Q8CBE3	sp|Q8CBE3|WDR37_MOUSEWD repeat-containing protein 37 OS=Mus musculus GN=Wdr37 PE=2 SV=1	1.4e-148	67
Rha_comp12436_c0_seq1	1032	211	199	Q9DCT5	sp|Q9DCT5|SDF2_MOUSEStromal cell-derived factor 2 OS=Mus musculus GN=Sdf2 PE=2 SV=1	1.36e-47	66
Rha_comp12437_c0_seq1	1887	396	392	Q7SXR3	sp|Q7SXR3|MAEA_DANREMacrophage erythroblast attacher OS=Danio rerio GN=maea PE=2 SV=2	1.73e-158	73
Rha_comp12438_c0_seq1	2178	524	511	Q28DB5	sp|Q28DB5|ALAT2_XENTRAlanine aminotransferase 2 OS=Xenopus tropicalis GN=gpt2 PE=2 SV=1	0	72
Rha_comp12439_c0_seq1	537	107	107	Q9W141	sp|Q9W141|ATPK_DROMEPutative ATP synthase subunit f, mitochondrial OS=Drosophila melanogaster GN=CG4692 PE=1 SV=1	3.96e-56	85
Rha_comp12441_c0_seq1	2290	623	617	Q9NQW7	sp|Q9NQW7|XPP1_HUMANXaa-Pro aminopeptidase 1 OS=Homo sapiens GN=XPNPEP1 PE=1 SV=3	0	69
Rha_comp12442_c0_seq1	986	213	212	P48597	sp|P48597|IF4E_XENLAEukaryotic translation initiation factor 4E OS=Xenopus laevis GN=eif4e PE=1 SV=1	1.81e-83	74
Rha_comp12443_c0_seq1	972	190	191	Q24799	sp|Q24799|MYPH_ECHGRMyophilin OS=Echinococcus granulosus PE=2 SV=1	1.12e-46	65
Rha_comp12444_c0_seq1	2086	496	472	P30419	sp|P30419|NMT1_HUMANGlycylpeptide N-tetradecanoyltransferase 1 OS=Homo sapiens GN=NMT1 PE=1 SV=2	0	76
Rha_comp12445_c0_seq1	3129	109	113	P12074	sp|P12074|CX6A1_HUMANCytochrome c oxidase subunit 6A1, mitochondrial OS=Homo sapiens GN=COX6A1 PE=1 SV=4	1.25e-25	65
Rha_comp12446_c0_seq1	2252	655	657	Q9W1J3	sp|Q9W1J3|GAD1_DROMEGastrulation defective protein 1 homolog OS=Drosophila melanogaster GN=CG5543 PE=2 SV=1	0	66
Rha_comp12447_c0_seq1	1174	377	297	Q17QU7	sp|Q17QU7|DHR13_BOVINDehydrogenase/reductase SDR family member 13 OS=Bos taurus GN=DHRS13 PE=2 SV=1	5.1e-49	55
Rha_comp12448_c0_seq1	1487	386	375	Q4QRK0	sp|Q4QRK0|MAP11_DANREMethionine aminopeptidase 1 OS=Danio rerio GN=metap1 PE=2 SV=2	0	79
Rha_comp12449_c0_seq1	673	184	107	Q7M4F4	sp|Q7M4F4|CUD1_SCHGREndocuticle structural glycoprotein SgAbd-1 OS=Schistocerca gregaria PE=1 SV=1	1.45e-32	65
Rha_comp12450_c0_seq1	1608	205	196	Q6DHC1	sp|Q6DHC1|RB18B_DANRERas-related protein Rab-18-B OS=Danio rerio GN=rab18b PE=2 SV=1	1.81e-81	76
Rha_comp12451_c0_seq1	1354	244	172	A6QPN6	sp|A6QPN6|GILT_BOVINGamma-interferon-inducible lysosomal thiol reductase OS=Bos taurus GN=IFI30 PE=2 SV=1	4.64e-26	54
Rha_comp12452_c0_seq1	1298	118	112	P62870	sp|P62870|ELOB_RATTranscription elongation factor B polypeptide 2 OS=Rattus norvegicus GN=Tceb2 PE=1 SV=1	7.34e-37	79
Rha_comp12453_c0_seq1	1200	344	236	Q9W1V3	sp|Q9W1V3|FBRL_DROMErRNA 2'-O-methyltransferase fibrillarin OS=Drosophila melanogaster GN=Fib PE=2 SV=1	8.05e-158	97
Rha_comp12456_c0_seq1	6537	2032	1996	Q14008	sp|Q14008|CKAP5_HUMANCytoskeleton-associated protein 5 OS=Homo sapiens GN=CKAP5 PE=1 SV=3	0	62
Rha_comp12458_c0_seq1	8539	1765	758	O14715	sp|O14715|RGPD8_HUMANRANBP2-like and GRIP domain-containing protein 8 OS=Homo sapiens GN=RGPD8 PE=1 SV=2	1.43e-49	47
Rha_comp12459_c0_seq1	1889	512	477	P26638	sp|P26638|SYSC_MOUSESerine--tRNA ligase, cytoplasmic OS=Mus musculus GN=Sars PE=2 SV=3	0	81
Rha_comp12460_c0_seq1	1934	375	275	Q01085	sp|Q01085|TIAR_HUMANNucleolysin TIAR OS=Homo sapiens GN=TIAL1 PE=1 SV=1	1.3e-108	74
Rha_comp12461_c0_seq1	2507	765	774	Q15436	sp|Q15436|SC23A_HUMANProtein transport protein Sec23A OS=Homo sapiens GN=SEC23A PE=1 SV=2	0	86
Rha_comp12462_c0_seq1	950	216	218	B3NZM5	sp|B3NZM5|TMEDE_DROERTransmembrane emp24 domain-containing protein eca OS=Drosophila erecta GN=eca PE=3 SV=1	3.67e-130	89
Rha_comp12463_c0_seq1	1541	361	341	Q64640	sp|Q64640|ADK_RATAdenosine kinase OS=Rattus norvegicus GN=Adk PE=1 SV=3	3.74e-126	71
Rha_comp12464_c0_seq1	1408	312	307	P41375	sp|P41375|IF2B_DROMEEukaryotic translation initiation factor 2 subunit 2 OS=Drosophila melanogaster GN=eIF-2beta PE=1 SV=1	1.9e-110	76
Rha_comp12465_c0_seq1	1176	199	81	Q05856	sp|Q05856|RSMB_DROMESmall nuclear ribonucleoprotein-associated protein B OS=Drosophila melanogaster GN=SmB PE=1 SV=1	1.27e-42	96
Rha_comp12466_c0_seq1	1710	260	258	O76879	sp|O76879|CCCP_DROMECircadian clock-controlled protein OS=Drosophila melanogaster GN=anon-3B1.2 PE=2 SV=2	2.32e-10	41
Rha_comp12468_c0_seq1	1796	376	296	Q99JY4	sp|Q99JY4|TRABD_MOUSETraB domain-containing protein OS=Mus musculus GN=Trabd PE=2 SV=1	6.29e-78	66
Rha_comp12469_c0_seq1	1072	273	253	Q02844	sp|Q02844|TRYB1_MOUSETryptase OS=Mus musculus GN=Tpsab1 PE=2 SV=1	3.76e-21	46
Rha_comp12471_c0_seq1	4514	1133	459	Q5TC82	sp|Q5TC82|RC3H1_HUMANRoquin-1 OS=Homo sapiens GN=RC3H1 PE=1 SV=1	0	81
Rha_comp12472_c0_seq1	2061	370	370	Q9R0Q6	sp|Q9R0Q6|ARC1A_MOUSEActin-related protein 2/3 complex subunit 1A OS=Mus musculus GN=Arpc1a PE=1 SV=1	5.54e-150	76
Rha_comp12473_c0_seq1	844	158	80	Q6GLZ8	sp|Q6GLZ8|SNR27_XENLAU4/U6.U5 small nuclear ribonucleoprotein 27 kDa protein OS=Xenopus laevis GN=snrnp27 PE=2 SV=1	8.69e-22	75
Rha_comp12474_c0_seq1	1434	338	334	P00636	sp|P00636|F16P1_PIGFructose-1,6-bisphosphatase 1 OS=Sus scrofa GN=FBP1 PE=1 SV=4	3.47e-144	79
Rha_comp12477_c0_seq1	945	253	242	Q9VEG9	sp|Q9VEG9|NRM_DROMENurim homolog OS=Drosophila melanogaster GN=nrm PE=2 SV=1	4.57e-52	57
Rha_comp12478_c0_seq1	1569	261	136	Q969T9	sp|Q969T9|WBP2_HUMANWW domain-binding protein 2 OS=Homo sapiens GN=WBP2 PE=1 SV=1	8.62e-33	68
Rha_comp12479_c0_seq1	485	71	66	Q00361	sp|Q00361|ATP5I_BOVINATP synthase subunit e, mitochondrial OS=Bos taurus GN=ATP5I PE=1 SV=2	8.22e-06	59
Rha_comp12481_c0_seq1	1307	274	206	Q69BJ9	sp|Q69BJ9|UCRI_AOTAZCytochrome b-c1 complex subunit Rieske, mitochondrial OS=Aotus azarae GN=UQCRFS1 PE=3 SV=1	2.95e-94	81
Rha_comp12482_c0_seq1	1010	191	169	P12815	sp|P12815|PDCD6_MOUSEProgrammed cell death protein 6 OS=Mus musculus GN=Pdcd6 PE=1 SV=2	2.29e-77	79
Rha_comp12484_c0_seq1	1443	384	384	P56175	sp|P56175|RCL1_DROMEProbable RNA 3'-terminal phosphate cyclase-like protein OS=Drosophila melanogaster GN=Rtc1 PE=2 SV=3	2.26e-144	74
Rha_comp12485_c0_seq1	2964	905	843	O55029	sp|O55029|COPB2_MOUSECoatomer subunit beta' OS=Mus musculus GN=Copb2 PE=2 SV=2	0	86
Rha_comp12486_c0_seq1	1207	345	307	Q9H3K2	sp|Q9H3K2|GHITM_HUMANGrowth hormone-inducible transmembrane protein OS=Homo sapiens GN=GHITM PE=1 SV=2	5.29e-93	74
Rha_comp12487_c0_seq1	1114	392	285	P13582	sp|P13582|EAST_DROMESerine protease easter OS=Drosophila melanogaster GN=ea PE=1 SV=3	9.64e-31	51
Rha_comp12488_c0_seq1	1151	226	226	P31402	sp|P31402|VATE_MANSEV-type proton ATPase subunit E OS=Manduca sexta GN=VHA26 PE=2 SV=1	2.87e-90	85
Rha_comp12489_c0_seq1	1991	498	442	Q9ERM3	sp|Q9ERM3|DGAT1_RATDiacylglycerol O-acyltransferase 1 OS=Rattus norvegicus GN=Dgat1 PE=2 SV=1	5.4e-112	64
Rha_comp12490_c0_seq1	2026	493	449	Q9R1K5	sp|Q9R1K5|FZR_MOUSEFizzy-related protein homolog OS=Mus musculus GN=Fzr1 PE=1 SV=1	0	82
Rha_comp12491_c0_seq1	2892	2485	103	Q12923	sp|Q12923|PTN13_HUMANTyrosine-protein phosphatase non-receptor type 13 OS=Homo sapiens GN=PTPN13 PE=1 SV=2	5.2e-14	63
Rha_comp12492_c0_seq1	1072	117	114	Q4R941	sp|Q4R941|SPT4H_MACFATranscription elongation factor SPT4 OS=Macaca fascicularis GN=SUPT4H1 PE=3 SV=1	4.9e-58	87
Rha_comp12493_c0_seq1	1062	145	126	Q8K5B2	sp|Q8K5B2|MCFD2_MOUSEMultiple coagulation factor deficiency protein 2 homolog OS=Mus musculus GN=Mcfd2 PE=2 SV=1	5.84e-21	60
Rha_comp12494_c0_seq1	2961	1182	490	Q6IFT4	sp|Q6IFT4|RHG20_MOUSERho GTPase-activating protein 20 OS=Mus musculus GN=Arhgap20 PE=2 SV=1	6.37e-47	47
Rha_comp12495_c0_seq1	2176	589	353	Q6P1L5	sp|Q6P1L5|F117B_HUMANProtein FAM117B OS=Homo sapiens GN=FAM117B PE=1 SV=2	8.71e-17	44
Rha_comp12496_c0_seq1	863	475	243	Q3UYG8	sp|Q3UYG8|MACD2_MOUSEO-acetyl-ADP-ribose deacetylase MACROD2 OS=Mus musculus GN=Macrod2 PE=2 SV=1	1.11e-71	67
Rha_comp12497_c0_seq1	1723	213	220	Q7M456	sp|Q7M456|RNOY_CRAGIRibonuclease Oy OS=Crassostrea gigas PE=1 SV=1	8.59e-46	57
Rha_comp12498_c0_seq1	1906	506	415	Q9V7P1	sp|Q9V7P1|UTP18_DROMEU3 small nucleolar RNA-associated protein 18 homolog OS=Drosophila melanogaster GN=wcd PE=1 SV=1	4.21e-102	60
Rha_comp12499_c0_seq1	890	239	210	Q3MHN0	sp|Q3MHN0|PSB6_BOVINProteasome subunit beta type-6 OS=Bos taurus GN=PSMB6 PE=1 SV=1	9.97e-95	83
Rha_comp124_c0_seq2	1008	486	105	P11308	sp|P11308|ERG_HUMANTranscriptional regulator ERG OS=Homo sapiens GN=ERG PE=1 SV=2	9.81e-60	93
Rha_comp12501_c0_seq1	1654	364	348	Q9HBI1	sp|Q9HBI1|PARVB_HUMANBeta-parvin OS=Homo sapiens GN=PARVB PE=1 SV=1	3.12e-149	79
Rha_comp12502_c0_seq1	953	245	245	Q6GR45	sp|Q6GR45|IF6_XENLAEukaryotic translation initiation factor 6 OS=Xenopus laevis GN=eif6 PE=2 SV=1	6.5e-136	88
Rha_comp12503_c0_seq1	2227	557	522	Q4R7W3	sp|Q4R7W3|RGPS2_MACFARas-specific guanine nucleotide-releasing factor RalGPS2 OS=Macaca fascicularis GN=RALGPS2 PE=2 SV=1	9.24e-148	64
Rha_comp12504_c0_seq1	1674	145	97	P82120	sp|P82120|CUO7_BLACRCuticle protein 7 OS=Blaberus craniifer PE=1 SV=1	8.43e-08	49
Rha_comp12505_c0_seq1	1961	382	289	Q08C93	sp|Q08C93|ABD12_DANREMonoacylglycerol lipase ABHD12 OS=Danio rerio GN=abhd12 PE=2 SV=1	2.03e-23	45
Rha_comp12506_c0_seq1	997	242	230	Q3T0Z7	sp|Q3T0Z7|DHPR_BOVINDihydropteridine reductase OS=Bos taurus GN=QDPR PE=2 SV=1	3.25e-84	74
Rha_comp12507_c0_seq1	2334	423	201	Q8N2R8	sp|Q8N2R8|FA43A_HUMANProtein FAM43A OS=Homo sapiens GN=FAM43A PE=2 SV=2	2.83e-31	57
Rha_comp12509_c0_seq1	1322	227	223	P35122	sp|P35122|UCHL_DROMEUbiquitin carboxyl-terminal hydrolase OS=Drosophila melanogaster GN=Uch PE=2 SV=2	7.66e-77	70
Rha_comp12510_c0_seq1	1095	198	195	Q7ZUN8	sp|Q7ZUN8|YKT6_DANRESynaptobrevin homolog YKT6 OS=Danio rerio GN=ykt6 PE=2 SV=1	1.57e-80	77
Rha_comp12511_c0_seq1	971	277	216	P35036	sp|P35036|TRY2_ANOGATrypsin-2 OS=Anopheles gambiae GN=TRYP2 PE=2 SV=2	8.71e-56	62
Rha_comp12512_c0_seq1	711	168	168	P59999	sp|P59999|ARPC4_MOUSEActin-related protein 2/3 complex subunit 4 OS=Mus musculus GN=Arpc4 PE=1 SV=3	1.72e-106	94
Rha_comp12513_c0_seq1	1074	257	205	P20108	sp|P20108|PRDX3_MOUSEThioredoxin-dependent peroxide reductase, mitochondrial OS=Mus musculus GN=Prdx3 PE=1 SV=1	7.81e-91	75
Rha_comp12515_c0_seq1	2458	832	791	Q6DFC6	sp|Q6DFC6|WDR75_XENLAWD repeat-containing protein 75 OS=Xenopus laevis GN=wdr75 PE=2 SV=1	4.84e-74	45
Rha_comp12517_c0_seq1	1197	198	179	Q5ZJ39	sp|Q5ZJ39|DENR_CHICKDensity-regulated protein OS=Gallus gallus GN=DENR PE=2 SV=1	2.46e-37	65
Rha_comp12518_c0_seq1	1827	493	479	Q9Y600	sp|Q9Y600|CSAD_HUMANCysteine sulfinic acid decarboxylase OS=Homo sapiens GN=CSAD PE=1 SV=2	0	71
Rha_comp12519_c0_seq1	2052	163	162	A1Z9A2	sp|A1Z9A2|U587_DROMEUPF0587 protein CG4646 OS=Drosophila melanogaster GN=CG4646 PE=2 SV=1	6.01e-53	71
Rha_comp12520_c0_seq1	3318	433	409	P53590	sp|P53590|SUCB2_PIGSuccinyl-CoA ligase [GDP-forming] subunit beta, mitochondrial (Fragment) OS=Sus scrofa GN=SUCLG2 PE=1 SV=2	2.75e-150	73
Rha_comp12521_c0_seq1	1695	429	434	O96019	sp|O96019|ACL6A_HUMANActin-like protein 6A OS=Homo sapiens GN=ACTL6A PE=1 SV=1	8.66e-171	70
Rha_comp12522_c0_seq1	933	257	239	Q9W1X9	sp|Q9W1X9|OCAD1_DROMEOCIA domain-containing protein 1 OS=Drosophila melanogaster GN=asrij PE=2 SV=1	1.82e-54	61
Rha_comp12523_c0_seq1	2612	778	782	Q9Y105	sp|Q9Y105|SYQ_DROMEProbable glutamine--tRNA ligase OS=Drosophila melanogaster GN=Aats-gln PE=1 SV=1	0	77
Rha_comp12524_c0_seq1	1112	347	253	Q9NP66	sp|Q9NP66|HM20A_HUMANHigh mobility group protein 20A OS=Homo sapiens GN=HMG20A PE=1 SV=1	2.03e-77	70
Rha_comp12525_c0_seq1	2392	847	473	Q6PEH9	sp|Q6PEH9|S39AA_DANREZinc transporter ZIP10 OS=Danio rerio GN=slc39a10 PE=2 SV=1	8.99e-53	54
Rha_comp12526_c0_seq1	874	152	153	Q5RER2	sp|Q5RER2|ATRAP_PONABType-1 angiotensin II receptor-associated protein OS=Pongo abelii GN=AGTRAP PE=2 SV=1	5.73e-09	50
Rha_comp12527_c0_seq1	7160	2716	357	Q8IN94	sp|Q8IN94|OSA_DROMETrithorax group protein osa OS=Drosophila melanogaster GN=osa PE=1 SV=1	1.86e-158	87
Rha_comp12528_c0_seq1	983	209	211	Q93113	sp|Q93113|GST1D_ANOGAGlutathione S-transferase 1, isoform D OS=Anopheles gambiae GN=GstD1 PE=1 SV=1	1.99e-40	57
Rha_comp12529_c0_seq1	3605	980	894	Q7ZUW2	sp|Q7ZUW2|HYOU1_DANREHypoxia up-regulated protein 1 OS=Danio rerio GN=hyou1 PE=2 SV=1	0	64
Rha_comp12530_c0_seq1	1215	354	250	Q5RCA6	sp|Q5RCA6|CLVS1_PONABClavesin-1 OS=Pongo abelii GN=CLVS1 PE=2 SV=1	1.1e-40	56
Rha_comp12531_c0_seq1	3308	715	781	Q8K4B0	sp|Q8K4B0|MTA1_MOUSEMetastasis-associated protein MTA1 OS=Mus musculus GN=Mta1 PE=1 SV=1	0	64
Rha_comp12532_c0_seq1	1693	403	226	Q92968	sp|Q92968|PEX13_HUMANPeroxisomal membrane protein PEX13 OS=Homo sapiens GN=PEX13 PE=1 SV=2	9.49e-32	54
Rha_comp12535_c0_seq1	516	86	79	Q20591	sp|Q20591|VA0E_CAEELV-type proton ATPase subunit e OS=Caenorhabditis elegans GN=vha-17 PE=3 SV=2	7.48e-22	75
Rha_comp12536_c0_seq1	1802	342	175	P21522	sp|P21522|ROA1_SCHAMHeterogeneous nuclear ribonucleoprotein A1, A2/B1 homolog OS=Schistocerca americana GN=HNRNP PE=2 SV=1	3.04e-98	93
Rha_comp12537_c0_seq1	1528	323	313	O00628	sp|O00628|PEX7_HUMANPeroxisomal targeting signal 2 receptor OS=Homo sapiens GN=PEX7 PE=1 SV=1	7.37e-104	69
Rha_comp12538_c0_seq1	962	189	178	P37153	sp|P37153|APOD_RABITApolipoprotein D OS=Oryctolagus cuniculus GN=APOD PE=2 SV=1	6.69e-16	47
Rha_comp12539_c0_seq1	2940	468	438	Q9VI75	sp|Q9VI75|PICAL_DROMEPhosphatidylinositol-binding clathrin assembly protein LAP OS=Drosophila melanogaster GN=lap PE=1 SV=3	0	79
Rha_comp12541_c0_seq1	1262	533	286	Q61753	sp|Q61753|SERA_MOUSED-3-phosphoglycerate dehydrogenase OS=Mus musculus GN=Phgdh PE=1 SV=3	2.73e-111	75
Rha_comp12542_c0_seq1	1609	396	342	P26267	sp|P26267|ODPA_ASCSUPyruvate dehydrogenase E1 component subunit alpha type I, mitochondrial OS=Ascaris suum PE=1 SV=1	2.7e-164	81
Rha_comp12544_c0_seq1	1375	384	394	Q640G7	sp|Q640G7|ATG4B_XENLACysteine protease ATG4B OS=Xenopus laevis GN=atg4b PE=2 SV=1	6.49e-105	64
Rha_comp12545_c0_seq1	1864	418	418	P32392	sp|P32392|ARP3_DROMEActin-related protein 3 OS=Drosophila melanogaster GN=Arp3 PE=2 SV=3	0	96
Rha_comp12546_c0_seq1	811	249	130	Q8N4B1	sp|Q8N4B1|SESQ1_HUMANSesquipedalian-1 OS=Homo sapiens GN=FAM109A PE=1 SV=1	8.65e-45	75
Rha_comp12547_c0_seq1	861	203	197	A7SXK3	sp|A7SXK3|TMED_NEMVETransmembrane emp24 domain-containing protein OS=Nematostella vectensis GN=v1g194562 PE=3 SV=1	5.29e-94	79
Rha_comp12548_c0_seq1	1333	248	183	Q6DC58	sp|Q6DC58|TM223_DANRETransmembrane protein 223 OS=Danio rerio GN=tmem223 PE=2 SV=1	6.43e-32	56
Rha_comp12549_c0_seq1	1775	243	243	Q9VRG7	sp|Q9VRG7|CNEP1_DROMECTD nuclear envelope phosphatase 1 homolog OS=Drosophila melanogaster GN=Dd PE=2 SV=1	4.72e-127	87
Rha_comp12551_c0_seq1	2684	890	840	P56695	sp|P56695|WFS1_MOUSEWolframin OS=Mus musculus GN=Wfs1 PE=1 SV=1	3.62e-62	44
Rha_comp12553_c0_seq1	1799	372	359	Q9JJK4	sp|Q9JJK4|PEX3_RATPeroxisomal biogenesis factor 3 OS=Rattus norvegicus GN=Pex3 PE=1 SV=1	5.11e-60	55
Rha_comp12554_c0_seq1	1317	216	193	Q9VRL2	sp|Q9VRL2|GOSR2_DROMEProbable Golgi SNAP receptor complex member 2 OS=Drosophila melanogaster GN=membrin PE=2 SV=1	5.14e-57	72
Rha_comp12555_c0_seq1	1861	578	578	Q9V9A7	sp|Q9V9A7|MCCB_DROMEProbable methylcrotonoyl-CoA carboxylase beta chain, mitochondrial OS=Drosophila melanogaster GN=l(2)04524 PE=2 SV=1	0	81
Rha_comp12556_c0_seq1	1844	673	113	Q05516	sp|Q05516|ZBT16_HUMANZinc finger and BTB domain-containing protein 16 OS=Homo sapiens GN=ZBTB16 PE=1 SV=2	1.6e-08	50
Rha_comp12557_c0_seq1	1078	244	244	Q95083	sp|Q95083|PSA5_DROMEProteasome subunit alpha type-5 OS=Drosophila melanogaster GN=Prosalpha5 PE=2 SV=2	1.05e-137	88
Rha_comp12558_c0_seq1	1234	198	171	Q9VMV6	sp|Q9VMV6|SELT_DROMESelT-like protein OS=Drosophila melanogaster GN=CG3887 PE=2 SV=1	1.41e-62	74
Rha_comp12560_c0_seq1	1015	193	106	Q00649	sp|Q00649|HSPB1_CHICKHeat shock protein beta-1 OS=Gallus gallus GN=HSPB1 PE=2 SV=1	4.1e-17	62
Rha_comp12562_c0_seq1	1144	334	120	Q5ZLX5	sp|Q5ZLX5|ZRAB2_CHICKZinc finger Ran-binding domain-containing protein 2 OS=Gallus gallus GN=ZRANB2 PE=2 SV=1	1.23e-42	74
Rha_comp12564_c0_seq1	2120	533	467	Q6NW85	sp|Q6NW85|ARI1L_DANREE3 ubiquitin-protein ligase arih1l OS=Danio rerio GN=arih1l PE=2 SV=1	0	85
Rha_comp12566_c0_seq1	619	118	114	Q7T2B9	sp|Q7T2B9|MTPN_DANREMyotrophin OS=Danio rerio GN=mtpn PE=3 SV=1	1.93e-33	77
Rha_comp12567_c0_seq1	3758	1306	143	Q7TT18	sp|Q7TT18|MCAF1_MOUSEActivating transcription factor 7-interacting protein 1 OS=Mus musculus GN=Atf7ip PE=1 SV=1	4.27e-28	58
Rha_comp12568_c0_seq1	3378	609	473	B4MB78	sp|B4MB78|FOXO_DROVIForkhead box protein O OS=Drosophila virilis GN=foxo PE=3 SV=1	3.63e-109	62
Rha_comp12569_c0_seq1	1789	323	304	Q24048	sp|Q24048|ATPB2_DROMESodium/potassium-transporting ATPase subunit beta-2 OS=Drosophila melanogaster GN=nrv2 PE=1 SV=2	8.6e-108	72
Rha_comp12570_c0_seq1	1465	386	219	B4F753	sp|B4F753|ABD12_XENTRMonoacylglycerol lipase ABHD12 OS=Xenopus tropicalis GN=abhd12 PE=2 SV=1	4.66e-22	50
Rha_comp12571_c0_seq1	2111	569	483	Q01820	sp|Q01820|GCL_DROMEProtein germ cell-less OS=Drosophila melanogaster GN=gcl PE=2 SV=1	1.51e-100	58
Rha_comp12572_c0_seq1	1854	420	68	Q8BG81	sp|Q8BG81|PDIP3_MOUSEPolymerase delta-interacting protein 3 OS=Mus musculus GN=Poldip3 PE=1 SV=1	1.12e-12	64
Rha_comp12574_c0_seq1	1954	380	364	Q178M1	sp|Q178M1|FEN1_AEDAEFlap endonuclease 1 OS=Aedes aegypti GN=Fen1 PE=3 SV=1	0	88
Rha_comp12575_c0_seq1	2184	644	282	Q3ZCX4	sp|Q3ZCX4|ZN568_HUMANZinc finger protein 568 OS=Homo sapiens GN=ZNF568 PE=2 SV=2	1.3e-62	56
Rha_comp12576_c0_seq1	4051	908	888	Q4FZT9	sp|Q4FZT9|PSMD2_RAT26S proteasome non-ATPase regulatory subunit 2 OS=Rattus norvegicus GN=Psmd2 PE=2 SV=1	0	84
Rha_comp12577_c0_seq1	645	151	137	Q9CQK1	sp|Q9CQK1|ZNHI3_MOUSEZinc finger HIT domain-containing protein 3 OS=Mus musculus GN=Znhit3 PE=1 SV=1	5.6e-21	55
Rha_comp12578_c0_seq1	1114	215	212	Q9VG98	sp|Q9VG98|GSTT2_DROMEGlutathione S-transferase D2 OS=Drosophila melanogaster GN=GstD2 PE=3 SV=1	2.9e-45	58
Rha_comp12579_c0_seq1	4212	306	192	Q9VM35	sp|Q9VM35|U2QL1_DROMEUbiquitin-conjugating enzyme E2Q-like protein CG4502 OS=Drosophila melanogaster GN=CG4502 PE=2 SV=1	3.03e-83	81
Rha_comp1257_c0_seq1	935	155	139	P61149	sp|P61149|FGF1_RATFibroblast growth factor 1 OS=Rattus norvegicus GN=Fgf1 PE=1 SV=1	1.26e-21	58
Rha_comp12580_c0_seq1	1395	285	272	Q60809	sp|Q60809|CNOT7_MOUSECCR4-NOT transcription complex subunit 7 OS=Mus musculus GN=Cnot7 PE=1 SV=1	5.98e-142	88
Rha_comp12581_c0_seq1	1426	448	211	P17133	sp|P17133|RU17_DROMEU1 small nuclear ribonucleoprotein 70 kDa OS=Drosophila melanogaster GN=snRNP-U1-70K PE=1 SV=2	6.75e-76	90
Rha_comp12582_c0_seq1	552	139	138	B5XGE7	sp|B5XGE7|TPC2L_SALSATrafficking protein particle complex subunit 2-like protein OS=Salmo salar GN=trappc2l PE=2 SV=1	6.39e-53	74
Rha_comp12583_c0_seq1	1202	276	221	Q9V447	sp|Q9V447|KRH2_DROMEKrueppel homolog 2 OS=Drosophila melanogaster GN=Kr-h2 PE=1 SV=1	1.26e-79	72
Rha_comp12586_c0_seq1	860	184	175	P14318	sp|P14318|MP20_DROMEMuscle-specific protein 20 OS=Drosophila melanogaster GN=Mp20 PE=2 SV=2	3.98e-75	81
Rha_comp12587_c0_seq1	1622	396	386	P55035	sp|P55035|PSMD4_DROME26S proteasome non-ATPase regulatory subunit 4 OS=Drosophila melanogaster GN=Rpn10 PE=1 SV=2	5.86e-135	74
Rha_comp12589_c0_seq1	1186	341	324	Q16MG9	sp|Q16MG9|ASNA_AEDAEATPase ASNA1 homolog OS=Aedes aegypti GN=AAEL011136 PE=3 SV=1	3.87e-175	89
Rha_comp12590_c0_seq1	1681	492	469	Q5RE09	sp|Q5RE09|DC1L2_PONABCytoplasmic dynein 1 light intermediate chain 2 OS=Pongo abelii GN=DYNC1LI2 PE=2 SV=1	9.01e-134	64
Rha_comp12591_c0_seq1	2123	586	580	Q6GM29	sp|Q6GM29|SAC1_XENLAPhosphatidylinositide phosphatase SAC1 OS=Xenopus laevis GN=sacm1l PE=2 SV=1	0	68
Rha_comp12592_c0_seq1	1968	680	461	Q9VD51	sp|Q9VD51|DDX18_DROMEProbable ATP-dependent RNA helicase pitchoune OS=Drosophila melanogaster GN=pit PE=2 SV=2	0	90
Rha_comp12593_c0_seq1	2065	450	261	Q9XYF4	sp|Q9XYF4|ICENC_DROMECaspase Nc OS=Drosophila melanogaster GN=Nc PE=1 SV=1	1.89e-35	51
Rha_comp12594_c0_seq1	2247	680	663	A4IF87	sp|A4IF87|GNPAT_BOVINDihydroxyacetone phosphate acyltransferase OS=Bos taurus GN=GNPAT PE=2 SV=1	5.99e-109	53
Rha_comp12596_c0_seq1	2151	310	276	D4A7C0	sp|D4A7C0|GPN2_RATGPN-loop GTPase 2 OS=Rattus norvegicus GN=Gpn2 PE=3 SV=1	2.17e-88	72
Rha_comp12597_c0_seq1	1233	336	302	Q2HJD7	sp|Q2HJD7|3HIDH_BOVIN3-hydroxyisobutyrate dehydrogenase, mitochondrial OS=Bos taurus GN=HIBADH PE=2 SV=1	2.35e-93	67
Rha_comp12598_c0_seq1	2273	557	555	P12613	sp|P12613|TCPA_DROMET-complex protein 1 subunit alpha OS=Drosophila melanogaster GN=T-cp1 PE=2 SV=2	0	92
Rha_comp12599_c0_seq1	2818	448	130	Q08CG8	sp|Q08CG8|RNF44_DANRERING finger protein 44 OS=Danio rerio GN=rnf44 PE=2 SV=1	2.17e-42	76
Rha_comp125_c0_seq1	569	154	104	P54193	sp|P54193|OB83A_DROMEGeneral odorant-binding protein 83a OS=Drosophila melanogaster GN=Obp83a PE=1 SV=1	1.22e-12	50
Rha_comp12600_c0_seq1	1150	647	254	Q8N184	sp|Q8N184|ZN567_HUMANZinc finger protein 567 OS=Homo sapiens GN=ZNF567 PE=2 SV=3	6.44e-67	60
[truncated: 40,928 more rows]
