# Supplementary material for: Transcriptome sequencing and phylogenetic analysis of four species of luminescent beetles
Source: Sci Rep. 2017 May 12;7:1814. doi: 10.1038/s41598-017-01835-9 (PMC5431921; doi:10.1038/s41598-017-01835-9)
Supplement: Supplementary file 3 — Dataset S2 [file 41598_2017_1835_MOESM3_ESM.zip]

Archive with 1 entries (1 files):
- Dataset S2.txt
