# Supplementary material for: Transcriptome sequencing and phylogenetic analysis of four species of luminescent beetles
Source: Sci Rep. 2017 May 12;7:1814. doi: 10.1038/s41598-017-01835-9 (PMC5431921; doi:10.1038/s41598-017-01835-9)
Supplement: Supplementary file 4 — Dataset S3 [file 41598_2017_1835_MOESM4_ESM.zip › Dataset S3.txt]

>Luciola cruciata
ATGATAACAAACCTATTCTCAAGATTTGACCCCTCCACAAGAATAAATTTATCCTTAAATTGAATAAGAATCCTGCTTGGCCTTATTGTTTTACCAAGAATATTCTGAATTATCCCCTCACGAATCAACTTTTTATGAATTAAACTATGCTTAATTTTAAGAAATGAATTTAAAATTATTCTTAAAATCAAAAAAATAAAAAGATCAACATTAATTTTTGTATCATTATTTTCACTAATCCTTTTTAATAACGTCCTAAGTTTATTCCCATATATTTTCTCAAGAACAAGACATTTAGTATTAACTCTAACATTATCCCTCCCTTTATGATTAAGATTCATAATCTATGGATGAATAAATAATACAACTCACATATTTGCTCATTTAGTCCCTCAAGGAACCCCCGCTGTTCTTATACCTTTTATAGTATGTATCGAAACCATTAGAAATATCATCCGCCCAGGAACCTTGGCAATTCGGCTAACAGCAAATATAATTGCAGGCCACTTATTATTAACTTTAATAGGAAGAACAGGAAATAAATTATCACTATTAATAATTAATATATTAATTATATCTCAATTACTTCTACTCTTGTTAGAATCTGCTGTAGCAATCATTCAATCATATGTATTTTCTATTTTAAGAACTTTATATTCTAGAGAAGTTAATATTCCACAAATAGCCCCTTTAAGATGATTAAATCTATTTATTTATTTTATTCTAGTATTTATTATATTCAATACAATAAATTATTTTTCACTTATATATATAAACAAAAGAGAAAAACAAAAGAAATCAATTAAAACA---CTTTCATGAAAATGAATTTTACTTAATAAATGATTATTTTCAACAAACCATAAAGACATTGGAACACTATACTTTATTTTTGGTGCTTGAGCTGGAATACTAGGTACTTCCCTTAGATTATTAATCCGAGCTGAACTCGGAAATCCCGGCTCATTAATTGGAAATGATCAAATTTACAATGTAATTGTAACTGCTCATGCTTTCATCATAATTTTCTTTATAGTTATACCTATTATAATTGGAGGATTCGGAAACTGGCTAGTCCCCCTAATATTAGGAGCTCCTGACATGGCCTTCCCTCGAATAAATAATATAAGGTTCTGATTACTCCCCCCATCTCTATCCCTTCTTTTAATAAGAAGATTAGTTGAAAATGGGGCAGGAACAGGATGAACAGTTTATCCCCCCTTATCGAGAAATATTGCCCACAGAGGGTCCTCAGTAGACCTCGCAATTTTTAGACTACATCTAGCAGGAATTTCTTCTATTTTAGGGGCAGTTAATTTCATCTCAACTATTATTAATATACGATCCCTCGGAATAACTTTTGACCGGCTACCTTTATTTGTATGAGCTGTACTAATTACTGCAATTCTCCTCCTTCTTTCTCTCCCTGTTTTAGCAGGGGCTATCACAATACTCTTAACCGACCGAAATTTAAATACATCATTTTTTGACCCCGCTGGTGGGGGAGACCCAATTTTATATCAACATTTATTTTGATTTTTTGGACATCCTGAAGTATATATTCTTATTCTTCCTGGATTCGGAATAATCTCCCATATCATTAGCCAAGAAAGAGGAAAAAAAGAAACCTTTGGATCAATTGGAATAATCTATGCAATAATAGCAATTGGACTA------TTGGGGTTCGTAGTTTGAGCCCACCATATATTTACAGTTGGAATAGACGTTGATACTCGGGCTTACTTCACCTCAGCAACAATAATTATTGCAGTACCTACAGGAATTAAAATTTTTAGATGACTAGCCACTATCCACGGAACCCAAATCAATTACTCCCCTCAAATATTATGAGCACTAGGTTTTATTTTTCTTTTTACAATTGGAGGATTAACTGGAGTAATTTTAGCTAATTCTTCTATTGATATTATTCTTCATGATACTTATTATGTTGTAGCCCACTTTCACTATGTACTGTCAATAGGAGCAGTATTTGCAATTATAGGAGGAATCGTAAACTGATTTCCTTTATTCACAGGATTTTCATTAAACGAAAAACTTCTAAAAATTCAATTCTTCTCAATATTTATTGGAGTAAATTTAACATTTTTTCCCCAGCATTTTTTAGGATTAAGAGGAATACCTCGACGATATTCAGACTACCCAGATGCTTATCTTTCATGGAATCTAGTATCATCAGTAGGGTCATTGATTAGAACAGCTAGAATCCTCCTTATAGTCTATATCATATGAGAAAGTATAAATTCAATACGAAAAAATATTTTTGTTATAAATATACCAACATCAAATGAATGAATACAAAATACTCCTCCCATAGAACACACTTATTCTGAATTACCAATACTAGTTAATATGGCAACATGATTAAACCTAAATTCTCAAGATAGAATTTCACCTCTAATAGAACAACTAATCTTCTTTCATGATCACACAATAATGATTCTGGTAATAATTACCCTAATTGTACTTTATATTATACTGTCAGTAATAATTAATAAATATATCAATCGACTTCTTCTTGAAGGACAAATAATTGAATTAATTTGAACCATTGCCCCAGGAGTAACATTAATTTTTATTGCCCTTCCTAGACTACAATTATTGTACTTATTAGATGAAATTAACTGCCCATTAGTATCAATTAAATCAATAGGCCATCAATGATATTGATCTTACGAACTATCCGATTTCAAAAAAGCAGAATTTGACTCTTACATAATCCCATCTAATGAACAGAAACTATACTCATTCCGCCTATTAGAAGTTGATAACCGACTGGTACTACCAGTAAACACCCAAATTCGAATAATAGTCTCATCATCAGATGTAATTCATTCCTGAACTATCCCTTCTTCAAGAGTAAAAATTGACGCAACCCCTGGGCGATTAAATCAAACAACATTTTTTATAAACCGAACTGGAGTATTTTTTGGACAGTGCTCAGAAATTTGTGGAACAAATCATAGATTTATACCAATTGTGGTAGAAAGAGTTTTACCTAAATACTTTATCAGATGAGTAAAAAATCTC---ATGGTAAACAAAAACCACACTTACCACCTTGTAGAAGTTAGCCCCTGACCAATCTTAGGTGCATTTAGAACAATAATTATACTAACAGGAGTAATTAAATGATTCCATATCTATCAAATAAACTTATTCATAATTGGGTCATTATGTACTATTATAGTAATAATCCAGTGATGACGAGACACTACCCGAGAAGGAACATTCCAAGGACTTCATACCCTAAAAGTAGTTAAAGGACTACGCTGAGGGATAATTTTATTTATTACATCAGAAGTTCTATTTTTTGTTTCATTTTTCTGAAGATTTTTCCATAGAAGATTGGCCCCCTCTATCGAAATTGGAATAATCTGACCCCCTAAAAGAATTATCCCCTTTAATCCAATTCAAATTCCACTATTAAACACAACAATCCTAATTTCTTCAGGAATCACTGTCACATGAGCTCATCATAGATTAATAGAAAATGATTATAAACAAGCAATTTATAGCTTAGGTATTACTATTTTATTAGGAATTTATTTTTCTATCCTACAAGCCTATGAATATATAGAATCTACCTTTACTATTGCAGACTCCGTTTACGGATCAAGATTTTTTATAGCAACAGGATTCCATGGGATCCACGTAATAATTGGAACTACTTTCCTCGCTGTATGCTTATTACGACAATTTAAAAACCACTTCTCATCAACCCACCATTTTGGATTTGAGGCTGCAGCCTGATATTGACATTTTGTTGATGTAGTATGACTTTTCCTTTATATTTCAATTTATTGATGAGGTAGCATGAAAATTATAAAAAAAAACCCATTATTTAAAATTGCCAATAATGCCCTTATTGACCTTCCTTCGCCATCAAATATTTCAAGATGATGAAATTTTGGATCCTTATTAGGTATATGCCTTATCATTCAAGTACTAACCGGACTATTCCTTGCTATACACTACTGCTCTGATATTTCATTGGCATTCAATAGAATAATTCATATTTGCCGAGATGTAAATTATGGATGATTAATACGAATTATTCACATAAATGGAGCATCATTATTTTTTATTTGTTTATACCTACACATCGGACGAGGAATATACTATGGATCATTTATACAAACAATAACATGAACAATCGGAGTAATTATATTCTTCTTAATTATAGCCACCGCTTTCCTAGGATACGTATTACCATGGGGACAAATATCATTCTGAGGAGCAACTGTCATTACAAATTTATTATCAGCCATCCCTTATCTAGGAAATAATATTGTACAATGAATTTGAGGGGGTTTTGCAGTGGATAATGCAACATTAACGCGATTCTTTGCCCTACACTTTATTCTACCATTTATTATTATAGCTCTCGCAATAATCCATCTACTTTTCCTCCACCAAACAGGATCATTTAATCCTTTAGGAACCACAAATAATGTTGATAAAGTTCAATTTCACCCTTACTTTACATCAAAAGATCTAGTAGGATTTATTATAGCCCTAATAATATTTACCTTATTTATTCTAATGTTTCCTTATATAATAGGAGACCCTGACAACTTCACCCCAGCAGACCCCCTAGTAACCCCTGCTCATATCAAACCAGAATGATACTTCTTATTTGCATATGCAATTTTACGGTCAATCCCTAATAAACTAGGAGGAGTAATTGCCCTATTCCTATCAATCTTAGTATTAATAATTATACCTTTATTT---AAAAAAAAGATCAACAATAACACATTTTATCCTATAAATAAAATTTTATTTTGAAGATTCACAATAACCAGATATCTATTAACATGAATTGGAGCTAAACCTGTAGAGGAACCTTACATTTTAACAGGACAGTTATTAACAATTTCATATTTCTTATTTTTTCCAGTTCTATTTACTTTCTCAAAAATATGAGATAAAATAATATTTTTGTATATTTTTGATTTATTTTTATTGTTTATTTCTTATATTATTTTGATTTTAGGAGTGTTGATTGGGGTTGCATTTTTGACTTTATTCGAGCGTAAGATTTTAGGCTATATTCAGATTCGTAAGGGTCCTAATAAGGTTGGTTTTATAGGTTTAATTCAGCCTTTTAGTGATGCTATTAAGTTATTTTGTAAGGAGCAAAGTAATCCTACTATATCTAATTTTGTTTCTTATTATTTTTCTCCTGTTTTTAATTTATTTATTTCTTTGTTATTATGATTTTGTTTACCTTTTTTTTCTGGATTTTTACATTTTTCTTTAGGGTTTATATTTTTTCTTTGTTGTTCTAGTCTTTCTGTTTATACAATTATAATTGCAGGATGGTCGTCTAATTCTAATTATTCATTATTAGGGGGTTTACGTTGTGTTGCACAAGTTATTTCTTATGAAGTAAGTCTTGCTATTATTCTTCTTTCTTTTTTATTTTTGATTACTAGCATTAGAATTTTTGATTTAATGGTTTACCAAGAGTATGTTTGATTTTTTTTTATTTCTATTCCTTTATCAATAATTTGATTTACTTCTAGGTTGGCTGAAACTAATCGGACTCCTTTTGATTTTGCAGAAGGAGAATCAGAATTAGTTTCTGGGTTTAATGTTGAGTATAGTGGAGGGGGTTTTGCTTTAATTTTTATAGCTGAGTATTCAAGAATTTTATTTATAAGGATATTATTTGTTTTTCTTTTTTTTAGCGGGTCTCTTATTAATTTAATATTTTTTTATCTTGTTGTTTTTGTTTCTTTTATATTTATTTGAGTTCGAGGGACCCTTCCTCGTTATCGTTATGATAAACTTATGTATTTAGCTTGGAAGAGATTTCTTCCTGTTTCTTTAAATTTTTTAATGTTTTTTTTTGGTTTAAAA------ATGGCTATTTTTTCCCTAATTTTTATAACAAAAATATATAAATTAATATTTTTAACGATCTTAGTAATAAGAACATTAATCTCAATCTCAGCCTATACTTGGCTAGGAATATGAATCGGATTAGAAGTAAATCTGCTATCAATTATTCCTATTATTCAAAAT---AAAAATATACTATCTTCAGAATCATCAATCAAATATTTTATTACTCAAGCCCTTGCCTCCACAATCATTCTAATAAGAATTATTATCATAATATGAAAATATAATTTCCACTCAAGAATAAAC---AACTCAAGAATTCTTATAGTTATAAATTCAGGACTTTTATTAAAAATGGGGATAGCCCCGCTCCATTTTTGATTTCCAGAAGTTCTTGAAGGATTAAACTGAAATAATTGTATATTAATACTAACATGACAAAAAATTACCCCTATGATTTTATTGATATACAATACAGAATTTACATTATTTTATTCAACAATTATTATTTCAGGAATAATTATTAGAAGAATCATAAGAATAAATCAAATTAGAATTCGAAAATTAATAGCTTTTTCGTCTATTAACCACATAGGATGAATAATAGCAGGTATAATTACAGAAAAAACAGTTTGAATACTATATTTTACAATTTACTCATTAATTACAGTTAATATTGCCTTTATAATAAAA------AACATCTATTATTTAAATCAATTATTCCCAAAGCTCAATACATCCCCCTCAATAAAAATATTTTTTATATTAAATTTTTTATCCCTGAGAGGGATCCCCCCATTCCTGGGGTTCTTACCAAAATGAATAGTAATTCAAACCATAGTTGAAAAAAACATATTTACATTAAGAATTATTATAATTGTATTCACCCTAATTATAATCTATGTTTATATACGAATCATGATAATTACTATCATCATAAAAACCAATCAAAGAAATTGAGCTCTTAAATTAAACACAAAAATTAATAATATACCAATTAGTATATTAAACTTCTTTATAATTATAAGATTAGTCCTAGTAACAATTATGTTAAATATAATC---ATTATTATTGTAAAAACCTTTAGATTAATTACATTTATATTATCCTTTATTGTAATAATACTAGCAAGATTACTTTCAAAGAAATCTATTATTGACCGAGAAAAGAGATCGCCTTTTGAATGCGGCTTTGACCCAAAATCCTCTGCTCGTATACCCTTTTCCTTGCAATTCTTTTTAATCGCAATAATTTTTCTAATTTTTGATGTAGAAATTACACTTCTCCTACCTCTTGTAATTACAATTAAAATTACAAGAATCTTAACCTTCTCAATAATTACCTCTTTATTTATTTTAATTCTACTAATAGGATTATACCATGAGTGGAACCAGGGAGCCTTAATGATAAAATTTATTTTGTTTTTGTTTTTTGTGATTCCTTTATGCTTTTTTGGTAATTATTTTTGATTAATTCAGTTTCTTTTTTTTTGTTTATTTATTTTTTTCTTTTTCAGGTATGGATATAATCTTTTTTTTTCCTCAATTAGTTATTTTTTTGGTTGTGATTATTTATCTTTTTTTATAATTTTATTAAGTGTCTGGATTTGTTTATTAATATTGATGGCTAGTGAAAAGGTTTATTTTTATAATAGTTTTTCTTTGTTTTTTAGGCTTGTAATTTTATTTCTTTTAATTTTTTTAGTTTTGACTTTTTGTTCAATAAATATATTTGTATTTTATTTATTTTTTGAGATAAGGCTAATTCCTACTTTATTACTAATTTTGGGTTGGGGTTATCCACCGGAGCGTATTCAGGCTGGGATATATATATTTATATATACTTTATTTGGGTCTTTTCCTATAATAGTTTCTTTATTTTACTTATATAAT---AACAATAATAGTCTTGATTTTTTTTTTGTTTTTAATATTAATTCTTTATATTTATATATTTGTATTATTTTAGTTTTTTTAATTAAAATTCCTATATATTTTGTTCATTTATGGTTACCTAAGGCTCATGTTGAGGCTCCCGTGTCTGGTTCTATAATTTTGGCGGGGGTAATATTAAAGCTAGGGGGGTATGGGCTTTTTCGTTTTATAAAAATTTTTATAGAGACTGGGTTAAAGGTTAATTTTGTATTTATTGTTATTAGTTTAATTGGGGGATTTTTTATCTCTTTGGTTTGTCTTCGTCAGATAGATATTAAATCTTTAATTGCTTATTCTTCTGTTTCTCATATAGGACTTGTATTATCTGGGTTAATAACTTTAAATGTTTGAGGATTTTATGGTTCATTTTTAATAATAATTGCTCATGGGCTTTGTTCTTCTGGGCTTTTTTGTTTAGCAAATATTTCTTATGAACGTTTATCAAGTCGTAGTTTATTTTTAAATAAGGGGTTGATTAATCTTATACCTAGAATATCTTTATGATGATTTTTACTTTGTTCTTCTAATATGGGGGCTCCCTTTTCTTTAAATCTTTTTGGTGAAATTATGTTAATTAATAGAATTATTTCTTGGAGATGATTAACTTTTATTTTTCTTTCTTTTATTTCTTTTTTTGGGGCGGCTTATTCTTTATATTTATATTCTCATACTCAACATGGTATTTTACACCAGGGTCTTTATTCTTTTTCTTTAGGTAATGTTCGAGAATATTTATTATTATTTTTACATTGGGTTCCTCTTAATTTAGTTTTTATGTGTGGGGATATTTTTATGTTAATTTATAGTCAGGGGGTTTTTATTTTTATATATTTTGTTGGAGTGTTAGTTTTATGTTTGAAGTGTAGGCATTTACTTTTAATACTTTTAAGGCTTGAATTTATTGTTTTGTCTTTATTTTTTGGGTTAGGTATATTTATTTTAGGTTTATTTTATGAGAGATATTTTTTAATGATTTTTTTATCTTTAAGAGTTTGTGAGGGGGCTTTAGGTTTATCTATTTTAGTTTCTTTAGTTCGTGTATATGGTAATGATTATTTTAATTCTTTTAATATTTTATGA------------------------------------------------------------------------------------------ATGATTATTTTTGAGTATGAATTAATAACTTTAAATTCAAACATTATTTTTATGTCTATTTTATTTGATTGGATATCTTTACTTTTTATGAGATTTGTTTTATTTATTTCTAGGATAGTAATTTACTACAGAGAGGAATATATGTTTGGTGATTTAAATATTAATCGATTTATTTTTTTAGTATTTTTATTTGTTATGTCAATAATATTTTTAATTATTAGTCCTAATTTAATTAGAATTTTATTAGGTTGAGATGGCTTAGGCTTAGTCTCTTATTGTTTAGTTATTTATTATCAAAATAATAAGTCTTTAAATGCAGGTATACTAACTGCCCTATCAAATCGAATTGGTGATGTAGGGATTCTTATAGCAGTGGCTTGAATAATAAATTACGGTAGCTGAAATTTTATTTTTTATCTCGATTTTATAAAGGAAGATTTTGATATAAAGATTATTAGTTATTTTGTTATTTTATCCGCATTAACTAAAAGAGCTCAAATTCCTTTTTCATCTTGGTTGCCGGCTGCAATATCTGCCCCAACTCCCGTATCTTCTTTAGTTCATTCTTCTACATTAGTAACTGCTGGGGTTTATTTAATAATTCGTTTTAATTTTTGTTTTAGTCCAAATTTAATATTTGTTATATTATTTATTTCTAGTTTAACTATATTTATATCTGGG---------------------CTGGGCGCTAATTTTGAATTTGATTTAAAAAAAATTATTGCTTTATCAACTTTGAGGCAACTTGGGTTAATAATGAGAATTTTATTTTTAGGTGATTATAATCTTGCTTTTTTTCATCTTCTTTCTCATGCTTTATTTAAGGCTCTTCTTTTTATATGTGCAGGGTGTATAATTCATAATTTAATGAACTGTCAGGATATTCGATATATAGGTTCTTTAATTAATTTTATGCCTTTAACTTGTACTTTTTTTAATATTTCTAATTTTTCTTTATGTGGGTTGCCTTTTTTAGCTGGGTTTTATTCTAAGGATTTAATTTTAGAAGTTTTTTCTATGAATTATATAAATATATTTATATATTTTATTTTTTATATTTCAATTGGGTTAACTGTCAGGTATACCTTTCGTTTATGTTATTATTCATTATTCAGGGTATATAATTTTTATATATTAAATAATTTAAGAGACCAAGGTAAGATTATACTTAAGGGAATAAGGGGGCTTATTTTATTAGTTATTTTTGGAGGTAGAATGCTTTCTTGAATAATTTTTCCTACACCTTATTTTATTTGTTTACCGTTAAGTTTAAAGATAATAGTTATTTTTTGTATTATATTTGGTTTATGGGTAGGATATGAATTTTCTAATTTTGGATATAATCATGATCTTAAATCAATAAATTTATTGGTTATTAGTTTATTTTTTTCTTCTATATTAAATATATCTGTCTTATCTACTTATTTGATTAATTATTATTTTTTGAAGTTTAGAGATTTTTATTATAAAAATGTGGATTTAGGGTGACTTGAGTATTTTGGAGCACAAAATTTATACAATAATATTACAGGGACCTCTAAGATTAGTCAATTGTTATTTAATAATAGTTTAAAGGTTTATTTTATTTTATTAGTTATTTTT------ATAATAATTATATTATTAATAATAACAACAACAATAATATTTATATTTATCTCTCACCCATTAACTATAGGAATAACTCTTTTAATTCAAACACTATTAATTGCAATGTGAATTGGATTATTATCAATAAATTTTTGATACTCCTATATTTTATTTATCATTATAGTAGGAGGAATACTAATCCTATTCATTTATATAACGAGAGTAGCCTCAAATGAAAAATTCAAATTCAAAATT---------ATACCATTAATAACAACAATAATATTATTAATAACAAGAACAATTATATTCAAAAACAAAATATTCCCTCTTATAAACTCAGAT---------ACATTAACAATTAAAAGTAAACTTATATTTACAGTATCTTTAAATAAATTTTTAATATACCCAATAATAATAATATCCCTAACAATTATTATCTACTTATTAATTGCCTTAATTGCTGTTAGTAAAATTACTAATATTAAAAGAGGCCCTTTACGAAAAAAT
>Rhagophthalmus ohbai
ATGATAACAAATCTATTTTCTACATTTGACCCATCAACAAGAACTAATCTATCACTAAATTGATTAAGAATCACATTAAGAATAATATTTCTACCAATAATATATTGATTAATTCCTTCACGAATAAATTTATTATGAATTAAAATTTTATCATATTTAAACAAAGAATTTAAAATTTTATTAAATATTAATAAAATAAAAGGAAGAACATTAATTTTTATTTCATTATTCTCATTTATTTTATTCAATAATTTTTTAAGATTATTCCCTTATATTTTTTCAAGAACAAGTCATATAGTTTTAACTTTATCATTAGCTTTACCTATATGATTAAGATTTATAATTTACGGATGAATAAATAATACAATAAAAATATTTGCACACTTAATTCCTATTGGAACACCTCCAGTTCTTATACCTTTTATAGTATGTATCGAAACAATCAGAAATATTATTCGACCAGGAACTCTAGCTATTCGGCTTTCAGCTAATATAATTGCTGGACACTTATTAATTACTTTATTAAGAAATGTAGAAACTAAGGCATCTTTATTAATATTAAATATTCTTATTATTACACAATTAATTTTATTAACTCTCGAATCAGCAGTAGCTATTATTCAATCATATGTTTTTTCAATCCTAAGAACTTTATACTCAAGAGAAGTAAATATTCCACAAATAGCACCTTTAATATGAATAAATCTTATAATTATTTTTATTTCAACATTTTTAATTATTAATTCAATTAATTATTTCTCATTTAATTAT---AATTCAAAAAATATTAAAATAATTAAAAAAGTAAAATTAACCAATTGAAAATGA------CTAAATAAATGATTATTTTCTACAAATCATAAAGACATTGGAACACTTTATTTTATTTTCGGAGCATGATCTGGTATTTTAGGAACTTCTCTTAGAATACTAATTCGAACTGAACTTGGTAACCCCGGAACTCTTATTGGAAACGATCAAATTTATAATGTTATTGTCACTGCTCACGCATTTGTAATAATTTTTTTTATAGTTATACCACTAATAATTGGAGGATTTGGAAATTGACTAGTACCTCTTATATTAGGAGCTCCAGATATAGCCTTTCCACGATTAAATAATTTAAGATTTTGACTTTTACCTCCTTCTTTATCTTTACTTTTAATGAGAAGAATTGTAGAAAATGGTGCAGGAACTGGATGAACTGTTTACCCTCCTCTAGCAAGTAATATTGCTCATAGAGGATCATCAGTTGATTTAACTATTTTTAGTCTTCATTTAGCAGGAATCTCCTCAATTTTAGGAGCTGTTAATTTCATCTCAACAATAATTAATATACGATCACCAGGAATAAAATTAGATCAAATACCTTTATTTGCATGATCAGTAATAATTACAACAATTCTATTATTACTTTCATTGCCAGTTTTAGCAGGAGCTATTACAATATTATTAACAGATCGAAATTTAAATACTTCATTTTTTGACCCTGCAGGAGGAGGGGACCCAATTCTATACCAACATTTATTTTGATTTTTTGGCCATCCAGAAGTATATATTCTAATTTTACCAGGATTTGGAATAATTTCTCATATTGTAACTCAAGAAAGAGGAAAAAAACAAACTTTTGGATGTATTGGAATAATTTATGCTATATTAGCAATTGGAATT------CTAGGTTTTTTAGTATGAGCTCATCATATATTTACAGTAGGAATAGATGTTGATACACGGGCATATTTTACCTCAGCAACTATAATTATTGCAGTTCCCACAGGAATTAAAATTTTCAGATGATTAGCTACTCTTCATGGAACAAAAATCATCTTTTCTCCACAAATACTATGAACATTAGGATTTATTTTTTTATTTACTGTTGGAGGATTAACTGGAGTAATTTTAGCTAATTCATCTATTGACATTATTCTTCATGATACTTATTATGTAGTAGCCCATTTTCATTATGTTTTATCTATAGGAGCAGTATTTACTATTATAGCAGGAATAATTCACTGATTCCCATTATTTACTGGAATTTCTTTAAATAAATTTATATTAAAAATTCAATTCATTTCTATATTTATTGGAGTAAATTTAACCTTTTTTCCTCAACACTTTTTAGGATTGAGAGGAATACCTCGTCGCTATTCTGATTATCCTGATGCTTACTTATCATGAAATATTGTATCCTCAATTGGATCTATAATCTCAACTATTAGAATCATATTTTTTATTTTTATTATTTGAGAAAGATTAACTTCTTTACGAAAAAATATTTTTTATCTTAATTTATCTTCATCTATTGAATGATTGCAAAAAACCCCACCAGCTGAGCATTCATATGATGAACTTCCAATAATTAATAATATGGCAACTTGATCAGATTTTTATACTCAAGATAGATCTTCACCTTTAATAGAACAATTAACATTTTTTCATGATCATACATTAATAATTTTATTAGCTATTACTGTAACAATTGCTTATTTAATATCAACAATTTGTGTTAATAATTATACTAATAAATTTTTACTTGAAAGACAGATAATTGAATTAATTTGAACAATTACACCAACAATCATTTTAATTTTTATTGCTTTACCATCTTTACAATTATTATATTTACTAGATGAAATAAATTTACCCTCTATTTCAATTAAAACTATAGGACATCAATGATATTGATCTTATGAATTCTCAGATTTTAAAAAAATAGAATTTGATTCATACATAATTACAGAA---GAAAAAAATAATTTTAAATTTCGATTATTAGATGTTGATAATCATTTACCAATTCCTTTTAAATCACAAATCCGGATAATTGTCTCATCAACTGACGTAATTCACTCATGAACTATTCCTTCAGCAGGTATTAAAATTGACGCTACTCCAGGACGTTTAAATCAAGTAGCTTTTTTTGTTTCTCGTCCAGGAATTCTTTTTGGTCAATGTTCTGAAATTTGTGGAACAAATCATAGATTTATACCTATTGTAATAGAAAGTATTAGACCTAAATCTTTTATAAACTGAGTAAAAAATTTCATGTCAAATAAAAAAAATCATCCTTATCATTTAGTAGAAATTAGACCATGACCAATTTTAAGAGCTATAACAGCATTATCAATAATAATAGGAATAATTAAATGATTTCATTTAAATAATATTAATCTATTAACGCTAAGTTCAATTATTATATTAATAATTATAATCCAATGATGACGTGATATTGTACGAGAAAGAACTATACAAGGACTACACACCTTAAAGGTTACTTTAGGAATACGATGAGGAATAATTTTATTTATTACATCAGAAGTATTATTTTTTGTTTCTTTTTTTTGAAGATTTTATCACAGAAGATTATCACCTTCAGTAGAATTAGGAATAATTTGACCCCCTTTAGGGATTAAGCCATTCAATCCTTTAAATATTCCTTTGCTGAACACTTTAATTTTACTATCTTCAGGAATTACAGTAACATGAGCTCATCACAGATTAATAGAAAACAATTTTAAACAAGCATTTAATAGATTATTATTAACAATTATTTTAGGAATTTATTTTTCTATACTCCAAGCATATGAATATATAGAATCTAATTTCACTATAGCTGATTCAATTTATGGATCAACATTTTTTCTAACTACAGGATTCCATGGTTTACATGTAATTATTGGAACATTATTTTTAACAACTTGTTTAATACGACATTATTTTAACCACTTCTCAAGAATTCACCATTTTGGTTTCGAAGCCGCAGCATGATATTGACATTTTGTTGACGTTGTATGATTATTCCTCTATATTTCCATTTATTGATGAGGAAGAATGAAAATAATAAAAAAAAATATTCTAATAAAAATAATAAATAATTCATTAATCGATTTACCATCACCATCTAATATTTCAACCTGATGAAATTTTGGATCATTATTAGGAGCATGTCTAACAATTCAAGTAATCACAGGATTATTTTTAACAATACACTATTGTCCAGATATTACATTAGCATTTAACAGAGTAATTCATATTTGTCGAGATGTAAATTATGGTTGACTAATTCGAACAATTCATGCCAATGGAGCATCAATATTTTTTATCTGTATTTATATTCACGTAGGACGAGGATTATATTATTCATCATATATATATAAAAAAACATGATTAATCGGAGTAATTATTTTATTAACAACAATAGGAACAGCATTCATAGGATACGTATTACCTTGAGGACAAATATCATTTTGAGGAGCTACAGTAATTACTAATCTTTTATCAGCAATCCCTTATGTTGGAACAACTATTCTTCAATGAATTTGAGGAGGATTCGCAATTACAAATGCTACATTAACACGATTTTTCACATTTCATTTTATCTTACCATTTATAATTATAGCATTATCTATAATCCATCTCATCTTTCTTCATGAAACAGGATCTAATAACCCTTTAGGAACTAATAGAAATATTGATAAAATTCCATTCCATCCTTATTTTACTTTTAAAGACTTAGTAAGATTAATAATCATAATAATATTATTAATCATTTTAACATTATATTCACCTTATGGATTAAGAGGTCCAGATAATTTTACTCCCGCAAATCCCTTAGTTACTCCTACCCACATTAAGCCTGAATGATATTTTTTATTCGCTTATGCTATTCTTCGTTCAATCCCTAATAAATTAGGAGGAGTATTAGCACTTTTTATATCAATTATAATATTAATATTTATACCACTATTT---AAAAAAAAAATACAAAGAAACTCATTTTATCCTTTAAATAAAATTTTATTTTGGTCATTTTTAAGAATTACTATTATATTAACATGAATTGGAACACGACCAGTTGAAGATCCTTTCATCTTTACAGGACAAATTTTAACAATAATATATTTTTCATATTTTCCATTACTATTTATTTCATCAAGATTATGAGATTATTTAATATTTATGTTTTTTTTTGATTTATTATTATTACTACTAGTGTTTATTATTATGATTATTTTTGTTATAGTAGGTTTAGCATTTTTAACTTTGTTTGAACGTAAGGTTTTAGGATATATTCAATTTCGTAAAGGTCCTAATAAGGTTGGATTTTTAGGTATTTTTCAACCTTTTAGAGATGCAATTAAATTATTTTCTAAGGAAATTAATATTCCTATTATATCTAATTTTTGATCTTATTATTTTTCACCTATTTTAAATTTATTTTTATCTTTATTTTTATGAGTTTGTATTCCTTATATTACTGGTTTAATTAATTTTTCTTTTAGAATATTATTTTTTTTATGTGTTTCAAGTTTAGGAGTTTATATAATTATGGTTGCTGGTTGATCATCTAATTCAAGATACTCTCTTTTAGGGGGATTACGATGTATAGCTCAAACTATTTCATATGAGGTTACATTAGCTTTAATTATCTTATCTTTTTTAGTAATTGTTTCTAGGTTAATAATATATGATTTTCTTGTTTATCAAAGTTTTATTTGATTTTTTTTTATTGGTTTTCCTTTGATGTTAATTTTTTTTGGATCTGTTCTTGCAGAAACGAATCGTACTCCATTTGATTTTGCTGAAGGTGAGTCTGAGTTGGTGTCTGGGTTTAATGTTGAATATAGAAGAGGAGGATTTGCTTTAATTTTTATGGCTGAATATTCAAATATTCTTTTTATAAGTTTTATTTTTAGGTTTTTATTTTTTGGTGGAAACTTAGAT---TTTTTTTTTTTTTTTTTAGTTGTTTATGTATCATTTTTATTTATTTGGGTTCGAGGAACACTTCCTCGTTTTCGTTATGATAAATTAATATATTTAGCTTGAATAAGGTATTTACCTGTTTCTTTAAATTATTTAATTTTTTTTTGG---TTTAGAAGTTTTATTTTTTTCCTTGATTATTTAGTTATAACAAAAACCTTTAAATTAATTTTTATATCAATCTTATTAATCAGAACAATAATCTCCATTTCATCATACTCATGATTTGGAATATGAATAGGTTTAGAAATTAATCTAATTGCAATTATTCCAATTTTACAAATAAATAATAATTATTTATCAGCTGAATCTTCAATTAAATATTTTATTGTTCAAGCAGTAGCATCAACTATAATTCTAATATCAATTATTATTAGATCTTTTAAAAGAAAAATTTTATTCAATGAATTGAGT---TCATCATCAATTTTAATAATAAATTTAAGACTTCTAACTAAAATAGGAATAGCTCCTTTTCATTTTTGATTCCCTGAAGTCCTTGAAGGATTAAGATGAATAAATTGTATTCTTATTTTAACATGACAAAAATTAGCTCCTATAGTTTTATTAATATACAATATAGAATTTTCAAAAATTTTCATTATCATTATTATTATAGGTGTTATTATCAGAGGAGTAATAAGCTTTAATCAAGTTAGAATCCGTAAGCTAATAGCTTATTCATCAATCAATCACATAAGATGAATAATTAGATCAATACTTGTATTAAAAACAATTTGAATAATTTATTTCTTAATCTATTCTTTAATAACATTAAATATTTTAATAATTTTAAATTATTATAAAATTTTCTTTCTTAATCAATTATTTCAAACAATAAATAATTTCACATCAATAAAATTTTTCTTTATTCTCAATTTTTTATCACTTAGAGGAATCCCACCATTTATTGGATTTTTTCCCAAATGATTAACCATTCAAATACTTACTAATGAAAAAATATATTTTTTAACTTTTATTATAGTTATTTTCACCTTAATTATAATTTTTATTTATATACAAATTTCCATTTCATCATTAATATTAAGAATTAATGAAAATAGATGAAAAACTAATATTTTTAATAAATCA------ATAACAATAATAACATTAAATTTCATTTTAATTTCTAGATTAATTATAGTAACTTTATTATTCAATTTAAAT---------ATAATATTAACTATGTCAATTTTTATCATAACATTAAGATTTTTAATAATAATAATAGCTTCATTATTATCAAAAAAAACTCATATTGACCGAGAAAAAAGTTCACCTTTTGAATGTGGGTTTGATTCTAAATCTTCAGCTCGTACTCCATTTTCATTACAATTTTTTCTAATTGCAGTAATTTTTTTAATTTTTGACGTAGAAATTACTCTAATTCTACCTTTAATTATCTCTTTAAAATTGACCAACATACTAAGATTTATAATAGTAACAATTGCATTTATATTGATTTTATTATTTGGACTTTTTCATGAATGAAACCAAGGAGCATTGATGATAAAATTTATTTTTTTTATATTTTTTATGATTCCTTTATGT---TTAAAAAATTTATATTGAATTTTACAATCTATTTTTTTTTTATTATTTTTTATAGTTTTTTCATGTTTTAGAATAACTTGATTTTATTTAGATATTAGATATTTTATGGGATGGGATTTTTTATCTTTTTTTATAGTTTTATTAAGAATTTGAATTTGCTCATTAATAATTATGGCTAGAGAGAAAATTAAATTTAATGATTATTATGAGAATTTTTTTCTTTTAAATATTATTTTTTTAATTATTTCTTTATTTTTTACTTTTTGTTCAATAAATTTATTTATTTTTTATTTGTTTTTTGAGGTTAGTTTAATTCCTACTTTAATTTTAATTTTAGGCTGGGGTTATCAACCTGAACGTATACAAGCTGGAATATATATATTTTTTTATACTTTATTTGCTTCTTTACCTATAATGATTTCTTTATTTTATGTTAAT------TTAACTGTTTATACATTAGATTTTTTTTTTTTTGATTATGGTTCATTTTTTTTATATATTTGTATAAGTATAGTTTTTATGGTTAAAATTCCTATATTTTTAGTTCATTTATGATTACCAAAAGCCCATGTTGAAGCTCCTGTTTCAGGATCAATAATTTTAGCAGGGGTTATACTTAAGTTAGGGGGGTATGGATATATGCGTATATTAATTTTATTTATTAGTACAGGAGTTAAATTTAATTATTTGATTATTTCATTAAGATTATTTGGTGGGTTAATTATTTCAATAATATGTCTTCGTCAAACTGATATTAAATCTTTAATTGCTTATTCTTCAGTTTCTCACATAAGTTTAGTACTTTCTGGTGTTTTAACTATAAATAGATGAGGTTATTTAGGATGTTTAATAATAATAATTTCTCATGGTCTTTGTTCTTCAGGTCTTTTTTGTTTAGCTAATATTAGCTATGATCGTACTTTTAGTCGTAGATTGTTTTTAAATAAAGGTTTAATTAATATTATACCTGTATTTTCATTATGGTGATTTTTATTTTGTTCATCAAATATAGCTGCTCCTCCTTCTTTAAATTTATTAGGTGAAATTATATTAATTAATAGATTAATCAGATGAGATAGTTTTTTAATAATTTTTTTAATATTTATTTCTTTTTTTACAGCAGCTTATTCTTTATATTTATATTCTTATAGTCAACATGGTAAATATAATAATGGAATTTATTACTTTTCTTCTGGGTATGTTCGTGAGTATTTATTATTAATATTACATTGATTGCCATTAAATATTTTGTTTTTTATTAGAGATTTAATGATGGTAGTTAATAGTTTATGTTTT---TTTTTTATATATTTTATTGGATTAGTAGTTCTTTGTTTAAAATGTAAACATTTACTTTTAATATTATTAAGTTTAGAATTTATTGTTTTATCATTGTATTTAGGTCTTTTTTTTTTAATAATTTTTTATAATTATGAATATTATTTTAGAATAATTTATATTTCTATAAGAGTTTGTGAGGGCTCTTTAGGCTTATCGATTTTGGTTTTAATAATACGTTCTTATGGTAATGATTATTTTCAATCTTTCAGAAGTTTATGAATTTCTATTTGTTTTATTTATTTTATTTTTTTTTTTTTTTTTAGAATAATTAGTTTTTTTTTTAGAATTTATTTTATAATTATTGATTATATATTTATATTGGAAATTGAGATTATAAGTTTAAATTCTAATTTGATTTATATGTCTCTGTTATTTGATTGAATATCATTATTATTTATGAGTTTTGTTTTATATATTTCTTCTATAGTTATTTATTATAGAGATTGATATATAGGTGATGATTTGAATATGAATCGATTTATTGTTTTGGTTTTTATATTTGTTTTATCAATAATTTTTTTAATTATTAGTCCTAATTTGATTAGAATTTTATTGGGTTGGGATGGTTTAGGATTAGTTTCTTATTGTTTAGTAATTTATTATCAAAATATTAAATCTTATAATGCTGGAATATTAACTGCTTTATCTAATCGTGTAGGAGATGTGGCTATTTTAATTAGAATTGCTTGGATAATAAATTATGGTAGATGAAATTATATTTATTATTTAGATATAATAAAAACTGATTATGAAATAGAAGTGGTTTGTTTATTAGTTTTAATTGCTGCTATTACCAAAAGAGCTCAGATTCCTTTTTCTTCATGACTTCCAGCAGCTATAGCTGCGCCTACTCCTGTTTCTGCTTTAGTTCATTCTTCAACTTTAGTTACAGCTGGGGTTTATTTGCTTATTCGTTTTAGTCCTTGTTTGAGAAAAAATTTGATATTTTTTTTATTATTTATTTCTTTAATAACTATATTTATAGCTGGA---------------------TTAGGAGCTAATTATGAATTTGATTTAAAAAAAATTATTGCCCTTTCTACTTTAAGACAATTGGGAATAATAATAAGAATTTTGTCTTTAGGAGATTATAAATTGTCTTTTTTTCATTTATTGGTTCATGCTTTATTTAAGGCTTTACTTTTTATATGCGCTGGTATTATAATTCATAATTTGAATAATAATCAAGATATTCGTTATATGGGGAGATTAATTTATCAAATACCATTAACTTGTTGTTTATTTAATATTTGTAATTTTTCTCTTTGTGGGATTCCTTTTATATCAGGATTTTATTCAAAGGATTTGATTTTGGAAGTTTTATCAATAAGTTATTTAAATTTATTTGTTTATTTTTTATTTTATTTTTCTATTGGTTTAACAGTTTCTTATTCTGTTCGTTTAATATATTATGTTTTTTGGGGTATTTTTAATTTTAAATCTTTTTATTGTTTGGGAAATGAT------TTTATGTTAAAAGGAATATTAGGTTTGATTTTCTTTGTTGTTTTTAGTGGTAGAATATTAATATGATTGATTTTTCCTACTCCTTATTTTATTTGTTTATCTTTTTATATAAAATTAATGGTTTTGTTAGTTATTTTTTTGGGAATTTGATTTGGTTATGAATTTTCACAATCTGATTTAAAATTTATTTTAATATTAACTAATTTTTATTATATTTCTACATTTTTTTCTTCTATATTTAATTTACCTTTTATTTCTACTTTTGGAGTTAATAAATTTCCTTTAGATTATGGTTTTTATTGTTATAAAAATTTAGATCAAGGTTGATCAGAATATTATGGAAGTCAAAATATTTATTTTTCATTAAAAAATAATTCTATAATTATACAATTTTTTTCATTGAATATAATTAATATTTATTTATCTTTATTGGTAATTTTA---ATAATAATACTAACAATTATATCAATATCATTAACTTTAACATTTTTAAGAATTAAACATCCTATATCAATAGGAATAATTATACTAATACAAACAATTCTAGTAGCCTTAATCACAGGAACTATATCACTAAATTTTTGATTTTCATATATTTTATTTATAGTAATAATTGGAGGAATATTAGTTCTATTAATTTACATAACAAGAGTAGCATCAAGCGAAAAATTTAAACTTAACTTA---AATATTTTAATTATATTAACAACATTAATCTTTATATTATTAACAATAATAATTTTAAATGATAATATCTATCAATATATTTTTTTTAAAAATGAAGATATTATACATATTAATAATTATTATAATTATAAACTATCAATAAATAAATTTTTAAACTACCCATTAAATATATTAATAATTTCAATAATCATTTATTTACTATTAACATTAATTGCAGTAGTAAAAATTACCAAAATTAAAAATGGACCTATACGACAAAAA
>Rhagophthalmus lufengensis
ATGATAACAAACTTATTCTCTACATTTGATCCATCAACAAGAACTAATTTATCATTAAATTGATTAAGAATCACAATAGGAATAATTTTCTTACCAACAATATTTTGATTAATCCCTTCACGAATAAATCTATTATGAATTAAAATTTTATCATATTTAAATAAAGAATTCAAAATTTTATTAAATATTAATAAAATAAAAGGAAGAACATTAATTTTTATTTCTTTATTTTCATTCATTTTATTTAATAATTTTTTAAGATTATTTCCATACATTTTTTCAAGAACAAGTCATATAGTTTTAACTTTATCATTAGCTTTACCAATATGATTAAGATTTATAATTTATGGATGATTAAATAATACAATAAGAATATTTGCACATTTAATCCCTGTAGGAACACCACCAGTATTAATACCTTTTATAGTATGTATTGAAACAATTAGAAATATTATTCGCCCAGGAACTTTAGCTATTCGTTTATCAGCAAATATAATTGCTGGACATTTATTAATAACTTTATTAGGAAACGCAGAAACTAAAACATCTATAATTATATTAAATATCTTAATTATTACACAATTATTATTATTAATTCTTGAATCAGCAGTAGCAATTATTCAATCATACGTATTTTCAATTCTAAGAACTTTATATTCAAGAGAAGTAAATATTCCACAAATAGCACCTTTAATATGATTAAATCTTATAATTGTTTTTATTTCAATATTTATAATTATTAATTCAATAAATTATTTCTCATTTAATTAT---AATTCAAGAAATATTAAAATAATAAAAAAAATAAAATTAACTAATTGAAAATGA------CTAAATAAATGATTATTTTCTACCAATCATAAAGACATTGGAACACTTTATTTTATTTTCGGAGCATGATCAGGAATTTTAGGAACTTCTCTTAGAATATTAATTCGAACTGAGCTTGGTAATCCTGGAACCCTTATTGGAAATGATCAAATTTATAATGTTATTGTCACTGCCCATGCATTTGTAATAATTTTTTTTATAGTTATACCAATAATAATTGGAGGATTTGGTAATTGATTAGTACCTTTAATATTAGGAGCTCCAGATATAGCTTTTCCACGAATAAATAATATAAGATTTTGACTTTTACCTCCTTCATTATCTTTACTTTTAATAAGAAGAATTGTTGAAAATGGAGCAGGAACAGGATGAACAGTTTATCCTCCTTTAGCAAGTAATATTGCTCATAGAGGATCTTCAGTAGATTTAACTATTTTTAGTCTTCATTTAGCAGGAATCTCTTCAATTTTAGGAGCTGTTAATTTTATTTCAACAATAATCAATATACGATCACCGGGAATAAAAATAGATCAAATACCTTTATTTGCATGATCAGTAATAATTACAGCAATTTTATTAATACTTTCATTACCAGTTTTAGCAGGAGCTATTACAATATTATTAACAGATCGAAATCTAAATACTTCATTTTTTGACCCTGCAGGAGGAGGTGATCCAATTTTATATCAACATTTATTTTGATTTTTTGGACATCCAGAAGTTTATATTCTAATTTTACCAGGATTTGGTATAATTTCTCATATCGTTACACAAGAAAGAGGAAAAAAACAAACTTTCGGATGTATTGGAATAATTTATGCTATATTAGCAATTGGACTT------TTAGGATTTTTAGTTTGAGCACATCATATATTTACTGTAGGTATAGATGTTGATACACGAGCATATTTTACATCAGCTACTATAATTATTGCAGTTCCAACAGGAATTAAAATTTTCAGATGATTAGCTACTCTTCATGGAACTAAAATTATCTTATCTCCTCAAATATTATGAACACTAGGATTTATTTTTTTATTTACTGTAGGAGGATTAACCGGAGTAATTTTAGCTAATTCATCTATTGATATTATTCTTCATGATACTTATTACGTAGTAGCCCATTTTCATTATGTTTTATCAATAGGAGCAGTATTTGCTATTATAGCAGGATTAATTCATTGATTTCCATTATTCACAGGATTTTCTTTAAATAAATATTTATTAAAAATTCAATTTGTTACTATATTTATTGGAGTAAATTTAACTTTTTTTCCTCAACATTTCTTAGGATTAAGAGGAATACCTCGTCGTTATTCAGATTTTCCAGATGCTTATTTATCATGAAATATTGTGTCTTCCATTGGATCTATAATTTCTACTATTGGAATTATATTTTTTATTTTTATTATTTGAGAAAGAATAACTTCTTTACGAAAAAATATTTTTTATTTAAATTTACCTTCTTCAATTGAATGATTACAAAATACCCCTCCAGCTGAACATTCGTATGATGAACTTCCAATAATTAATAATATGGCAACTTGATCTGATTTTTATACTCAAGATAGATCTTCTCCCTTAATAGAACAATTAACCTTTTTCCATGATCATACATTAATAATTTTAATTGCTATTACTGTAACAATTGCATATTTAATATCAACAATTTGTGTTAATGATTATACAAATAAACTTTTACTTGAAAGACAAATAATTGAATTACTTTGAACAATTGCACCAACAATTATTTTAATTTTTATTGCTTTACCCTCCCTTCAATTATTATATCTATTAGATGAAATAAATTCACCTTCTATTTCAATTAAAACTATAGGACATCAATGATATTGATCTTATGAATTTTCAGATTTTAAAAAAATAGAATTTGATTCATATATAGTTCCAGAAAGAGAAATAACAAATTTTAGATTTCGATTATTAGATGTTGATAATCATTTACCTATTCCTTTCAAATCACAAATTCGAATAATTGTTTCATCAACTGATGTTATCCACTCTTGAACCATTCCCTCAGCAGGAATTAAAATTGATGCTACACCAGGACGATTAAATCAAGTAGCATTTTTTATTACTCGTCCAGGAATTCTTTTTGGTCAATGTTCAGAAATCTGTGGAACAAACCATAGATTTATACCTATTGTAATTGAAAGTATTAGACCTAAATCTTTTATAAATTGAGTAAAAAATTTCATGTCAACTCATAAAAATCATCCTTATCATTTAGTAGAAGTAAGTCCATGACCAATTCTTAGAGCCATTACAGCAATATCAATAATATTAGGAATAATTAAATGATTTCATTTATATAATATTAATTTATTAACACTAAGATCAATTATTATATTAATAATCATAATTCAATGATGACGTGATGTAGTACGTGAAAGTACTCTTCAAGGATTACATACTATAAAAGTTACTTTAGGAATACGATGAGGAATAATTTTATTTATTACTTCTGAAGTATTCTTTTTCGTATCTTTCTTTTGAAGATTTTATCATAGAAGATTAACTCCATCAATTGAACTAGGAATAATATGACCACCTTTAGGAATTAAACCATTTAATCCTATACAAATTCCATTATTAAATACCATAATTCTTTTATCTTCAGGAATCTCAGTTACATGAGCTCATCATAGATTAATAGAAAATAATTTTAAACAAGCATTTAATGGACTATTATTAACAATCATTTTAGGAGTATATTTCTCTATATTACAAGCATATGAATATGTTGAATCACCTTTTACTATAGCTGATTCAGTTTATGGATCAACATTTTTCTTAGCAACAGGATTTCATGGTCTTCATGTAATTATTGGAACATTATTTTTAATAACTTGTTTAATACGACATTATTTTAATCATTTTTCTAGAATTCATCATTTCGGATTTGAAGCAGCAGCATGATATTGACACTTTGTTGACGTAGTTTGATTATTCCTCTATATTTCTATTTATTGATGAGGAAGAATGAAAATAATAAAAAAAAATATTTTAATAAAAATTATAAATAATGCTTTAATTGATTTACCTTCTCCTTCAAATATTTCAACATGATGAAATTTTGGATCATTATTAGGAGTATGTTTAACAATACAAGTAATTACAGGATTATTTTTAGCAATACACTATTGTCCGGATATTTCACTAGCATTTAATAGAGTAGTACATATTTGCCGAGATGTAAATTATGGTTGATTAATTCGAACAATTCATGCAAATGGAGCATCAATATTTTTTATCTGTATTTATATACATGTAGGACGAGGATTATATTATTCGTCATATATATATAAAGAAACATGATCTATTGGAGTAATTATTTTATTAACAGTTATAGGAACAGCATTTGTAGGTTACGTTTTACCATGAGGACAAATATCATTCTGAGGAGCCACAGTAATTACTAATCTTTTATCAGCAATTCCCTATATTGGAACAACAATTCTTCAATGAATTTGAGGAGGATTTGCAATTACAAATGCAACATTAACACGATTTTTCACTTTTCATTTCATTTTACCATTTGTAATTATAGCATTATCAATTATTCATTTAATATTTCTTCATCAAACAGGATCCAATAATCCTTTAGGAACAAATAGAAATATTGATAAAATCCCATTTCATCCATATTTCACTTTTAAAGATTTAGTAAGATTTATAATTATAATAATATTACTAATTATTTTAACACTATATTCACCTTATGGTTTAAGAGATCCTGATAACTTTACTCCAGCAAACCCATTAGTTACTCCTGCCCATATTAAACCTGAATGATATTTTTTATTTGCATATGCTATTCTACGTTCAATTCCTAATAAATTAGGAGGAGTTTTAGCCCTTTTAATATCTATTATAGTTTTAATTTTTATACCTTTATTT---AAAAAAAAAATACAAAGAAATTCATTCTATCCAATCAATAAAATTTTATTTTGATCATTTCTAAGAATTACTATTCTATTAACATGAATTGGAACACGACCAGTTGAAGAACCATTTATTATTACAGGACAAGTATTAACAGTTATATATTTTTCCTATTTTCCTTTACTATTTATTTCATCAAAATTTTGAGATAATTTAATATTCATGTTTTTTTTTGATTTATTATTATTACTACTAGTCTTGATTATTATGGTTATTTTTGTTATAATTGGTTTAGCATTTTTAACTTTATTTGAACGTAAAGTTTTGGGTTATATTCAGTTTCGTAAGGGTCCTAATAAGGTTGGATTTTTAGGTATTCTTCAACCTTTTAGAGATGCAATTAAGTTATTTTCTAAGGAGATAAATATTCCTATTATATCTAATTTTTGATCTTATTATTTTTCTCCTATTGTAAATTTGTTTTTGTCTTTATTTTTATGAACTTGTATTCCTTATATAACTGGTTTAATTAGATTTTCTTTTAGAATATTATTTTTTTTATGTGTTTCTAGATTAGGTGTTTATACAATTATAGTAGCTGGTTGATCATCAAATTCTAATTATTCACTTTTAGGTGGATTACGATGTATAGCTCAAACTATTTCTTATGAGGTTAGATTAGCTTTGATTATTTTGTCTTTTTTAGTTATTGTTTCTAGATTAATGATGTATGATTTTTATATTTATCAAAATTTTATTTGATTTTTTTTTATTGGATTTCCTTTGATAATGATTTTTTTTGGTTCTGCTCTTGCAGAAACTAATCGAACTCCGTTTGATTTTGCTGAGGGTGAATCAGAATTAGTATCTGGATTTAATGTTGAATATAGAAGAGGAGGATTTGCTTTAATTTTTATAGCTGAATATTCAAATATTCTTTTTATAAGTTTTATTTTTAGATTTTTATTTTTAGGTGGTAATTTAGAT---TTTTTTTTTTTTTTAATAGTTGTAATTATTTCATTTATATTTAATTGAGTTCGGGGCACTCTACCTCGTTTTCGTTATGATAAATTAATATATTTAGCTTGAATAAGTTATCTTCCTGTTTCATTAAATTATTTAATTTTTTTTTTTCGGTTTAGAGGTTTGTTTTTTTTCTTTAATTATTTAGTTATAACTAAAACCTTTAAATTGATTTTTTCATCAATTTTAATTATTAGAACATTAATTTCAATCTCATCTTATTCTTGATTTGGTATATGAATAGGATTAGAAATTAATTTACTTGCAATTATTCCTATTTTACAAATAAATAATAATTATCTTTCAGCTGAATCTTCAATTAAATATTTTATTGTTCAAGCAGTTGCTTCAACCATAATTTTAATATCTATTATTATTAGATCTTTTAAAAGAAAAATTCTATTTAATGAATTAACTCTATCATCATCAATTTTAATAATAAATTTAAGACTTCTTACTAAAATAGGAATAGCCCCATTCCATTTTTGGTTTCCTGAAGTTCTTGAAGGATTAAGATGAATAAATTGTATTCTTATTTTAACATGACAAAAACTAGCCCCAATAGTTTTACTCATATATAATATAGAATTTTCAAAATCTATCATCATTATTATTATTGTAGGTGTAATTATTAGAGGAGTAATAAGATTTAATCAAATTAGAATTCGTAAATTAATAGCTTATTCATCAATCAATCACATAAGATGAATAATCAGATCTATATTAGTTTTAAAAACAATTTGAATAATTTATTTTTTAATTTATTCAATTATAACTTTAAATATTCTATTAATTCTAAACTATTATAAAATTTATTTTTTAAATCAATTGTTTCAAACAATAAATAATTTTACATCAATAAAATTTTTCTTTATTTTAAATTTTATATCTCTTAGAGGAATTCCACCATTTATTGGATTTTTACCAAAATGATTAACTATCCAAATATTAATTAATGAAAAAATATATTTTTTAACTTTAATTATAATTATTTTTACATTAGTAATAATTTTCATTTATATACGAATTTCAGTTTCATCATTAATAATAAGAATTAATGAAAACAGTTGAAAAACTAATATTTTTAACAAATCA------ATATCAATAATAACAATAAATTTTATTTTAATTTCTAGATTAATTCTAGTAACTTTATCATTTAACTTAAAT------ATATTAATATTAATAACAGCAATTTTAATTATAATATTAAGATTTTTAATAATAATATTAGCATCAATTATTTCAAAAAAAACATATATTGATCGTGAAAAAAGATCACCTTTTGAATGTGGATTTGATTCAAAATCTTCAGCTCGATCTCCATTTTCATTACAATTCTTTTTAATCGCAATAATTTTCCTAATTTTTGATGTAGAAATTACTTTAATTTTACCTTTAATTATTTCTTTAAAATTTACTAATATATTAAGATTTATAATAGTAACAATCATATTTATAGTAATTTTATTAATTGGACTTTTTCATGAATGAAATCAAGGTGCACTAATGATAAAATTTATTTTTTTTATATTTTTTATGATTCCTTTATGT---TTTAGAAATTTATATTGAGTTTTGCAGTCTATGTTCTTCGTTTTTTTTTTTCTTATTTTTTTTAGTTTTGGAGTTAATTGATTTTATATAGATATTAGTTATTTTATGGGATGAGATTTTTTGTCTTTTTTTATAGTACTTTTAAGAGTTTGAATTTGTTCATTAATAGTAATGGCTAGAGAAAAAATTAAATTTAATAATTATTATGAGGGTTTTTTTCTTTTAAATGTTGTTTTTTTAATTATTTCTTTGTTTTTTACTTTTTGTTCTATAAATTTATTTATTTTTTATTTATTTTTTGAGGTTAGTTTAATTCCTACATTAATTTTAATTTTAGGATGAGGATATCAACCTGAACGTATTCAAGCTGGTATGTATATATTTTTTTATACTTTATTAGCTTCTTTGCCTATAATAATTTCTTTATTTTATGTTAAT------ATAACAATTTTTACTTTAGATTTTTTTTTTTTCGATTGTGGATCGTTTTTTTTATATATTTGTATGAGAATAGTATTTATAGTTAAAATTCCTATATTTTTAGTTCATTTATGATTACCTAAAGCTCATGTAGAGGCTCCTGTTTCAGGTTCAATGATTTTAGCTGGAGTAATGCTTAAATTGGGCGGGTATGGATATATACGTATATTAGTCTTATTTATTAGTACTGGATTAAAATTTAATTATTTATTAATTTCTTTAAGATTATTTGGAGGATTTATTATTTCTATAGTATGTCTTCGTCAAACTGATATTAAATCTTTAATTGCTTATTCTTCAGTTTCTCATATAGGATTAGTGCTTTCTGGTGTTTTAACGATAAATAGATGAGGATATTTAGGTTGTTTAGTAATAATAATTTCTCATGGTTTATGTTCTTCTGGTCTTTTTTGTATGGCTAATATTAGTTATGATCGTACTTTTAGTCGTAGATTATTTTTAAATAAAGGTTTAATTAATATTATACCTGTATTTTCTTTATGATGATTTCTTTTTTGTTCTTCTAATATAGCTGCTCCTCCTTCTTTAAATTTATTAGGTGAAATTATATTAATTAATAGATTAATTAGATGAGATAGTTTTTTAATTATTATATTAATATTTATTTCTTTTTTTACAGCTGCTTATTCATTATATTTATATTCTTATAGACAACATGGAAAATATAATAATGGTATATATTATTTTTCTTCTGGATATATTCGTGAATATTTATTGTTAATATTGCATTGATTGCCATTAAATATTTTATTTTTTATTAGAGATTTAATAATGGTAGTTAATAGTTTATGTTTT---TTTTTTATGTATTTTGTTGGATTAGTAGTTCTTTGTTTGAAATGTAAACATTTACTTTTAATATTATTGAGTTTAGAATTTATTGTTTTATCTTTATATTTAGGTCTTTTTTTTTTAATAATTTTTTATAATTATGAATACTATTTTAGAATAATTTATATTACTTTAAGAGTTTGTGAAGGTTCATTAGGTTTATCAATTTTAGTTTTAATAATACGTTCTTATGGAAATGATTATTTTCAATCTTTTAGAAGTTTATGAATTTCTATTTGTTTTATTTATTTTATTTTTTTATTATTTTTTAGAATAATAAGTTTTTTTTTTAGAATTTATTTTATAATTATTGATTATATAATTATATTAGAAATTGAAATTATAAGATTAAATTCTAATTTAATTTATATATCTTTATTATTTGATTGAATATCATTATTATTTATAAGTTTTGTTTTATATATTTCTTCTATAGTTATTTATTATAGAGATTGATATATAGGTGATGATTTAAATATGAATCGATTTATTATTTTGGTTTTTATATTTGTTTTATCAATAATTTTTTTAATTATTAGTCCTAATTTAATTAGAATTTTATTAGGTTGAGATGGATTAGGTTTGGTTTCTTATTGTTTAGTAATTTATTATCAAAATATTAAATCTTATAATGCTGGAATATTAACTGCTTTATCTAATCGTATTGGAGATGTTGCTATTTTAATTAGAATTGCTTGAATAATAAATTATGGTAGATGAAATTATATTTATTATTTGGATATAATAAAAACTGATTTTGAAATAGAAGTTGTATGTTTTTTAGTATTTATTGCTGCTATTACAAAAAGAGCTCAAATTCCTTTTTCTTCATGACTTCCTGCAGCAATAGCTGCACCTACTCCTGTTTCTGCTTTAGTTCATTCTTCTACTTTAGTTACTGCTGGTGTATATTTACTTATTCGTTTTAGTCCTTGTTTAAGTAAAAATTTAATGTTTTTTTTATTATTTCTTTCTTTAATAACTATATTTATAGCTGGA---------------------TTGGGTGCTAATTATGAATATGATTTAAAAAAAATTATTGCTCTTTCTACTTTAAGTCAGTTGGGAATAATAATAAGAATTTTGTCTTTAGGTGATTATAAATTGTCTTTTTTTCATTTATTAGTTCATGCTTTATTTAAGGCTTTATTGTTTATATGTGCTGGAATTATAATTCATAATTTAAATAATAATCAAGATATTCGTTATATAGGAAGATTAATTTATCAAATACCTTTAACTTGTTGTTTTTTTAATATATGTAATTTTGCTCTTTGTGGTATTCCTTTTATATCAGGATTTTATTCTAAAGATTTAATTTTAGAAGTTTTATCAATAAGTTATTTAAATTTATTTGTTTATTTTATTTTTTATTTTTCTATTGGTTTAACTGTTTCTTATTCTGTTCGATTAATATATTATGTTTTTTGAGGTGTTTATAATTTTAAATCTTTTTTTATTTTTGGTAATGAT------TTTATATTAAAGGGTATGTTAGGTTTAATTTTTTTTGTTATTTTTAGAGGTAGAATATTAATATGATTGATATTTCCTACTCCTTATTTTATTTGTTTATCTTTTTATATAAAATTAATAGTTTTAATAATTATTTTTTTTGGTATTTGATTTGGTTATGAATTTTCAAAATTTGATTTAAAATTCATTTTGATATTAACTGATTTTTATTATATTTCTATATTTTTTTCTTCAATATTTAATTTACCTTTTATTTCTACCTTTGGAGTTAATAAATTTCCTTTAGATTATGGTTTATTTTGTTATAAGAGTTTAGATCAAGGTTGATCAGAATATTATGGAAGTCAAAATATTTATAATTCATTAAAAAGTAATTCTATAATTATACAATTTTTTTCATCTAATATAATTAATGTTTATTTATCTTTATTAGTGATTTTA---ATTATAATATTAATAATTACATCAATATCATTAACTTTAACATTTTTAATAATTAAACACCCCATATCCATAGGAATAATTCTACTAATTCAAACTATTATAGTAGCCCTAATTACAGGAACTATATCATTAAATTTTTGATTTTCTTATATTCTATTTATAGTAATAATTGGAGGAATATTAGTTTTACTTATTTATATAACTAGAGTAGCATCGAATGAAAAATTTAAACTTAATTTA---AACTTAACTATAATAATTATAGTAGTAATTTTCACATTAATAATTTTAATATTTTTAAATGATAAATTAAATCATTATAATTTTTTTAAAAATGAAGACATTTTTCAAATAAGTATTTATTATAATTATAAATTTTCAATAAATAAATTTTTAAACTATCCAATAAATATATTAATAATTTCTATAATTATTTATTTATTATTAACATTAATTGCAGTAGTAAAAATTACTAAAATTAAAAATGGACCTTTACGACAAAAA
>Pyrocoelia rufa
ATGATAACAAATTTATTTTCATCCTTTAACCCATCAACAAGACCTTTATTTTCCCTTAATTGAACAAGATCTATATTAGGATTTTTATTAATTCCACTTTCAATATGATTAATTCCATCTCGAATTAATGCTTTCTGAATAAAGATATTTTTAATTTTAAATAAAGAATTAAAAATTCTATTAAAAATAAATGAT---AAAAAAAATTCACTCTTATTTATTTCATTATTTTCATTAATCTTATTCACAAACTTCATAAGTTTATTCCCATATATCTTCTCATCATCAAGTCATTTATCAATAACATTAACATTATCATTACCCTTATGAATTAGATTCATATTATTTGGATGAATAAATAATTCAACCCATATATTTATTCATTTAGTTCCCCAAGGAACACCTATTGTATTAATACCATTTATAGTTTGCATTGAAACTATTAGAAATATCATTCGCCCAATAACACTAAGAGTACGACTAAGAGCTAATATAATTGCAGGACATCTTTTATTAACCCTTCTAGGAGAAACAGGAAGTAAATTATCAATAATTATGATTAGTGTTCTTATTACTATTCAAATTATATTATTAATTTTAGAATCTGCAGTTGCAATTATTCAATCTTACGTATTCTCAATTTTAGCAACATTATATTCTAGAGAAGTAAATATTCCACAAATAAGCCCTCTAAATTGATTAATATTAATAATTTATTTCTCTGTAATTTTAATTATATATAATACATTAATTTATTCAGTTTTTAATTAC---TCAAATAAATATTTAAAAATAAATAAAATATTTAAATTAACT---TGAAAATGA------CTAAATAAATGATTTTATTCTACTAATCATAAAAATATTGGAACTTTATATTTTATTTTTGGAGCATGAGCAGGAATACTGGGAACATCTTTTAGATTACTAATCCGAGCAGAATTAGGAAGAGCAGGATCTTTAATTGGAAATGACCATATTTTTAATGTTATTGTTACAAGTCATGCTTTCATTATAATTTTTTTTATAGTTATACCTATTATAATTGGAGGATTTGGAAACTGATTAATCCCTCTTATGTTAGGTGCTCCTGATATAGCATTCCCTCGAATAAATAATATAAGATTTTGACTTCTTCCACCATCATTATCATTACTTTTAATAAGAAGATTAATTGAAAGTGGGGCAGGTACGGGATGAACAGTTTATCCGCCCTTATCAGCAAATATTGCACATAGAGGTCCCTCTGTAGATTTAGCAATTTTTAGACTTCATTTAGCAGGTATTTCCTCAATTCTTGGAGCAGTGAATTTTATCTCAACTATTATTAATATACGCCCTAATAGAATAATATTTGATCAAATACCTTTATTTGTATGAGCAGTTCTAATTACTGCCATCTTATTGCTTTTATCTCTACCTGTTTTAGCAGGAGCTATCACAATATTATTAACAGATCGAAATTTAAATTCTTCATTTTTTGACCCAGCGGGAGGAGGAGATCCTGTATTATATCAACATCTATTTTGATTTTTTGGTCACCCAGAAGTTTATATTTTAATTTTACCAGGATTTGGAATAATTTCACATATTGTTACACATCAATCAGGTAAAAAAGAAACATTTGGGACAATTGGAATAATTTATGCTATATTAGCAATTGGATTA------CTAGGATTTGTTGTATGAGCCCATCATATGTTTACTGTAGGAATAGATGTTGATACTCGTGCTTATTTTACATCTGCAACTATAATTATTGCCGTTCCAACAGGAATCAAAATTTTTAGATGATTAGCAACTATTCATGGATCATTTATTTCATACTCACCTCAAATATTATGAAGATTAGGATTCATTTTTTTGTTTACAGTAGGAGGACTAACAGGAGTAATTCTTGCTAACTCATCTATTGATATTATTCTACATGATACTTATTATGTAGTTGCGCATTTTCATTATGTGTTATCAATAGGGGCTGTATTTGCAATTATAGCTGGATTTACCTTCTGATTTCCTTTATTAACAGGTATTAATATAAACACTTATATACTAAAGATCCAATTTATATCAATATTTGTAGGAGTAAATATAACTTTTTTCCCTCAACACTTCCTAGGATTAGCAGGAATACCACGACGATACTCTGATTATCCAGATATATACTCAGTATGAAATTCAGTTTCATCAATTGGTTCATTGATTAGAACAGCAAGAATTATTTTTTTTATTATTATTATATGAGAAAGAATTTATTCAAATAAAAAAACATTATTTTCCTATCAAACCCCTACATCTTTAGAGTGAATCCAGAAAACCCCTCCTGCTGAACATACTTATTCAGAATTACCAATATTAACTAATATAAGAACATGAATACATATATCACTACAAGATAGAATTTCACCATTAATAGAACAATTAACTTTTTTTCATGATCATACAATAATAATTTTAATCATAATTACAATTATAGTATTAATTATTATAATTTCCATAATAATAAATAAATTTATCAACCGATTTCTACTAGAAGGTCAAATAATTGAATTAATTTGAACAGTTTCCCCAGCTGCAACATTAATCTTCATTGCACTGCCTAGTTTACAAATTTTATATTTAATAGATGAAATTAATTATCCAAATATCACTGTAAAATCTATTGGTCATCAATGATTTTGATCCTATGAATTATCAGATTTTCAAGAAATCGAATTTGATTCATATATAACTCCTATTAACGAAAATAAATCTTTTTCATTCCGTCTTCTAGACGTAGATAATAAACTTATTATTCCTTATAATTCCTTAATTCGAATAATTATTACTTCTACAGATGTAATTCATTCATGAACAATTCCATCTGCAGGAATCAAAATCGATGCAACACCTGGACGTTTAAATTCTACAAGCTTTTTCTTTAATCAACCTGGAATTTTTTTTGGACAATGTTCAGAAATCTGTGGAATAAACCATAGATTTATACCCATTATAATTGAAAGAATTACACCATTTTATTTTATAAAATGAATTAAAAACTTT---ATGTTAATAAAAAATCATACTTATCATATAGTAGAAATTAGACCATGGCCAGTACTAGGAGGGTTAAGAGCTATAAATTTCTTCATTAGAATAATTAGATGATTTCATCTTTATTCAAATAAATTATTACTATTTAGATTAATTAGAATACTATTAATTATATATCAATGATGACGAGATATTTCACGAGAAGGATCCTATCAAGGACTACATACAATTAAAGTTTTAAAAGGACTACGATGAGGAATAATCCTATTTATTATCTCAGAAGTTTTTTTTTTTATTCCATTTTTTTGAAGATTTTATCATTCAAGATTATCTTCATCAATTGAGATTGGAATAATCTGACCGCCTAAAGGAATCCTAGTATTCAATCCATTGCAAATTCCAATACTTAATACTCTAATTTTAATCTCTTCAGGAATTTCAGTAACATGAGCCCATAACTCCCTTTTAGAAAATAATTATTGAGAAACAATTCAAAGATTATTAATTACAATTATTTTAGGAATTTACTTTTCAATACTTCAAAGTTATGAATATATAGAATCTTCATTTTCAATAGCAGACTCCGTTTACGGATCTACATTTTTTCTAGCAACTGGTTTTCATGGACTCCATGTTATTATCGGTACAGCTTTTTTAAGAGTTTGTCTATACCGATTAATAATTAACCAATTATCAAGACATCATCATTTCGGATTTGAGGCAGCAGCATGATATTGACATTTTGTAGATGTAGTATGATTATTTCTTTATGTATCTATTTATTGATGAGGTAGAATGAAAATAATAAAAAAAAACTTACTATTAAAAATTATTTACAAATCCCTAATTAAATTACCTTCACCATCAAATATTTCATCATGATGAAACTTTGGATCCCTTTTAGGATTATGTTTAGTAATTCAAATTGTAACAGGCCTATTTATTGCATTTCACTATACAAACAATATTTTACTAGCATTTGATAGAGTAAACCATTTAACACGAGATGTAAATTATGGATGATTGATACGAATTTGTCATTCAAATGGAGCATCAATATTTTTTATTTGTTTATACCTTCATATAAGACGAGGACTATACTATTCATCATTTATATATAAAGAAACTTGAATTAGAGGTGTAATAATTATATTAACAACAATAGGAACAGCATTCCTTGGATATGTTCTTCCATGAGGACAAATATCATTCTGAGGAGCTACAGTAATCACAAATTTATTATCAGCAATTCCCTATATAGGAACTATAATTGTTCAATGAATTTGAGGAGGTTTTGCTATTGAAAATGCAACTCTCTCGCGATTTTTCTCATTACATTTTATCTTACCATTCATTATTTCTGCAATAGTTATTATTCACTTAATATTTTTACACCAGAAAGGATCAAATAATCCAATAGGAACTAACAGTAATATTGACAAAATTCCTTTCAATCCTTATTTCACAATTAAAGACATTTTTGGAATAATAACAATAATATTTATATTTTTTATATTTTCATTACTATTTCCATACAAACTTAGAGATCCAGATAACTTTATTCCAGCTAATCCTATAATTACACCAATTCATATTCAACCCGAATGATATTTCTTATTTGCTTACGCAATTCTACGATCAATCCCAAATAAACTAGGAGGTGTAATAGCATTATTAATATCAATTATAATTTTCGTAATTATACCAATATTC---AAGAAAAAAATTCAAAGAAATAGATTCTACCCAATTAATAAAATTCTATTTTGATCATTTGTAACAACAACAATTATACTAACATGAATTGGAGCTAAACCAGTAGAAGAACCTTTTATTATTACAGGGCAAATCTTAACAATTATATACTTTATATACTTCCCACTAATATTCACTTTATCAAAATTATGAGATAAAATTATATTTTTGTTTATATTTGATTTTATTATTATTATTTTTAATTTATTAATTTTAGTTGTTGGAGTATTGGTTGGGGTTGCTTTTTTAACTTTATTTGAGCGTAAGGTTTTAGGTTACATTCAGATTCGTAAAGGTCCAAATAAGGCAGGATTTTTTGGAATTGTTCAGCCTTTTAGGGATGCAATTAAGCTTTTTTCTAAGGAGCATATTACTCCTATTATATCTAATTATTTTATATATTATATATCTCCTGTTTTTTCTTTATTTATTTCTTTACTTGTTTGAATTTGTTTACCTTTTTTTACCAGGTTTTTAAATTTTTCTTTTAGGTTTTTGTTTTTTTTATGTGTTTCTAGACTTGGTGTTTATACAATTATAGTTGCTGGCTGATCTTCTAATTCTAATTATTCAATATTGAGAGGTTTACGTTGTGTTGCTCAGACTATTTCTTATGAGGTAAGTTTGTTTATTATTTTACTTTCTTTTTTAGGTTTAATTGGTAGATTAAGAATTTTTGATATGGTAATTTATCAGTTGAATATATGATTTTTTTTTATTAGAATACCTTTATGTATAATTTGGTTTTCTTCTTCATTGGCAGAAACAAATCGAACTCCTTTTGATTTTGCTGAAGGTGAATCTGAATTAGTATCTGGATTTAATGTTGAATATGGAAGAGGTGGTTTTGCATTAATTTTTATGGCAGAATATTCTAGAATTTTATTTATGAGTTCATTATTTGTTTATATTTTTATAGGTGGTTTATTTATAAATTTTATATATTTTATTATGGTTTTATTTATCTCTTTTCTTTTTATTTGAACTCGTGGTACTTTACCTCGTTTTCGTTATGATAAACTTATATATTTGACTTGAAAAGGGTTTTTACCTGTTTCTTTAAATTTTTTAATGTTTTTTTTTGGATTAAAG------TTTTTTGTTTATGTTTTAATAATTATTACAAAATTTTATAAATTATTATTTTTATCAACTTTAATAATAAGAACATTAATCGCCATTAGATCTTATTCATGAATAGGTATATGAATTGGATTAGAAATTAATATTTTATCAATTATACCAATTTTAATTAATCAAAAAAGTAAAATTTCATCTGAATCAGGAATTAAATATTTCTTAACACAAACAATTGCCTCCACAACAATTATAATTTCAATCATTATAATAATAAAACAAATTAATCTTTCTGAAACTTTAATT---AAAGAATTACCATCATTAATTATAAATTCAGGATTTTTATTAAAAATAGGAATAGCCCCGTTCCATTTTTGATTTCCTGAAGTTCTTGAAGGATTAAGATGATTAAATTCAATAATTATATTAACATGACAAAAAATTACCCCTATAGTCATATTAATACATAATATTGAATCATCTTTATTTTATATGTTTGTTATTGTATTTTCAATAATTATTAGTGGTATAATAGCAATTAACCAAGTTAGATTACGAAAAATTCTTGCCTATTCATCAATTAATCATATAGGATGAATAATAAGTTCAATAATACTATCTCAATCAATTTGATTAATTTATTTTAGAGTTTATACAATTACAACAATTATTATTATTATTATACTAAATATAACAAACACATTTTTTGTATCACAATTAAACTTAATTTGAAATTTTAACCCAATAATTAAATTATTATTTTTATTGAACTTTCTATCCCTCACAGGGATTCCCCCATTTATTGGATTTTTACCTAAATGACTAACAATCCAAGTTATAATTAACAATAATTTATATTTCATAGTAATAATTATAATAATAATAACAATAATTATAATCTATGTATACATCATAATATTTTTATCATCTGCAACCTTTAGAATGACTATACAAAACTGATTAAATTTTTCAAACTCAGCTTTTTTGAACAAAATAGTTAGAATAAGAAGATTATTCATAGTAATTGCATTAATTACAGTTACCTTAATTTTAACTAGATAT---ATATTCATCACAATATTAATTAGAATAATAATTATTGTAATTACAGGAAGTTTAATATTAATTAATAATTTAATTTCAATTAAATCCATTTCAGATCGAGAAAAAAATTCACCATTTGAATGTGGATTTGACCCAAAGTCGTCACCTCGAATCCCATTCTCATTACAATTCTTTCTAATTGCAGTCATTTTCTTAATTTTTGACATTGAAATTGCTCTTCTTCTACCATTAATTTTAACCATAAAAATTTCTAATCCTTTTACATTTATTTTTATCGTATTCTTTTTTATTATAATCCTTATTATAGGGCTAATTCATGAATGAAAGCAAGGTGCATTAATGATAAGATTTATTTTTATATTATTATTTATGATTCCTTTGTGTTTTTTTAAAAATTTTTTTATAATTATTCAATTTATTTATTTATTAATATTTTTAATATTTTTTTCTAATTTATTATTAAGCAATTTCTTTGCTAATGTTAGTTATTTTTATGGTTGTGATTATATTTCTTATTTTATAATTATATTAAGTTTATGAATTGTTATGTTAATAATGATGGCTAGAAATAAGTTATGTAAT---AATTCTTATAGGGATATTTTTTCTTTAGTTGTTTTATTTCTTATATTTTCATTATTTTTTACTTTTAGTTCAATAAATGTTTTTGTATTTTATATTTTTTTTGAGGTGAGTTTAATTCCTACTTTAATATTAATTTTGGGATGAGGATATCATCCTGAACGTATTCAGGCTGGTATTTATATATTTATATATACTCTTTTAGGTTCTCTTCCTATAATAATTTCGTTATTTTATATTTATAAT---TTTCATAATTCTTTAGATTTTGCTTTCATAGGATTTGTTGATAATTATTATATTTATATATGTACTATTTTTGTTTTTTTAGTTAAATTTCCTATGTATTTTATTCATCTTTGACTTCCTAAAGCTCATACAGAAGTTCCTATTTCTGGTTCAATAATTTTAGCTGGTGTTATATTAAAACTTGGGGGTTATGGTTTAATTCGTTTTATAAAAATTTATATTAAAGTTGGTTTAAATTTAAATATTGTTTTTTTAATTATTAGGTTGTTTGGTGGTTTTATTATTTCTTTAATTTGTTTACGTCAAGAAGATATTAAATCTTTAATTGCTAATTCTTCAGTAGCTCATATAGGTTTAGCCTTAGCTGGTTTAATAAGTATAAATATTTGAGGATTTTTTGGTGCTTTTATTATAATAATTTCTCATGGTCTTTGTTCTTCAGGTTTATTTTGTTTAGCAAATATTTCTTATGAGCGTACTTATTCTCGTAGGATTTATTTAAATAAAGGTTTATTAAATTTGATGCCAAGAGTATCATTACTATGATTTCTTTTATGTTCTTCAAATATAGCTGCCCCTCCTTCTTTAAATTTGGTTGCTGAAGTTTTATTAATCAATAGAATTGTTTTTTTTTCGTGGTTAACTGTGATTTTAGTTTCAATAATTTCTTTTTTTAGAGGTGCTTATAGTCTTTATTTATATTCACAAACACAACATGGAGAGTTAAATTATGGCTTATTTTCTTTTTCATTAGGTAATGTTCGTGAATATTTATTATTAATTTTGCATTGATTACCTTTAAATATTATTTTTTTTATTGGTGATTTATTTATGTTAATTAATGATTTTATATAT------ATTATATATTTTGTTGGAGTGATAATTTTTTGCTTAAAATGTAAGCATTTACTTTTAATATTATTAAGATTAGAGTTTATTGTTTTGTCTTTATATTTTGGTATTTATTTAGTTGTTTGTATGTATTCTTATGAATATAATTTTATAATGATTTTTTTAACTATAAGAGTTTGTGAGGGTGCTTTAGGGCTTTCTATTTTAGTTTCAATAATTCGTAGTTTTGGTAATGATTATTTTCAATCTTTTAATATTTTATGAATTAGAATTTGTTTAATTTATTTTATTACTTTTTTATTATTAAGAATTCTTTTCTTTATCGGTAGCTTAACTTTTATAGTTATAAATTATTTAATTATAATTGAATATGAATTAATAAGATTAAATTCTTCTATTATTTATTTAACATTGTTGTTTGATTGAATTTCATTATTATTTATAAGTTTTGTTTTATTTATTTCTTCAATGGTAATTTTATATAGAGAGGAGTATATGTCTGGTGAGGTTAACTTAAATCGTTTTATTATTTTAGTTGTTTTATTTGTTTTTTCAATAATGATAATAATTATTAGTCCTAATTTGATTAGAATTTTATTGGGATGGGATGGTTTAGGTTTAGTATCTTTTTGTTTAGTAATTTTTTATCAAAATACAAAATCATTAAATGCTGGAATAATTACTGCTTTATTTAATCGTGTTGGTGATGTAGCAATTTTATTATCTATTGCCTGAATATTAAATTACGGAAGATGAAATTTTACTTTTTATGTTGAATATATAAAAAGTGACTTTTCAATAATAGTCATTTCTATTTTAGTTATTCTTGCTGCTTTTACTAAAAGAGCACAAATTCCTTTTTCATCATGATTGCCTGCAGCTATAGCTGCCCCTACTCCAGTTTCTGCATTAGTTCATTCTTCAACTTTGGTAACAGCTGGGGTTTATCTTCTTATTCGTTTTAGGTCTTGTTTTAATAATTATTTAATTTATTTAATATTATTTATTTCAAGTTTGACTATATTTATAGCTGGT---------------------TTAGGAGCTAATTTTGAATTTGATTTGAAGAAAATTATTGCCTTATCGACTTTAAGTCAATTAGGAATAATGATAAGAATTTTATTTTTAGGGGATTCAGACTTGGCTTTTTTTCATTTACTTTCTCATGCTTTGTTTAAGGCTTTACTTTTTATGTGTGCAGGTTCTATAATTCACAATTATTTAAATTGCCAAGATATTCGTTTTATAGGATCAATGATTACAATAATACCTCTAACTTGTTCTTTTTTTAACATTTGTAATTTTTCTTTATGTGGATTACCTTTTTTAAGAGGATTTTATTCAAAGGATTTAATTTTGGAACATCTTTCTTTTAGGAGATTTAATATATATATTTATATTGTTTTTTATTTATCAATTGGATTAACTGTTAGTTACACAGTTCGTTTGTGTTATTATTTAATATACAATAATTATAATTTTAATTCATTTTCAAATTTGAATGATCAAGGTTTAATCATGTTGCGTGGAATGTTTGGTTTAATTTTTTTAGTAATTATTACTGGTAGAGTTTTATCATGATTGTTGTTTTCAACACCTTATTTTATTTGTCTTTCTTTATTTATAAAAATGATAACTTTATTAATAATTTCAATTGGAATTTTATTTGGCTTGGTTTTTGAGTATTTAATTAAT------------ATAAAGTTTAAGTATATAAAAAGATTATTTTTTTTTTCTTCTTTATGAAATTTATCAAGATTATCAACTTTTGGTGTAAATCCTTTTCCTTTAAAATTAAGTGGCTTATATTATAAAACTATTGATCAAGGTTGATCAGAATATTTTGGTGTAAATGGTTTATATAAAATTATATTAAGTAATTCTTCTTTACTTATAATTTTAATTACTAATAGTTTAAAAATTTATTTGTTACTTTTTGTAATTTTTATACTATTTTGATTAATAAGAATTTCAATAATAACA---------TTTCTATTTATAGAACATCCTATATCAATAGGCCTAATTTTATTAACTCAAACAATTCTTATTTCAATAAGAACAAGAATTATAGGAATAAACTCATGATTATCTTATATTTTATTTCTAGTAATAGTGGGAGGAATATTAATTTTATTTTCATACATAACGAGAGTAGCATCAAATGAAATATTTAAACACAGAAAC---AATCTTTTAATTATATTAATAAGATCAATAATAAGATTAATATTTATTATAATACAAAAAAAATCAATTCTCCCTTATTTTAAATTTAATAACACAGATTCACAAATATTTCAAACTCAAGAAAATTTTTCAATAATTTTATTAAAATATTTATCCTTCCCAATAATATTAATATGATTAATGTTAATCATTTATTTATTGATTACAATAATTGCAGCTGTTAAAATTACTGTAATTAAACATGGACCATTACGACAAATT
>Aquatica leii
ATGATAACAAACTTATTTTCCAGATTTGATCCATCAACAAGAATAAATTTATCATTAAATTGAATAAGAATTATATTAGGATTAATTGTTTTACCAACTATATTCTGGATTATTCCTTCACGAATCAATTTTATATGAATCAAGTTATGCTTAATATTGAGAAATGAATTTAAAGTAATCTTAAAAATTAAAGAAATAAAAAGAATTACCTTAATTTTTTTATCATTATTCTCTCTAATTATATCTAATAATGTTTTAAGATTATTCCCATATATTTTTTCTAGAACTAGACATCTGGTATTAACATTAACTTTAGCTTTACCATTATGATTAAGATTTATAATTTATGGGTGAATTAATAATACTATCTACATATTTGCCCACCTTGTTCCACAGGGAACACCTCCCATTCTTATACCTTTTATGGTATGTATTGAAACCATTAGAAATATTATTCGGCCAGGAACTTTAGCTATTCGACTAACTGCTAATATAATTGCTGGTCATCTTCTTTTAACTTTAATAGGAAGAACTGGTAATAAATTATCTTTATTAATAATTAATATATTAGTATTATCACAATTACTTCTTCTATTATTAGAATCAGCAGTTGCAATTATTCAATCCTATGTATTCTCTATTTTAAGAACACTATATTCTAGAGAAGTTAATATTCCACAAATAGCCCCATTAAGTTGATTAAACCTATTTATTTATTTTGCAATAGTATTTGTTATATTTAATGCTATAAATTACTTCTCCATTTTATATAAAAATAACGAAATAAAACAAACAAAAAAAAATAAAATA---ATTTCCTGAAAATGAATTTTACTTAATAAATGATTATTTTCCACAAACCATAAAGACATTGGAACTTTATATTTTATCTTTGGAGCCTGAGCAGGAATACTAGGAACTTCCCTTAGTTTACTAATCCGTGCAGAATTAGGTAATCCAGGATCACTAATTGGAAATGACCAAATTTATAATGTTATTGTAACTGCCCATGCTTTCATTATAATTTTCTTCATAGTTATACCTATCATAATTGGAGGATTCGGAAACTGATTAGTCCCATTAATATTAGGTGCTCCTGATATAGCTTTCCCACGAATAAACAATATAAGATTCTGACTTCTTCCCCCTTCTCTGTCTCTTTTACTTATAAGAAGACTGGTAGAAAATGGAGCAGGAACTGGTTGAACAGTGTACCCCCCTCTTTCAAGAAATATTGCTCATAGAGGATCCTCAGTAGATTTAGCTATTTTTAGATTACATTTAGCAGGAATCTCCTCAATTCTAGGTGCTGTAAATTTTATCTCGACAATTATTAATATACGATCAATTGGTATAACCTTTGATCGCTTACCATTATTTGTATGAGCTGTTTTAATTACAGCTATTTTATTACTTCTATCTTTACCAGTATTAGCTGGAGCAATTACAATACTATTAACTGATCGAAATTTAAATACTTCTTTTTTTGACCCTGCCGGTGGTGGAGATCCAATTTTATATCAACATTTATTTTGATTTTTTGGACATCCCGAAGTTTATATTTTAATTCTTCCAGGATTTGGTATAATCTCTCATATTATTAGGCAAGAAAGAGGGAAAAAGGAAACATTTGGATCAATTGGTATAATTTATGCAATAATAGCAATTGGACTT------TTAGGATTTGTTGTATGAGCACACCATATATTTACTGTTGGTATAGATGTTGATACCCGAGCATACTTTACCTCAGCAACAATAATTATTGCTGTCCCTACTGGAATTAAGATTTTCAGATGATTAGCTACAATTCATGGTACCCAAGTTAAGTATTCATCCCAAATATTATGAGCTTTAGGATTCATTTTCCTATTTACAATTGGAGGATTAACTGGTGTAATTCTAGCTAACTCCTCTATTGATATCATTCTTCATGATACTTACTATGTTGTTGCACATTTCCACTATGTTCTTTCTATAGGTGCAGTATTTGCAATTATAGGAGGAATTGTAAATTGATTCCCTTTATTTACCGGATTCTCATTGAATGAAAAACTTTTAAAGATTCAGTTTTTCTCTATATTTATTGGTGTAAATTTAACTTTTTTCCCTCAACATTTCTTAGGATTAAGAGGGATACCTCGACGGTATTCCGATTATCCAGATGCCTACCTATCATGAAATCTAGTATCCTCTGTAGGATCTTTAATTAGAACTGCAAGAATTCTATTTATAGTTTACATCATTTGAGAAGGAATAAACTCGATACGAAAAAATGTATTTGTGATAAATATACCAACTTCTAATGAATGGATGCAAGATACTCCTCCTATAGAACACACTTATTCTGAATTGCCAATGCTAGTTAACATGGCAACTTGAATAAACTTTAATTCTCAAGATAGAATTTCTCCTTTAATAGAACAATTAACATTCTTCCATGACCATACAATAATAATTCTAGTAATAATTACTTTAGTTGTTCTTTATATCATCTTATCGGTTATAATCAACAAATATATTAATCGACTTCTTCTTGAAGGACAAATAATTGAATTAATTTGAACAATTGCTCCTGCAATTACATTAATTTTCATTGCACTCCCAAGACTACAATTATTATATTTACTAGATGAAATTAATTTACCTTTAGTCTCTGTAAAATCAATAGGACATCAATGATATTGATCATATGAACTTTCAGATTTTAAAAAAGCAGAATTTGATTCATATATAATTCCCTCAGATGAGCAGAACAACTTTTCATTTCGTTTATTAGAAGTAGATAATCGATTAATCCTTCCAGTTAATACCCAAATTCGTATAATAGTCTCATCATCAGATGTAATTCATTCCTGGACAATTCCTTCCTCCAGAATAAAGATTGATGCTACACCTGGACGATTAAATCAAACAACCTTTTATATAAATCGAATTGGTATATTTTTTGGTCAATGTTCAGAAATTTGTGGAACAAACCATAGATTTATACCAATTGTTGTAGAAAGAATTTTACCTAAATATTTTATTGAATGAGTAAAAAATCTT---ATGTTAAATAAAAATCATACTTATCATCTTGTGGAAATTAGACCTTGGCCAATTCTAGGAGCTCTCAGAACAATAATTATATTAACAGGAGTAATTAAATGATTCCATCTTTATAATATAAATTTATTTATAATTGGAACACTATGTACTATTATAGTAATAATTCAATGATGACGAGACACTTCCCGAGAAGGAACTTTTCAAGGACTACACACTCTAAAGGTTGTTAAAAGACTTCGATGAGGAATAATTCTATTTATTACTTCCGAAGTCTTATTCTTTGTGTCTTTTTTTTGAAGTTTCTTTCACAGAAGACTTGCTCCATCAATTGAAATTGGTATAATTTGACCACCAAAAAGAATTATCCCTTTTAACCCAATTCAAATTCCTTTACTTAATACCACAATCTTAATCTCTTCAGGAATTACTGTAACCTGAGCTCATCATAGTCTTATAGAAAATGATTTTAAACAAGCAATTCATAGCCTAGGTCTTACCATTTTACTAGGTATTTATTTTTCTATCCTTCAAGCATATGAATATATAGAATCAACTTTTACTATTGCAGATTCAGTTTATGGATCAAGATTCTTTATAGCAACAGGATTCCATGGAATCCATGTAATAATTGGGACCACTTTTCTTGGAGTCTGTTTACTACGACAAATAAAAAATCATTTCTCATCTATTCATCATTTTGGATTTGAAGCAGCAGCATGATACTGACATTTTGTTGATGTAGTATGATTATTCCTTTATATTTCAATTTATTGATGAGGTAGAATGAAAATTATAAAAAAAAATCCATTATTTAAAATTATATATAATATACTTATTGATCTTCCCTCACCTTCAAATATTTCAGGATGATGAAACTTTGGGTCATTATTAGGAATATGTCTTATTATCCAAGTATTAACAGGATTATTCCTAGCAATACATTATTGTTCAGATATTTCATTAGCATTTAATAGTGTTGTCCATATTTGTCGAGATGTAAACTATGGATGATTAATACGAATTATTCATATAAATGGGGCATCACTATTTTTTGTATGTTTATATTTACATATTGGTCGAGGATTATATTATAGATCATTTATACAACCAATAACATGAACAATTGGAGTAATTATATTCTTTATAATTATAGGTACAGCATTCCTAGGGTATGTCCTACCTTGAGGACAAATATCTTTTTGGGGAGCTACAGTAATTACTAATTTACTATCAGCCATTCCTTATCTAGGAAATAATATTGTTCAATGAATTTGAGGAGGATTTGCTGTAGATAATGCTACCTTAACACGTTTCTTCGCTTTACACTTCATCCTTCCATTTGTAATCATAGCATTAGCTATAATTCACTTATTATTTCTTCACCAAACTGGATCTTTTAATCCATTAGGAACAACAAACAATATTGATAAAGTTCAATTTCACCCATATTATACATCCAAAGATCTAATTGGATTCCTATTAACCTTAATAATATTTACTTTATTTATCTTAACATTTCCATACTTAATAGGAGATCCTGACAACTTTATTCCAGCTGATCCACTTGTAACTCCAGCCCACATTAAACCAGAATGATACTTTTTATTTGCTTATGCAATTCTACGTTCAATCCCTAATAAATTAGGAGGAGTTATTGCCTTATTCTGCTCAATTTTAATTCTAGTAATTATACCTTTATTT---AAAAAAAAAATTAAAAACAGTACATTTTATCCTTTAAATAAAATTCTATTTTGAAGATTTACTATAACAAGATGCTTATTAACATGAATTGGAGCTAAACCAGTTGAAGAACCTTACATTTTAACAGGACAATTATTGACAATTTCATACTTCATATTTTTCCCAATATTATTCCTTTTATCAAAAATATGGGATAACATAATATTC------ATTTTTGATTATTTTTTATTATTTATTTCTTATATTATTCTTATTATATGTGTATTAATTGGTGTAGCATTTTTAACTTTATTTGAGCGTAAAATTTTAGGTTATATTCAAATTCGTAAGGGTCCAAATAAGGTTGGATTTATAGGTTTAGTTCAGCCTTTTAGTGATGCTATTAAATTGTTTTGTAAGGAGCAAGCTAATCCTATTATATCTAATTTTTTTTCTTATTATTTTTCACCAGTTTTTAATTTGTTTTTATCTTTACTTTTATGATTTTGCTTACCTTTTTTTACTGGGTTTTTACATTTTTCTTTAGGATTTATATTTTTTCTTTGTTGTTCTAGTCTTTCTGTTTATACAATTATAATTGCTGGTTGATCATCTAATTCTAATTATTCATTGTTGGGAGGATTGCGTTGTGTAGCTCAAACAATTTCTTATGAAGTAAGTCTGGCTATTATTTTGTTATCTTTTTTATTTCTTATTATGAGAGTTAGAATTTTTGATTTAATACTTTATCAAGAATATATTTGATTTTTTTTTATTTCTATTCCTTTAGCAATAATTTGGTTTACTTCTAGATTAGCTGAAACTAATCGTACACCTTTTGATTTTGCTGAGGGAGAATCCGAATTAGTTTCTGGGTTTAATGTTGAATATAGAGGTGGAGGATTCGCTTTAATTTTTATAGCAGAATATTCAAGAATTTTATTTATAAGAATGATTTTTGTATTTATTTTCTTTAGAGGTTGTTTAACAAATTTAATATTTTTTTTTATATCAGTTTTTATGTCTTTTATATTTATTTGAGTTCGGGGGACTTTACCTCGATATCGTTATGATAAATTAATATATTTAGCTTGGAAAAGGTTTCTTCCTGTTTCTTTAAATTTTTTAATGTTTTTTTTTGGTTTAAAA------ATATTTATTTTTTCTTTAATTTTTATAGTAAAAATATATAAATTAACATTTCTATCAACTTTAATCATAAGAACTTTAATCTCAATTTCGGCATATACATGATTAGGTATATGAATTGGATTAGAAATAAATTTACTTTCTATTATCCCCATTATTAGAAGT---AAAAATATAATATCCTCGGAATCCTCAATTAAATATTTTATTACACAAGCAATCGCTTCAACAGTAATTCTTATAAGAATTATCATAATAATATGAAAATATAATATTTATTCAACAATAGAT---AATTCAAACCTCCTTATAATTATAAATTCAGGACTTTTTTTAAAAATAGGAATAGCCCCACTCCATTTTTGATTTCCAGAAGTTCTTGAAGGATTAAACTGAAATAATTGTATATTAATATTAACATGGCAAAAAATTACCCCAATAATGCTAATTATATACAATACAGAATTTACAATGTTTTATTCTGTAATTATTATTTCAGGAATAATTATTAGAAGAATTATAAGAATAAACCAAGTCAGAATCCGAAAATTAATAGCATTTTCATCAATTAATCATATAGGATGAATACTAGCAGCCATAATTATGGAAAAAACCATTTGAATTATCTATTTTATAGTTTATTCATTTATTACAATTAATATTGCCTATATAATAAAA------AATACATATTATCTTAGTCAATTATTCCCATATCTTAATACATCGCCAATAATAAAAATATTTTTTATACTAAACTTCCTATCATTAAGTGGAATTCCCCCTTTTTTAGGATTCCTTCCAAAATGAATAGTTATTCAAACAATAGTAATAAACAAGATATTCATATTAAGTATAATTATAATTGCTTTTACCTTAATTATAATCTACATTTATATACGAATCATAATAACAGCCCTAGTTATAAAAATTAACCAAAGAAACTGAACACTAAAATTGAACACAAAAATCAATTCCCTATCAATTGGTATATTAAACTTCTTCTTAGTGATAAGATTAATCCTTGTAACAATTATGTTAAATATAATC---ATTATTGTTATAAGAAATTTTGCATTAATTACATTTATATTATCATTTATTGTTATAATATTAGCAAGATTCCTCTCAAAAAAAACATTAATTGATCGAGAAAAAAGATCACCTTTTGAATGTGGTTTTGACCCTAAATCCTCTGCACGAATACCATTCTCTCTTCAATTTTTTTTAATTGCTATAATTTTCCTAATTTTTGATGTAGAAATTACCTTACTATTACCTTTAGTAATTACACTAAAAATTACAAGAATTATTACATTCTCAATAATTACATCCATATTTATTGTAATTTTATTATTAGGACTTTACCATGAATGAATACAAGGTGCACTAATGGTAAAATTTATTATATATATATTTTTTATGATTCCTTTATGTTTTTTATATAGAAATTTTTGGGTTCTTCAATTTATATTTTTTATAATATTTACTTTGTTTTTTTATACTTATAGTTATAGTATATATTATTCTTCAATTAGTTATTTTTTTGGATGTGATTACCTAACTTTTTTTATAGTTCTTTTGAGAATTTGAATTTGTGTATTAATGTTGATAGCCAGAGAAAAGATTTATTTTTATAATAATTTTTCTCTTTTTTTTAGATTCGTAATTTTATTTCTTTTAATTTTTTTATTTTTGACTTTTTGTTCAATAAATATATTTGTATTTTATTTATTTTTTGAAATAAGATTGATCCCTACTTTATTATTAATTTTAGGATGAGGTTATCAACCTGAACGTATTCAGGCTGGGATATATATATTTATATATACATTATTTGGTTCTTTTCCTATAATAGTTTCATTATTTTATTTATATTAT---TATAATAGAAGATTAGACTTTTTTTTTTCTTATAATGTTAATTCTTTTTATTTATATATTTGTATGATTTTAGTTTTTTTAATTAAGATTCCTATATATTTTGTTCATTTATGATTACCAAAGGCTCATGTTGAAGCTCCTGTTTCAGGTTCTATAATTTTAGCAGGTGTAATGTTGAAGTTAGGAGGTTATGGATTTCTTCGATTTATAAAAATTTTTGTTGAGATTGGTATAAAAATTAACTTTATTTTTATTACTATTAGATTAATTGGAGGTTTCTATATTTCTTTAATTTGTCTTCGGCAGATGGATATTAAGTCTTTAATTGCCTATTCTTCAGTTTCTCATATAGGATTAGTTTTATCAGGACTAATAACTTTAAATTTATGGGGATTTTATGGTTCATTTTTAATAATAATTGCTCATGGGTTATGTTCTTCTGGACTTTTTTGTTTAGCAAATATTTCTTATGAACGATTGTCTAGTCGTAGACTATTTATAAATAAGGGGTTAATTAATTTAATACCTAGAATATCTTTATGATGATTTTTACTTTGTTCTTCTAATATAGGCGCTCCGTTTTCTTTGAATCTTTTTGGAGAAATTATACTAATTAATTCAATTATTTCTTGAAGATGATTGACTTTTATTTTTCTGTTTTTAATTTCTTTTTTTGGAGCTGCTTATTCTTTATATCTTTATTCTCATACTCAGCATGGAATTTTATTTCAAGGATTTTATTCATTTTCTTTAGGTAGTTTACGTGAATATTTATTATTATTTTTACATTGAGTTCCTTTAAATTTAATTTTTATGAGTGGTGATATTTTTATGTTAATTTATAGATATATGGTTTTTATTTTTATATATTTTGTAGGTTTATTAGTAATGTGTTTAAAATGTAGTCATTTACTTTTAATACTTTTAAGATTAGAATTTATTGTTTTATCTTTATTTTTGGGTATAGGAGTTTTTGTTTTAGGCTTATTATATGAAAGTTATTTTATAATAATTTTTTTATCTTTGAGAGTTTGTGAGGGGGCTTTAGGTTTATCAATTTTGGTTTCTTTAGTTCGTATATATGGAAATGATTATTTTAATTCTTTTAATATTTTATGGATTTCAATTTGTTTTTTTATATTTATTTTTATATTTTTTTTTAGAATTTCTTTTTTTTGGTTAAGTCTGTATTTTATAATAATAGATTTAATGATTATTTTTGAATATGAATTAATAACTTTAAATTCTAATATTATTTTTATATCAATTTTATTTGATTGAATATCTTTACTTTTTATAAGTTTTGTTTTATTTATTTCTAGAATAGTAATTTATTATAGAGAAGAGTATATGTCAGGTGATTTAAATATTAATCGATTTATTTTTTTGGTGTTTTTATTTGTTATATCAATAATATTTTTAATTATTAGTCCTAATTTAATTAGAATTTTGTTAGGTTGGGATGGATTAGGTTTAGTTTCTTATTGTTTAGTCATTTATTATCAAAATAATAAATCTTTAAATGCTGGTATATTAACTGCTTTATCTAACCGAATTGGTGATGTGGGAATTCTTATATCAATTGCTTGAATAATGAATTATGGATCTTGAAATTTTGTATTTTATTTAGATTTTATAAAGGAAGATTTTGATATAAAAATTATTAGTTATTTTATTGTTTTATCTGCTTTTACTAAAAGTGCACAGATTCCTTTTTCTTCATGATTACCCGCAGCAATGTCAGCCCCTACTCCAGTATCATCTCTAGTTCATTCTTCCACATTAGTTACTGCTGGTGTTTATTTATTAATTCGTTTTAATTTTTGTTTTAGAACGGGTTTAATGTTTTTTATATTATTTATTTCTAGAATAACAATTTATGTCTGGTTTAACAATATTTTATGTCTGGTTTTAGGGGCTAATTTTGAGTATGATTTAAAAAAAATTATTGCTTTATCTACTTTAAGACAGCTTGGATTAATAATAAGAATTTTATTTTTGGGGGATTATAAACTTGCTTTTTTTCATTTACTTTCTCATGCTTTATTTAAGGCTTTACTTTTTATATGTGCCGGATGTATAATTCATAATTTAATGAATTGTCAGGATATCCGTTATATGGGGTCTTTAATTAATTTTATACCTTTAACTTGCACTTTTTTTAATATTTCTAATTTTTCTTTATGCGGCTTACCTTTTTTATCAGGATTTTACTCTAAGGATTTAATTTTAGAAGTTTTTTCTATAAGTTATATAAATATATTTATGTACTTAATTTTTTATGTTTCAATTGGTCTAACTGTTAGTTATTCTTTTCGCTTATGTTATTATTCATTGTTTAGAATATATAATTTTTATATATTTAATAATTTGAATGATCAAGGTTTAATTATATTAAAGGGCATAGGTGGTTTAATTTTCTTAGTTATTTTTGGAGGGGGAATTCTTTCATGATTAATATTTCCTACTCCTTATTTTATTTGTTTACCTTTTACATTAAAGATAATAGTTATTTTTTGTATTATATTCGGTGTATGACTCGGGTATGAATTTTCTAATTTTGGTTATCATTATGATTTAAAATCAATAAGTTGATTATCTATTAGATTATTTTTTTCTTCTATATGAAATATACCAGCATTATCTACTTATTTTGTTAATTATTATTTTTTAAAGTTTGGAAATTTTTATTATAAGAATGTTGACTTAGGATGATTAGAATACTTTGGGTCTCAAAATTTATATAATAATATTATGAGAGGTTCTAAAATAAGTCAATTATTATTTAATAATAGATTAAAGGTTTATTTTATTTTATTAATAATTTTT------ATAATAATTTTAATTCTAATAATAATAATAACAATAATATTTATAATAATTTCTCATCCATTATCTATAGGACTAATTTTATTAACACAAACCCTATTAATTTCCATATGAATTGGATTACTATCAATAAATTTCTGATACTCATATATTCTATTTATTATTATAGTAGGAGGAATACTAATTTTGTTTATTTATATAACAAGAGTAGCATCAAATGAAAAATTTAGATTTAATAAA---------TCATCCTTAATTACAGCAATTCCATTAGTTAGA------ATATTTCTATTCAAAGATAAACTTTTTCCAAATATAAATTCAATAAATTTA---GACATTGCTCTTAAAAGTAAATTTTTTTTTACAATATCTCTAAATAAATTTCTTATATACCCAATAATACTTATATCTATAGTAATTATTATTTATTTACTAATTGCTTTAATTGCTGTAAGTAAAATTACTAATATCAAAAGAGGACCCCTACGAAAAAAT
>Aquatica wuhana
ATGATAACAAACTTATTTTCCAGATTTGATCCATCAACAAGAATAAATTTGTCACTTAATTGATTAAGAATCATATTAGGATTAATTGTATTACCTTCAATATTTTGGATTATCCCATCTCGAATTAATTTCCTATGAATTAAATTTACTCTTATTTTAAGAAATGAATTTAAGGTAATATTAAAAATTAAAAAAATAAAAAAAATCACTTTAATTTTTGTATCTTTATTTTCATTGATTATATTCAACAATGTATTAAGATTATTTCCATATATTTTTTCTAGAACTAGACATTTAGTCTTAACATTAACTTTAGCTTTACCTATATGAATAAGATTAATAATTTATGGATGAATTAATAACACAATTCATATATTTGCCCATTTAGTTCCACAAGGAACACCTTCAATTCTTATACCTTTTATAGTATGTATTGAAACTATTAGAAATATTATCCGACCTGGAACTTTAGCTATTCGATTAACTGCTAATATAATTGCAGGACATTTACTCCTTACACTTATAGGAAGAATAGGTAATAAATTATCTATTCTAATAATTAATATTTTGATCTTATCACAATTAATGTTACTATTACTAGAATCAGCAGTTGCTATTATTCAATCATATGTATTTTCTATTTTAAGAACATTATATTCTAGAGAAGTTAATATTCCACAAATAGCCCCTTTAAGTTGACTAAATTTATTCATTTATTTTACAATAGTATTTATAATATTTAACACTATAAATTACTTTTTCCTATTTTACAAAAATAATAAAAATAAAACTACAAATAAAAGTAAAATA---ATTTCCTGAAAATGAATCTTACTTAATAAATGATTATTTTCAACAAACCATAAAGACATTGGAACATTATATTTTATCTTCGGAGCCTGAGCAGGAATATTAGGAACTTCCCTTAGTTTATTAATTCGTGCGGAATTAGGTAATCCTGGGTCATTAATTGGAAATGACCAAATTTACAATGTAATTGTAACTGCCCATGCTTTTATTATAATTTTTTTCATAGTTATACCTATTATAATTGGAGGATTTGGAAATTGATTAGTCCCTCTTATATTAGGTGCCCCTGATATAGCTTTTCCACGAATAAACAATATAAGATTTTGACTTCTTCCCCCATCTTTATTACTCCTCTTAATAAGAAGATTAGTTGAAAATGGAGCAGGAACAGGTTGAACTGTTTATCCCCCTCTTTCAAGAAATATTGCTCATAGAGGATCTTCTGTAGATTTAGCTATTTTTAGTTTACATTTAGCTGGAATTTCCTCAATTCTAGGAGCTGTAAACTTTATTTCAACAATTATTAATATACGACCAATTGGTATAACTTTTGATCGTTTACCTTTATTTGCTTGAGCTGTCTTAATTACAGCAATTCTTTTATTACTTTCACTACCAGTATTAGCTGGTGCTATTACAATACTACTAACTGATCGAAATCTAAATACATCCTTCTTTGACCCCGCTGGAGGAGGAGACCCAATTTTATATCAACATTTATTCTGATTTTTTGGACATCCAGAAGTTTATATTTTAATTCTTCCTGGATTTGGTATAATTTCACATATTATTAGACAAGAAAGAGGGAAAAAGGAAACATTTGGATCCATTGGAATAATTTATGCAATAATAGCAATTGGACTT------TTAGGATTTGTTGTTTGAGCTCATCATATATTTACTGTTGGTATAGATGTGGATACCCGAGCTTATTTCACTTCAGCAACTATAATTATTGCTGTTCCAACTGGAATTAAAATTTTTAGTTGACTTGCTACCATTCATGGAACACAAATTAAATATTCCCCTCAAATACTTTGAGCTTTAGGATTTATTTTCTTATTTACTATTGGTGGATTAACTGGTGTAATCTTAGCTAATTCTTCTATTGATATTATTCTTCATGATACTTATTATGTTGTAGCTCATTTTCATTATGTTTTATCAATAGGTGCAGTATTTGCTATTATAGGAGGAATCGTAAACTGATTTCCTTTATTTACAGGATTTTCATTAAACGAAAAACTTTTAAAAATTCAATTTTTCTCAATATTTATTGGAGTTAATTTTACATTTTTCCCTCAGCATTTTTTAGGTTTAAGAGGGATACCTCGACGATACTCTGATTACCCAGATGCTTATTTATCATGAAATTTAGTATCTTCAGTAGGATCATTAGTTAGAACTGCAAGAATTCTATTTATAGTGTATATTATATGAGAAAGAATAAATTCAATACGAAAAAATGTATTTATATTAAATATACCAACTTCAAATGAATGAATACAAAATACCCCACCTATGGAACACACTTATTCTGAATTACCTATACTAGTTAACATGGCAACTTGAATAAATATAAATTCTCAAGATAGAATTTCTCCATTAATAGAACAATTAACATTTTTTCATGATCATACAATAATAATTCTAGTTATAATCACCTTAATTGTCGTTTATATTATTATTTCAGTTATAATTAATAAATATGTAAATCGTTTATTACTTGAAGGACAAATAATTGAATTAATTTGAACAATCACACCTAGAATTACATTAATCTTTATTGCACTTCCAAGACTTCAATTATTATATTTACTAGATGAAATTAATTTACCCCTTGTTACTGTTAAATCTATAGGTCATCAATGATATTGATCTTATGAACTTTCTGATTTCAAGAAAGCAGAATTTGATTCATATATAATTCCTTCTAATGAACAAAGTAATTTCTCATTTCGATTACTCGAAGTTGATAACCGATTGGTTTTACCAGTAAATACTCAGATTCGTATAATAATTTCATCATCAGACGTTATTCATTCTTGAACAATTCCATCTTCAAGAGTAAAAATTGATGCTACTCCTGGACGATTAAATCAAACAACCTTTTTTATAAATCGGATTGGTGTATTTTTTGGCCAATGTTCAGAAATTTGTGGAACAAATCATAGATTCATACCAATTGTAGTAGAAAGAATTTTACCTAAATACTTTATTGAATGACTAAAAAATCTT---ATGTTAAATAAAAATCATACATTTCACCTTGTAGAAGTTAGTCCTTGACCAATTTTTGGAGCTCTTAGAACAATAATTATATTAACTGGTGTAATTAAATGATTCCATTTATATGATATAAACTTATTTATAATTGGAGCTCTATCCACCATTTTAGTAATAATTCAATGATGACGAGATACAACTCGTGAAGGAACATTTCAAGGTTTACACACCTTTAAAGTAGTAAAAGGTTTACGATGAGGAATAATTATATTTATTACATCAGAAATCCTATTTTTTATATCATTCTTTTGAAGATTTTTCCATAGAAGACTTGCACCATCAATTGAAATTGGAATAATTTGACCACCAAAAAGTATTATCCCATTTAATCCAATTCAAATTCCATTATTAAATACAACAATCTTAATTTCTTCAGGTATTACTGTAACTTGAGCTCATCATAGTTTAATAGAAAATGATTACAAACAAGCAATTTATAGATTAAGATTAACTATTCTATTAGGAATTTACTTTTCCATTTTACAAGCATATGAATATATAGAGTCAACTTTTACTATTGCAGACTCAGTTTATGGCTCAAGATTTTTTATAGCAACAGGATTTCATGGAATTCATGTAATAATTGGAACTACATTTCTCGCAGTATGTTTATTACGACAATTTAAAAATCATTTTTCAACAACTCACCATTTTGGATTTGAAGCAGCAGCATGATATTGACATTTTGTTGATGTAGTATGATTATTCCTTTATATTTCAATTTATTGATGAGGTAGAATGAAAATTATAAAAAAAAATCCTTTATTAAAAATTATAAATAACTTAATTATTGATCTACCATCACCTTCTAATATTTCAACATGATGAAATTTTGGATCACTATTAGGAATATGCCTAATTATTCAAGTATTAACAGGATTATTCTTAGCAATACATTACTGCTCAGATATTTCATTAGCATTTAATAGAATCATCCATATTTGTCGAGATGTAAACTATGGTTGATTAATACGAATTATCCATATAAACGGAGCTTCTCTTTTCTTTTTATGTTTATATCTTCATATTGGACGAGGAATTTATTATAGATCATTTATACAAACAATAACATGAACAATTGGAGTAATTATATTCTTCATAATTATAGGTACAGCATTTCTTGGGTATGTACTACCATGAGGACAAATATCATTTTGAGGAGCTACAGTAATTACTAATCTTTTATCAGCAATTCCATATTTAGGAAACAATATTGTTCAATGAATTTGAGGAGGTTTTGCTGTAGACAATGCTACTTTAACACGATTTTTTGCTCTTCATTTTATCTTACCATTTGTAATTATTGGTTTAGTAACAATTCATTTATTATTTCTTCATCAAACAGGTTCATTTAATCCTCTAGGAACAACAAATAATATTGATAAAATTCAATTTCACCCATATTTTTCATCTAAAGATTTAATAGGATTTATTTTCACATTAATAATCTTCACATTATTCATCCTTAAATTTCCTTATTTAATAGGAGACCCTGATAATTTTATACCTGCAGATCCATTAGTAACTCCAGCTCACATTAAACCAGAATGATACTTCTTATTTGCATATGCAATTCTTCGTTCAATTCCTAATAAACTTGGAGGAGTAATTGCTCTTTTTTGTTCAATTTTAATTTTAATAATTATACCTATATTT---AAAAAAAAAATAAAAAGAAATTCATTCTACCCAATTAATAAAATTCTATTTTGAACATTCACTATAACTAGATACCTTTTAACATGAATCGGAGCTAAACCAGTAGAAGAACCTTATATTTTAACAGGACAATTACTAACAATTATATACTTCATATTTTTTCCTATATTATTTATTTCATCAAAAATATGAGACAATTTAATATTT------ATTTTTGATTATTTTTTATTATTTATTTCTTATATTATTCTTATTTTGTGTGTTTTAATTGGTGTAGCTTTTTTAACTTTATTTGAGCGTAAAATTTTAGGGTATATTCAGATTCGTAAGGGTCCAAATAAAGTTGGTTTTATAGGTTTAGTTCAGCCTTTTAGTGATGCTATTAAATTATTTTGTAAGGAGCAATCTAATCCTATTATATCTAATTTTTTTTCATATTATTTTTCACCAGTTTTTAATTTATTTTTATCTTTACTTTTATGATTTTGTTTACCTTTTTTTTCTGGATTTCTTCATTTTACTTTAGGATTTTTATTTTTTATATGTTGTTCTAGTCTTTCTGTATATACAATTATGATTGCAGGTTGATCTTCTAATTCTAATTATTCATTATTAGGAGGTTTACGTTGTGTAGCACAAACTATTTCTTATGAGGTAAGTCTTGCTATTATTTTATTATCTTTTTTGTTTTTAATTATAAGAGTAAGAATTTTTAATTTAATGGTTTATCAGGAATATATTTGATTTTTTTTTATTTCTATTCCTTTAGCAATAATTTGGTTTACTTCAAGATTAGCAGAAACTAATCGAACTCCATTTGATTTTGCTGAAGGGGAATCTGAATTAGTTTCTGGATTTAATGTTGAATATAGAGGTGGGGGATTTGCATTAATTTTTATGGCTGAATATTCAAGAATTCTATTTATAAGAATGATTTTTGTATTCATTTTTCTTAGTGGATGTTTAACTAATTTATTATTTTTTTTCTTGTCAGTTTTTATATCTTTTATATTTATTTGAGTTCGAGGAACTTTACCTCGATATCGTTATGATAAGTTAATATATTTAGCTTGGAAGAGTTTTCTTCCTCTTTCTTTAAATTTTTTAATATTTTTTTTTGGTTTAAAA------ATATTTATTTTTTCTCTAATTTTTATAGCAAAAATATATAAATTAATATTCATATCAACTTTAATTATAAGAACTTTAATTTCAATCTCAGCATACAGATGATTAGGAATATGAATTGGACTAGAAATTAATTTACTTTCTATTATCCCCATTATTAGAAGT---AAAAATATAGTATCTTCAGAATCCTCAATCAAATATTTTATTACACAAGCAATTGCTTCAACAGTAATCCTTATAACAATTATCATAATAATATGAAAATTTAATTTTTATTCTAAAATTGAT---AATTCAAATCTCATTTTAATTATAAATTCAGGACTTTTATTAAAAATAGGAATAGCCCCACTCCATTTTTGATTTCCAGAAGTACTTGAAGGATTAAATTGAAATAACTGTATATTAATATTAACATGACAAAAAATTACCCCTATAATGTTATTAATATATAATACAGAGTCAACCTTATTCTATTCCACAGTTATTATTTCAGGAATAATTATTAGAAGAATTTTAAGAATAAACCAAATTAGAATACGAAAACTAATAGCATTTTCATCAATTAATCATATAGGATGAATAATAGCAGCTATAATTATAGAAAAATCCATTTGAATAATTTATTTCCTAATTTATTCATTTATCACAATTAACATTACTTATATAATAAAA------AATACATTTTATCTTAATCAGTTATTTCCATATTTAAATTCATCCCCGACAATAAAAATATTTTTTATATTAAATTTCCTATCATTAAGAGGAATTCCCCCTTTTCTTGGATTCTTACCAAAATGAATAGTTATCCAAATACTAATTGAAAATAGTATATTTTTATTAAGAATTATTATAATTGCCTTTACTTTAATTATAATTTATGTCTACATACGAATCATAATATCAAGTCTAATCATAAAAATCAATCAAAGAAACTGAAATTTAAAATTAAACACGAAAATCAATTCCTTAACAATTGGTATCTTAAACTTCTTTTTAATAAGAAGATTAGTCCTTGTAACAATTATGTTAAATATAATA---ATAATTATTATAAAAAATTTTGCTTTAATTACATTCATATTATCTTTTATTATCATAATACTAGCAAGTCTACTTTCAAAAAAAACATTAATTGACCGAGAAAAAAGATCACCATTTGAATGTGGATTTGACCCTAAATCTTCTGCACGAATACCTTTCTCATTACAATTTTTTTTAATTGCAATAATCTTCTTAATTTTTGATGTAGAAATTACATTACTTTTACCTTTAATTATTACAATAAAAATCACAAGAATTATTACATTTTCATCAATTACATTCATATTTATTATAATTTTATTGTTAGGATTATATTATGAATGAATACAAGGTGCATTAATGGTAAAGTTTATTTTATTTATATTTTTTATGATTCCTTTATGTTTTTCATATAGTAATTTTTGAATTCTTCAGTTTATATTTTTTATTATATTTTTTATTTTTTTTTTTAGTTTTAAATATAATATATACATATCTTCAATTAGTTATTTTTTTGGATGTGATTATTTAACTTTTTATATAATTCTTTTAAAAATTTGAATTTGTTTATTAATATTGATAGCAAGAGAAAAGATTTATTTTTATAATAATTTTTCTTTATTATTTGGATTTATAATTTTATTTCTTTTAATTTTTTTATTTTTAACTTTTTGTTCAATAAATATATTTGTGTTTTATTTATTTTTTGAAATAAGATTAATTCCTACATTGTTATTAATTTTAGGTTGAGGATATCAACCTGAACGTATCCAAGCTGGTTTATATATATTTATTTATACATTATTTGGATCTTTTCCTATAATAGTATCTTTATTTTATTTATATAAT---AATAATAATAGATTGGATTTTTTTTTTACTTTAAATATTAATTCTCTATATTTATATATTTGTATAATTTTGGTTTTTTTAATTAAAATTCCTATATATTTTGTTCATTTATGATTACCAAAAGCTCATGTAAAAGCTCCAGTTTCAGGTTCAATAATTTTGGCTGGTGTAATATTAAAGTTAGGAGGTTATGGATTTTTACGTTTTATAAAAATTTTTATTGAAATTGGAATAAAAATTAACTTTGTTTTTATTACTATTAGTTTAATTGGAGGTTTTTTTATTTCTTTGATTTGTCTTCGTCAAATAGACATTAAATCTTTAATTGCATATTCTTCAGTTTCTCATATGGGTTTAGTTTTATCAGGACTTATAACTTTAAATTTATGAGGATTTTATGGTTCATTTTTAATAATAATTGCTCATGGATTATGTTCTTCAGGGCTTTTTTGTTTAGCTAATATTTCTTATGAACGTTTATCAAGTCGAAGTTTATTTATAAATAAGGGATTAATTAATTTAATACCTAGGATATCATTATGGTGATTTTTGCTTTGTTCTTCTAATATAGGAGCTCCATTTTCTTTAAATCTTTTTGGAGAAATTATATTGATTAATTCTATTGTTTCTTGAAGATGAATAACATTTGTATTTCTTTGTTTGATTTCATTTTTTGGGGCAGCTTATTCTTTATATTTATATTCTCATACTCAACATGGAATTTTATCTCAAGGATTTTATTCTTTTTCTTTAGGTAGATTACGTGAATATTTATTACTATTTTTACATTGGATTCCTTTAAATTTAATTTTTATAGCTGGTGATATTTTTATGTTAATTTATAGATATAGAGTTTTTATTTTTATATATTTTGTGGGTTTAATAGTTTTATGTTTAAAATGTAATCATCTACTTTTAATGCTTTTAAGATTAGAATTTATTATTTTATCTTTATTTTTAGGATTAGGAGTTTATATTGTAGGTTTATCATATGAAAGTTATTTTATAATAATTTTTTTGTCTTTAAGAGTTTGTGAAGGGGCTTTAGGTTTATCAATCTTAGTTTCTTTAGTTCGTATATATGGTAATGATTATTTCAATTCTTTTAATGTTTTATGGATTTCAATTTGTTTTTTAATATTTATTTTATTATTTATTTTTAGTTTATCTTTTTTTTGGTTGAGTCTTTATTTTATAATAATAGATTTAATAATTATTTTTGAATATGAATTGATAACTTTAAATTCAAATATTATTTTTATATCTATTTTATTAGACTGAATATCTTTACTTTTTATAAGATTTGTATTATTTATTTCTAGAATAGTAATTTATTATAGAGAGGAGTATATATCTGGGGATTTAAACATTAATCGGTTTATTTATTTAGTATTTTTATTTGTAATGTCTATAATGTTTTTAATTATTAGTCCTAATTTAATTAGAATTTTATTAGGTTGGGATGGTTTAGGATTAGTTTCTTATTGTTTAGTTATTTATTATCAAAATAATAAGTCTTTAAATGCTGGAATATTAACTGCTTTATCTAATCGAATTGGGGATGTAGGTATTCTTATATCTATTGCTTGAATAATAAATTATGGTAGTTGAAATTTTATTTTTTATTTAGATTTTATAAAGGAAGATTTTGATATAAAAATTATTAGTTATTTTATTATTCTATCTGCTTTAACTAAAAGAGCCCAAATTCCTTTTTCTTCATGATTGCCTGCAGCAATATCTGCACCTACACCCGTTTCTTCATTAGTTCATTCTTCTACATTAGTAACTGCCGGAGTTTATTTACTTATTCGTTTTAATTTTTGTTTTAGAACAAATTTAATGTTTTTAATATTATTTATTTCTAGAATAACTATGTTTATATCTGGT---------------------TTAGGAGCAAATTTTGAATATGATTTAAAAAAAATTATTGCATTATCTACATTAAGACAACTTGGTTTAATAATAAGAATTTTATTTTTAGGTGATTATAAACTTGCTTTTTTTCATTTACTTTCTCATGCTTTATTTAAAGCTTTACTTTTTATATGTGCTGGGTGTATAATTCATAATTTAATAAATTGTCAAGATATTCGTTATATAGGTTCATTAATTAATTTTATACCTTTAACTTGTACATTTTTTAATATTTCTAATTTTTCATTATGTGGATTGCCTTTTTTATCAGGATTTTATTCAAAGGATTTAATTTTAGAGGTTTTTTCTATAAATTGTATTAATATATTTATATATATAATTTTTTATATTTCAATTGGATTAACAGTTAGATACTCTTTTCGTTTATGTTATTATTCTTTATTTAGAATATATAATTTTTATATTCTAAATAATTTAAATGATCAAGGTTTAATTATATTAAAGGGAATAAGTGGTTTAATTTTTTTGGTAATTTTTGGAGGAAGAATTCTTTCATGATTAATTTTCCCTACTCCTTATTTTATTTGTTTACCTTTTATAATAAAAATAATAGTTATTATTTGTATTCTTTTAGGTATTTGATTAGGATATGAGTTTTCTAAATTTGGTTATAATTATAATCTTAAATCTATGACTTGGTTGACTATTAGTTATTTTTTTTTTTCTATATTAAATATATCTATATTATCAACTTATTTTGTAAATTATTATTTTTTAAAATTTAAAACTTTTTACTATAAAAATGTTGATTTAGGTTGATTAGAATATTTTGGGTCTCAAAATTTATATAATAATATTATTAAGAGGTCTAAGGTTAGACAGTTATTATTTAATAATAGTTTAAAGGTTTACTTTATTTTATTAATGATTTTT------ATAACAATTTTAATTTTAATAATAACAGCAAGAATTCTATTTATAATAATTTCTCACCCACTATCTATAGGAATAATCTTATTAATTCAAACTCTTCTTATTGCTATATGAATTGGTACCTTATCAATTAATTTTTGATATTCATACATCTTATTCATCATTATAGTTGGAGGAATATTAATTCTATTTATTTATATAACAAGAGTAGCATCTAATGAAAAATTCAGATTAAATAAA---------TTTTCACTTATTCTAATTTTTCCACTAATTATA------ATTTATATATTTAAAGACAAACTATTCCCTAATATAAACTCTATAAATATA---GACATCTCAACAAAT---AAATTTTTATTTACAATATCTTTAAATAAATTCCTTATATATCCAATAATATTTATATCAATAACAATTATTATTTATTTATTAATTACTTTAATTGCAGTAAGAAAAATTACGAATATTATTAAAGGACCTCTACGAAAAAAC
>Luciola substriata
ATGATAACAAACCTATTTTCAAGATTTGATCCTTCAACAAGAATAAATCTAGCATTAAATTGAATAAGAGTGATTTTAGGATTAATATTTATACCAACAATATTCTGTCCCATTCCTTCACGTATTAATTTAATGTGAATTAAAATATATAAAAGATTAAGAAAAGAATCTGAAATTATTCTAAAAGTTAAGTCTATAAAAAAAAGAACATTAATTTTTGTATCTTTATTCTCATTAATTCTATTTAGAAATTTTTTAAGTCTATTCCCATATATTTTTTCAAGAACTAGACATTTAATTCTAACATTAACTTTATCTTTCCCACTTTGATTAAGATTTATAATTTATGGATGAATTAATAATACAATTCATATAATAGCACATTTAGTCCCTCAAGGAACTCCACCTGTTTTAATACCTTTTATAGTATGTATTGAAACTATTAGTAATATTATTCGACCAGGAACTCTAGCAATTCGATTAACAGCCAATATAATCGCTGGACATCTATTATTAACATTAATAGGAAGAACAGGAAGAAAATTATCAATTTTAATATTAAATGTATTAATTTTATCACAATTATTACTTTTAGTACTAGAAACTGCTGTAGCAATTATTCAATCATACGTATTTTCAGTTCTAAGAACATTATATTCTAGAGAAGTTAATATTCCACAAATAGCTCCTTTAAGATGATTAAATTTATTTATCTTCTTTATTTTAGTATTTATATTATTTAATGTAATAAATTACTTCTCAATAATTTATAAAATTAAAAAATCCGAATCTGAAAAAAGAAAAAAAAGA---ATTTCGTGAAAATGAATTTTACTTAACAAATGATTATTTTCTACAAACCATAAAGACATTGGAACTTTATACTTTATTTTTGGAGTATGAGCTGGAATACTAGGAACTTCATTGAGATTATTAATTCGAGCAGAATTAGGAAATCCAGGATCCTTAATTGGTAATGATCAGATTTATAATGTTATTGTTACTGCTCATGCTTTCATCATAATTTTCTTTATAGTTATACCCATTATAATTGGGGGATTTGGAAATTGACTTGTTCCTTTAATACTAGGAGCACCAGATATAGCATTCCCTCGAATAAATAACATAAGATTTTGATTACTTCCACCTTCATTGTCATTATTGTTAATAAGAAGAATTGTTGAAAATGGTGCAGGAACAGGTTGAACTGTTTACCCTCCATTATCTGCAAATATTGCCCATAGAGGTTCATCGGTAGACTTAGCTATTTTTAGATTACATTTAGCTGGAATCTCTTCTATTCTTGGTGCAGTAAATTTTATTTCAACAATTATTAATATACGATCAATTGGAATAACATTTGATCGAATACCTTTATTTGTATGAGCTGTTCTAATTACAGCTGTTCTTTTACTTTTATCATTACCTGTACTTGCAGGAGCTATTACGATATTATTAACAGATCGAAATTTAAATACATCATTTTTTGACCCAGCAGGAGGGGGAGACCCAATTTTATATCAACATTTATTTTGATTCTTTGGACATCCTGAAGTTTATATTTTAATTTTACCAGGATTTGGAATAATTTCCCATATTGTTAGCCAAGAAAGAGGGAAAAAGGAAACATTTGGAGCAATTGGAATAATTTACGCTATAATAGCAATTGGTTTA------TTAGGATTTGTTGTTTGAGCTCATCATATATTTACAGTAGGAATGGATGTTGATACCCGGGCATACTTCACTTCTGCCACTATAATTATTGCTGTCCCTACTGGAATTAAAATTTTTAGATGATTAGCAACAATTCATGGTACACAAATTAATTATTCCCCTCAGATACTTTGAGCTCTAGGATTCATTTTCTTATTTACAATTGGAGGGTTAACAGGGGTAATTTTAGCTAATTCTTCTATTGACATTATTTTACATGATACATATTATGTGGTAGCCCACTTTCATTATGTTTTATCAATAGGAGCAGTATTTGCAATTATAGGTGGAATCGTAAACTGATTCCCCTTATTTACAGGATTATCAATAAACGAAAAATTACTAAAAATCCAATTCTTCTCTATATTTATTGGAGTAAATTTAACATTTTTTCCTCAGCATTTTTTAGGATTAAGAGGAATACCACGACGATACTCTGATTACCCAGATGCTTATGTATCATGAAATCTAATTTCTTCTATTGGTTCATTAATTAGAACTATTAGAATTCTATTAATAATTTATATTATATGAGATAGAATAAATTCAATACGAAAAAATGTGTATTCAACTTATATACCTACATCAAATGAATGAATACAAAATACACCACCAATAGAACACACTTATTCTGAATTGCCTATATTAACTAATATGGCAACATGAATAAATATTAATTCTCAAGATAGAATTTCTCCTTTAATAGAACAATTAACATTCTTCCATGACCATACTATAATAATTTTAGTAATAATTACATTGATTGTTCTATATATTATAGTTTCTATAATAATAAACAAATATATTAATCGATTATTATTAGAAGGTCAAATAATTGAATTAATATGAACAATTGCTCCAGCAGTTACATTAATTTTTATTGCTCTTCCAAGATTACAATTATTATATCTATTAGATGAAATTAACTTACCATTAATTTCAGTAAAATCAATTGGACATCAATGATATTGATCTTATGAATTATCAGATTTTAAAAAAATTGAATTTGACTCTTATATAATCCCAATTGAAGATTTAAAATTACACTCTTTTCGATTACTAGAAGTTGATAATCGACTTCCACTTCCAATTAATACTCAAATTCGAATAATAGTTACATCAACAGATGTAATCCACTCATGAACTATTCCATCATCAAGAGTAAAAATTGATGCAACTCCAGGACGATTAAATCAGATAACATTCTTTATAAATCGAATTGGAGTATTTTTTGGTCAATGTTCAGAAATTTGTGGAACTAACCATAGATTTATACCAGTAGTAGTAGAAAGAATTTTACCTAAATATTTCATTGAATGGGTAAAAAATTTT---ATGTTAAATAAAAATCACACTTATCATCTAGTTGAAGTTAGACCATGACCAATCTTAGGAGCTTTTAGAACAATAATCCTATTAACAGGAATAATTAAATGATTTCATTTATATGAAAATAATTTATTATTAATTGGGATAATTTGTACAATTTTAGTTATGTATCAATGATGACGAGACACTACTCGAGAAGGAACATTTCAAGGTTTACATACATCTAAAGTAGTTAAAGGTTTACGATGAGGAATAATCTTATTTATTACATCAGAAGTCTTATTTTTTGTATCTTTTTTTTGAAGATTCTTCCATAGAAGATTATCACCGTCAATTGAAATTGGAATAATTTGACCACCTAAAGGAATTAACCCATTCAATCCAATTCAAATCCCATTATTAAATACAATTATTTTAATTTCATCAGGTATCACTGTTACATGAGCTCATCATAGACTTATAGAAAATAATTACAAACAATGTATTTATAGATTAATCTTAACAGTAACCTTAGGTATTTATTTTACAATATTGCAAGCTTTTGAATATATAGAATCACCATTTACCATCGCTGACTCTGTTTATGGATCAAGATTCTTTATAGCAACTGGATTCCATGGTATTCATGTTATTATTGGAACAACATTTTTAATAGTATGTTTAATTCGACAAATAAAAAATCACTTTTCATCTATTCATCATTTTGGATTTGAGGCAGCTGCCTGATATTGACATTTTGTAGATGTAGTATGATTATTCTTGTATATTTCAATTTATTGATGAGGTAGAATGAAAATAATAAAAAAAAATCCTATACTTAAAATTGTAAATAGATCTCTTATTGATTTACCATCCCCATCTAACATCTCCAGATGATGAAATTTTGGATCACTTTTAGGAATATGTTTAATAATTCAAATCGTTACAGGACTATTTTTAGCAATACATTACTGTTCAGATATTTCACTAGCATTTAATAGAGTTATCCACATTTGTCGAGACGTAAATTATGGATGGCTTATACGAATTATTCATATAAATGGAGCATCAATATTTTTTGTATGCCTATATTTACATATTGGACGAGGATTATCCTATAGATCATTTATACAAACAATAACATGAACTATTGGAGTAATTATATTCTTTATAATTATAGGAACAGCTTTCTTAGGATATGTTCTACCTTGAGGTCAAATGTCATTTTGAGGGGCAACAGTAATTACAAATCTACTTTCAGCAATTCCTTACTTAGGAACAAGAATTGTTCAATGAATCTGAGGAGGATTTGCAGTTGATAATGCAACATTAACACGATTCTTTGCATTACATTTCGTATTACCATTTATCATTGCAGCTTTAGTAATAATTCACTTATTATTTCTTCATCAAACAGGATCATTTAATCCTTTAGGAACAACAAACAATATTGATAAAGTTAAATTTCACCCTTACTTCACATCTAAGGATCTAATAGGATTTATAGTTACATTAATAATTTTTACATTATTTATTTTAATATATCCTTATATAATAGGAGATCCTGATAATTTCAGACCAGCAGATCCTCTAGTTACACCTGCACACATTAAACCAGAATGATATTTTTTATTCGCTTACGCAATTTTACGTTCAATTCCTAACAAATTAGGAGGAGTAATTGCCCTATTTTTATCAATTCTAGTATTAATTATTATACCTATATTC---AAAAAGAAAATTAAAAGAAATTCATTCTACCCAATTAATAAAATATTATTTTGAACATTTACCAGAACAAGAATACTACTTACATGAATTGGGGCTAAACCAGTTGAAGACCCATACATTTTAACAGGACAAATTCTAACATTAATATACTTTATATATTTTCCAATATTATTTATTATATCAAAAATATGAGATAACATAATATTCTTGTTTATTTTTGATGTTTTTTTATTATTTATTTCTTATGTAATTCTTATTTTATGTGTTTTAATTGGCGTAGCTTTTTTGACTTTATTTGAACGTAAAATTTTAGGGTATATTCAAATTCGTAAGGGTCCTAATAAGGTTGGTTTTATAGGTTTAGTTCAGCCTTTTAGTGATGCATTGAAATTATTTTTTAAGGAGCAGGCTAATCCAATAATGTCTAATTTTTTTTCTTATTATTTTTCTCCAGTTTTTAATTTATTTTTGTCTTTATTTTTATGAATGTGTTTACCTTTTTTTACTGGTTTTATTTATTTTACTTTTGGGTTTTTATTTTTTTTATGTTGTTCAAGTCTTTCTGTTTATACTATTATAGTTGCTGGTTGATCTTCTAATTCTAATTATTCTTTATTAGGAGCCCTTCGTTGTGTTGCTCAGACTATTTCTTATGAAGTGAGTTTATCTATTATTCTTTTGTCTTTTTTATTTTTAATTTCAGGTTTAAAAATTTTTGATCTTATAATTTACCAACAATATATTTGGTTTTTTTTTATTTCTTTGCCTTTATCTATAATTTGGTTTGTTTCTAGGTTAGCTGAAACTAATCGTACTCCCTTTGATTTTGCTGAGGGAGAGTCTGAGTTAGTTTCTGGATTTAATGTTGAGTATAGAGGAGGAGGATTTGCATTAATTTTCATAGCTGAATATTCAAGAATTTTATTTATAAGAATATTATATGTTTTTCTTTTTTTTGGGGGTTCATTGGTTAATATTTTTTTCTTTTTTTTTGTGGTTTTTATTTCTTTTTTATTTATTTGGGTTCGTGGGACTTTACCACGTTATCGTTATGATAAATTAATATATTTAGCTTGAAAGAGTTTTTTACCTGTTTCATTAAATTTTATAATATTTTTTTTTGGTTTAAAG------ATGTTTATTTTTTCTTTAATTTTTATACCAAAAATTTATAAATTAATATTTTTAAATATTCTATTTATGAGAACAATAATTTCCGTATCAGCTTATACTTGATTAGGAATATGAATAGGACTAGAAATCAACCTCCTATCAATAATTCCAATTATGCAAGAA---AAAAATATTTTATCTTCAGAATCTTCAATTAAATATTTTATTACACAAGCTGCTGCTTCAACAATTATTCTAATAAGAATTATTGTAATAATATGAAATATTAATTTTACATCTAATCTAAATGAAAATTCAAATATAATTATAATTATAAATTCAGGATTTTTATTAAAAATAGGAATAGCCCCACTCCATTTTTGATTTCCTGAGGTTCTTGAAGGACTAAACTGATATAATTGTATATTAATATTAACATGACAAAAAATTGCCCCCATAGTGTTAATAATATACAATATAGAATCAAGTTTATTTTATTCAATTATCATTATTACAGGAATAATCATTAGAAGAATTATAAGAATAAATCAAATTAGAATACGTAAACTAATGACATTCTCATCTATTAACAATATAGGATGAATAATAGCAGCTATAATAACCGAAAAAACAGTATGAATAATTTATTTTGCAATCTATTCTATAATCACAATTAATATTGCAATAATAATAAAA------AATATTTTCTATATAAATCAACTTTTCCCTACAATCAACATTTCACCGTCTATAAAAATATTTTTTATATTAAACTTCTTATCATTAAGAGGAATCCCACCGTTTTTAGGATTTCTTCCTAAATGAATAGTAATTCAAACCTTAATCTCAAAAAATATATTCTTATTAACAATCATAATAATTATATTTACACTAATCCTAATTTATGTTTATATACGAATTGCAATATCTGCCCTAGTTATAAAAATCAACCAAAGAAACTGAAATTTAAAGCTAAATATAAAAACCAACAAAATATCAATCAGAATTTTAAATTTCTTTATATTATCAAGCTTAATCTTAATTACAATCTCATTAAATATAATT---ATAATAATCCTAAAAAATATTGCTTTAATTACATTCACAGTATCATTTATAGTTATAATAATTAGAACGATCTTATCAAAAAAAATAATTATTGACCGAGAAAAAAGATCCCCATTTGAATGTGGATTTGATCCTAAATCTTCAGCACGAATTCCATTTTCTTTACAATTTTTTTTAATTGCAATAATCTTCTTAATTTTTGATGTAGAAATTACACTTCTATTACCACTAGTTTTAACAATAAAAATAACAAGAATTCAAACATTCACAATAATTACGTTCATATTTATTTTAATTCTTTTAATTGGTCTATATTATGAATGAAAATCAGGAGCATTAACGGTAAAGTTTTTATCGTTTTCCTTATTTATGATTCCTTTATGTTTTCTTAAGTTTTATTTTTGGCATATTAATTTTATGTTTTATTTAACGTTTATTTTATTTTTTTTTACTTTTAATTATTCTATTTATTTTAGTTCAATTAGATATTTTTTTGGTTGTGATTATTTAACTTTTTTTATAATTTTATTAAGAATTTGAATTTGTATATTAATGATTTTGGCTAGTGAAAAGATTTATTTTTATAATAATTTTTCTATATTTTTTACCTTGGTTATTTTGATTTTATTTATTTCATTATTTTTCCCTTTTTCTTCTATAAATATATTTATTTTTTATATTTTTTTTGAAGTTAGTTTAATTCCAACTTTATTATTAATTTTAGGTTGAGGGTATCAACCTGAACGTATTCAAGCTGGTATATATATATTTATATATACATTATTTGGTTCTTTGCCTATAATAGTTTCTTTATTTTATATATATTAT---TTAAATGGTGGTTTGGATTTTTATTTTTGTTATAATATTAATTCATTTTATTTGTATATTTGTACAATTACTGTTTTTTTAATTAAAATTCCTATATATTTTGTTCATTTATGATTACCTAAGGCTCATGTAGAGGCACCTGTTTCAGGTTCAATAATTTTAGCTGGAGTAATGTTAAAATTGGGTGGTTATGGTTTACTTCGTTTTATAAAAATTTTTATAGAGGTTGGATTAAAATTTAATTTTATTTTTATTACTATTAGATTAGTAGGTGGTTTTATTATTTCTTTAATTTGTTTACGTCAAATGGATATTAAGTCTTTAATTGCTTATTCATCAGTCTCACATATAGGTTTGGTTTTAGGTGGTTTAATAACAATAAATATTTGGGGATTTTATGGTGCATTTTTGATAATAATTGCTCACGGTTTATGTTCTTCTGGTTTATTTTGTTTGGCCAATATTTCTTATGAGCGTTTATCAAGTCGAAGATTATTTTTAAATAAGGGTTTAATTAATTTAATGCCTAGAATGTCTTTATGATGATTTCTTTTATGTTCTTCAAATATAGGTGCACCATTTTCATTAAATCTTTTTGGGGAAATTATGTTGATTAATAGAATTATTTCTTGAAATTGAATTACATTTATTTTTTTGTCTTTAATTTCATTTTTCGGTGCTGCTTATTCTTTATATTTATATTCTCATAGTCAGCATGGTATTTTATTTCAGGGATTATATTCATTTTCTTTGGGTAATGTTCGTGAACATTTACTTTTATTTTTACATTGAGTTCCTTTAAATTTAATTTTTATAGGTGGGGATATTTTTATGTTAATTTATGGATATATAATTTTTATTTTTATATATTTTATTGGTTTATTTGTTATATTTTTAAAGTGTGAACATTTACTTTTAATACTTTTAAGTTTAGAATTTATTGTTTTATCTTTATATATAGGCTTAGTTTTATATTTAATAACTTTTTGCTGTGAAGGTTATTTTTTAATAATTTTTCTTTCACTGAGAGTTTGTGAAGGTGCCTTAGGTTTATCAATTTTAGTTTCTATGGTTCGTTCATATGGAAATGATTATTTTAATTCTTTTAATATTTTACGGATTTCAATTTGTTTTGTTATATATGTTTTTTTATTTCTTTTTAGTTTATTATTTTTTTGGTTAGGTTTATATTTTATTATAATAGACTTAGTTATTATTTTAGAGTATGAATTAATAAATTTGAATTCTAGTATTGTTTATATATCTATTTTATTGGATTGAATATCTTTATTGTTTATAAGATTTGTTTTATTTATTTCTTCTATGGTTATTTATTATAGTGAAGAATATATATATGGGGATTTAAATATTAATCGATTTATTTTTTTGGTATTTTTATTTGTTATGTCAATAATATTTTTAATTATTAGACCTAATTTAATTAGAATTTTATTGGGTTGAGATGGTCTTGGTCTAGTTTCTTATTGTTTAGTTATTTATTATCAAAACTTTAAGTCTTTGAATGCTGGTATAATTACTGCTCTTTCTAATCGAATTGGTGATGTTGGTATTTTAATATCTATTGCTTGAATAATAAATTATGGGAGATGAAATTTTATTTTTTATTTAGATTTTTTTAATGAAGACTTAACTATAAAGATTATTAGTTATTTTGTTGTTTTGTCTGCTTTTACTAAGAGAGCTCAGATTCCTTTTTCTTCTTGATTACCCGCTGCAATATCTGCTCCTACTCCAGTTTCTTCACTTGTCCATTCTTCCACTTTAGTGACTGCAGGTGTTTATTTATTAATTCGTTTTAATTTTTGTTTTAGTTCTAATCTTATATTTTTTATATTATTTATTTCTATAATAACAATATTTATATCTGGA---------------------TTAGGGGCTAATTTTGAATATGATTTGAAAAAGATTATTGCTTTATCTACATTAAGTCAACTTGGATTAATAATAAGAATTTTATTTATAGGAGATTATAATCTTGCTTTTTTTCATCTTTTATCTCATGCTTTATTTAAGGCATTACTTTTTATATGTGCAGGTTGTATTATTCATAATATGATAAATTGTCAAGATATTCGTTTTATGGGTTCTTTAGTTAATTTTATACCTTTAACTTGTACATTTTTTAATATTAGAAATTTTTCTCTATGTGGTTTACCTTTTTTGGCTGGATTTTATTCTAAAGATTTAATTCTTGAGTTTATATCAATATCTTATTTTAATATGTTTACTTATTTTATTTTTTATGTTTCTATTGGATTAACTGTTAGTTATACAGTTCGATTATGTTATTATTCACTTTTTAGAATATATAATTTTTATTCTTATAATAATTTGAATGATCAAGGTTTAATTATATTAAAGGGTATAGGTGGTTTAATTCTTTTAGTAATTTTTGGTGGTAGATTTTTATCTTGATTAATTTTTTCTACTCCTTATTTTATTTGTTTATCTTTAAATTTAAAGTTAATAGTAATTTTTATAATTTTATTAGGTTTATGGATTGGTTATGAATTTTCTAGATTTGGTTTTAATTATGACTTAAAGTCTATAAAGATGTTAACTGTTAGTTTATTTTTTTCTTCTATATTAAATATAAGAGTTTTATCTACTTACTTTGTTAATTATTATTTTTTAAAGTTAAGAAATATTTATTATAAAAATCTTGATTTAGGTTGATTGGAGTTTTTAGGTTCTCAAAATTTATTTAATAATGTAGTTAATTCTTCTAAGTTCAATCAGATTTTATTTAATAATAGATTAAAAATTTATTTTTTATTTTTATTTATTTTT------ATAACTATAATAATTTTTATGGCATCTTTATCAATCATCTTCATTTTTATTTCACACCCTCTTTCTATAGGATTCATTCTTTTAATTCAAACTTTAAATATTGCAATATGAACAGGTTTTATATCAATAAATTTTTGATATTCATATATTTTATTTATTATCATAGTAGGAGGAATATTAATTTTATTCATTTATATAACAAGAATTGCATCAAATGAAAAATTTAAATTTAATATAAAAACAACAATAACAATATTATTAACAATTATATTAATATGTACAATTATATTATTAACAAAAGATCAAATAACCGAATTAATAAATTCAACCAATATTGACATCATCCAATTAAAAAGAAATTTATTATTCAAAATATCATTAAATAAATTTTTAATAATACCATTAATTTTTCTTTCTTTAACCATTATTTCATATTTATTTATTGCTTTAATCGCAGTAAGAAAAATTACAAATACTAAAATAGGACCATTACGAAAAAAT
>Aquatica ficta
ATGATAACAAACTTATTTTCCAGATTTGATCCATCAACAAGAATAAATTTATCATTAAATTGAATAAGAATTATATTAGGATTAATTGTTTTACCAACTATATTCTGGATTATTCCTTCACGAATCAATTTTATATGAATCAAGTTATGCTTAATATTGAGAAATGAATTTAAAGTAATCTTAAAAATTAAAGAAATAAAAAGAATTACCTTAATTTTTTTATCATTATTCTCTCTAATTATATCTAATAATGTTTTAAGATTATTCCCATATATTTTTTCTAGAACTAGACATCTGGTATTAACATTAACTTTAGCTTTACCATTATGATTAAGATTTATAATTTATGGGTGAATTAATAATACTATCTACATATTTGCCCACCTTGTTCCACAGGGAACACCTCCCATTCTTATACCTTTTATGGTATGTATTGAAACCATTAGAAATATTATTCGGCCAGGAACTTTAGCTATTCGACTAACTGCTAATATAATTGCTGGTCATCTTCTTTTAACTTTAATAGGAAGAACTGGTAATAAATTATCTTTATTAATAATTAATATATTAGTATTATCACAATTACTTCTTCTATTATTAGAATCAGCAGTTGCAATTATTCAATCCTATGTATTCTCTATTTTAAGAACACTATATTCTAGAGAAGTTAATATTCCACAAATAGCCCCATTAAGTTGATTAAACCTATTTATTTATTTTGCAATAGTATTTGTTATATTTAATGCTATAAATTACTTCTCCATTTTATATAAAAATAACGAAATAAAACAAACAAAAAAAAATAAAATA---ATTTCCTGAAAATGAATTTTACTTAATAAATGATTATTTTCCACAAACCATAAAGACATTGGAACTTTATATTTTATCTTTGGAGCCTGAGCAGGAATACTAGGAACTTCCCTTAGTTTACTAATCCGTGCAGAATTAGGTAATCCAGGATCACTAATTGGAAATGACCAAATTTATAATGTTATTGTAACTGCCCATGCTTTCATTATAACTTTCTTCATAGTTATACCTATCATAATTGGAGGATTCGGAAACTGATTAGTCCCATTAATATTGGGTGCTCCTGATATAGCTTTCCCACGAATAAACAATATAAGATTCTGACTTCTTCCCCCTTCTCTGTCTCTTTTACTTATAAGAAGACTGGTAGAAAATGGAGCAGGAACTGGTTGAACAGTGTACCCCCCTCTTTCAAGAAATATTGCTCATAGAGGATCCTCAGTAGATTTAGCTATTTTTAGATTACATTTAGCAGGAATCTCCTCAATTCTAGGTGCTGTAAATTTTATCTCGACAATTATTAATATACGATCAATTGGTATAACCTTTGATCGCTTACCATTATTTGTATGAGCTGTTTTAATTACAGCTATTTTATTACTTCTATCTTTACCAGTATTAGCTGGAGCAATTACAATACTATTAACTGATCGAAATTTAAATACTTCTTTTTTTGACCCTGCCGGTGGTGGAGATCCAATTTTATATCAACATTTATTTTGATTTTTTGGACATCCCGAAGTTTATATTTTAATTCTTCCAGGATTTGGTATAATCTCTCATATTATTAGGCAAGAAAGAGGGAAAAAGGAAACATTTGGATCAATTGGTATAATTTATGCAATAATAGCAATTGGACTT------TTAGGATTTGTTGTATGAGCACACCATATATTTACTGTTGGTATAGATGTTGATACCCGAGCATACTTTACCTCAGCAACAATAATTATTGCTGTCCCTACTGGAATTAAGATTTTCAGATGATTAGCTACAATTCATGGTACCCAAGTTAAGTATTCATCCCAAATATTATGAGCTTTAGGATTCATTTTCCTATTTACAATTGGAGGATTAACTGGTGTAATTCTAGCTAACTCCTCTATTGATATCATTCTTCATGATACTTACTATGTTGTTGCACATTTCCACTATGTTCTTTCTATAGGTGCAGTATTTGCAATTATAGGAGGAATTGTAAATTGATTCCCTTTATTTACCGGATTCTCATTGAATGAAAAACTTTTAAAGATTCAGTTTTTCTCTATATTTATTGGTGTAAATTTAACTTTTTTCCCTCAACATTTTTTAGGATTAAGAGGGATACCTCGACGGTATTCCGATTATCCAGATGCCTACCTATCATGAAATCTAGTATCCTCTGTAGGATCTTTAATTAGAACTGCAAGAATTCTATTTATAGTTTACATCATTTGAGAAGGAATAAACTCGATACGAAAAAATGTATTTGTGATAAATATACCAACTTCTAATGAATGGATGCAAGATACTCCTCCTATAGAACACACTTATTCTGAATTGCCAATGCTAGTTAACATGGCAACTTGAATAAACTTTAATTCTCAAGATAGAATTTCTCCTTTAATAGAACAATTAACATTCTTCCATGACCATACAATAATAATTCTAGTAATAATTACTTTAGTTGTTCTTTATATCATCTTATCGGTTATAATCAACAAATATATTAATCGACTTCTTCTTGAAGGACAAATAATTGAATTAATTTGAACAATTGCTCCTGCAATTACATTAATTTTCATTGCACTCCCAAGACTACAATTATTATATTTACTAGATGAAATTAATTTACCTTTAGTCTCTGTAAAATCAATAGGACATCAATGATATTGATCATATGAACTTTCAGATTTTAAAAAAGCAGAATTTGATTCATATATAATTCCCTCAGATGAGCAGAACAACTTTTCATTTCGTTTATTAGAAGTAGATAATCGATTAATCCTTCCAGTTAATACCCAAATTCGTATAATAGTCTCATCATCAGATGTAATTCATTCCTGGACAATTCCTTCCTCCAGAATAAAGATTGATGCTACACCTGGACGATTAAATCAAACAACCTTTTATATAAATCGAATTGGTATATTTTTTGGTCAATGTTCAGAAATTTGTGGAACAAACCATAGATTTATACCAATTGTTGTAGAAAGAATTTTACCTAAATATTTTATTGAATGAGTAAAAAATCTT---ATGTTAAATAAAAATCATACTTATCATCTTGTGGAAATTAGACCTTGGCCAATTATAGGAGCTCTCAGAACAATAATTATATTAACAGGAGTAATTAAATGATTCCATCTTTATAATATAAATTTATTTATAATTGGAACACTATGTACTATTATAGTAATAATTCAATGATGACGAGACACTTCCCGAGAAGGAACTTTTCAAGGACTACACACTCTAAAGGTTGTTAAAAGACTTCGATGAGGAATAATTCTATTTATTACTTCCGAAGTCTTATTCTTTGTGTCTTTTTTTTGAAGTTTCTTTCACAGAAGACTTGCTCCATCAATTGAAATTGGTATAATTTGACCACCAAAAAGAATTATCCCTTTTAACCCAATTCAAATTCCTTTACTTAATACCACAATCTTAATCTCTTCAGGAATTACTGTAACCTGAGCTCATCATAGTCTTATAGAAAATGATTTTAAACAAGCAATTCATAGTCTAGGTCTTACCATTTTACTAGGTATTTATTTTTCTATCCTTCAAGCATATGAATATATAGAATCAACTTTTACTATTGCAGATTCAGTATATGGATCAAGATTCTTTATAGCAACAGGATTCCATGGAATCCATGTAATAATTGGAACCACTTTTCTTGGAGTCTGTTTACTACGACAAATAAAAAATCATTTCTCATCTATTCATCATTTTGGATTTGAAGCAGCAGCATGATACTGACATTTTGTTGATGTAGTATGATTATTCCTTTATATTTCAATTTATTGATGAGGTAGAATGAAAATTATAAAAAAAAATCCATTATTTAAAATTATATATAATATACTTATTGATCTTCCCTCACCTTCAAATATTTCAGGATGATGAAACTTTGGGTCATTATTAGGAATATGTCTTATTATCCAAGTATTAACAGGATTATTCCTAGCAATACATTATTGTTCAGATATTTCATTAGCATTTAATAGTGTTGTCCATATTTGTCGAGATGTAAACTATGGATGATTAATACGAATTATTCATATAAATGGGGCATCACTATTTTTTGTATGTTTATATTTACATATTGGTCGAGGATTATACTATAGATCATTTATACAACCAATAACATGAACAATTGGAGTAATTATATTCTTTATAATTATAGGTACAGCATTCCTAGGGTATGTCCTACCTTGAGGACAAATATCTTTTTGAGGAGCTACAGTAATTACTAATTTACTATCAGCCATTCCTTATCTAGGAAATAATATTGTTCAATGAATTTGAGGAGGATTTGCTGTAGATAATGCTACCTTAACACGTTTCTTCGCTTTACACTTCATCCTTCCATTTGTAATCATAGCATTAGCTATAATTCACTTATTATTTCTTCACCAAACTGGATCTTTTAATCCATTAGGAACAACAAACAATATTGATAAAGTTCAATTTCACCCATATTATACATCCAAAGATCTAATTGGATTCCTATTAACCTTAATAATATTTACTTTATTTATCTTAACATTTCCATACTTAATAGGAGATCCTGACAACTTTATTCCAGCTGATCCACTTGTAACTCCAGCCCACATTAAACCAGAATGATACTTTTTATTTGCTTATGCAATTCTACGTTCAATCCCTAATAAATTAGGAGGAGTTATTGCCTTATTCTGCTCAATTTTAATTCTAGTAATTATACCTTTATTT---AAAAAAAAAATTAAAAACAGTACATTTTATCCTTTAAATAAAATTCTATTTTGAAGATTTACTATAACAAGATGCTTATTAACATGAATTGGAGCTAAACCAGTTGAAGAACCTTACATTTTAACAGGACAATTATTGACAATTTCATACTTCATATTTTTCCCAATATTATTCCTTTTATCAAAAATATGGGATAACATAATATTC------ATTTTTGATTATTTTTTATTATTTATTTCTTATATTATTCTTATTTTATGTGTATTAATTGGTGTAGCATTTTTAACTTTATTTGAGCGTAAAATTTTAGGTTATATTCAAATTCGTAAGGGTCCAAATAAGGTTGGATTTATAGGTTTAGTTCAGCCTTTTAGTGATGCTATTAAATTGTTTTGTAAGGAGCAAGCTAATCCTATTATATCTAATTTTTTTTCTTATTATTTTTCACCAGTTTTTAATTTGTTTTTATCTTTACTTTTATGATTTTGCTTACCTTTTTTTACTGGGTTTTTACATTTTTCTTTAGGATTTATATTTTTTCTTTGTTGTTCTAGTCTTTCTGTTTATACAATTATAATTGCTGGTTGATCATCTAATTCTAATTATTCATTGTTGGGAGGATTGCGTTGTGTAGCTCAAACAATTTCTTATGAAGTAAGTCTGGCTATTATTTTGTTATCTTTTTTATTTCTTATTATGAGAGTTAGAATTTTTGATTTAATACTTTATCAAGAATATATTTGATTTTTTTTTATTTCTATTCCTTTAGCAATAATTTGGTTTACTTCTAGATTAGCTGAAACTAATCGTACACCTTTTGATTTTGCTGAGGGAGAATCCGAATTAGTTTCTGGGTTTAATGTTGAATATAGAGGTGGAGGATTCGCTTTAATTTTTATAGCAGAATATTCAAGAATTTTATTTATAAGAATGATTTTTGTATTTATTTTCTTTAGAGGTTGTTTAACAAATTTAATATTTTTTTTTATATCAGTTTTTATGTCTTTTATATTTATTTGAGTTCGGGGGACTTTACCTCGATATCGTTATGATAAATTAATATATTTAGCTTGGAAAAGGTTTCTTCCTGTTTCTTTAAATTTTTTAATGTTTTTTTTTGGTTTAAAA------ATATTTATTTTTTCTTTAATTTTTATAGTAAAAATATATAAATTAACATTTTTATCAACTTTAATCATAAGAACTTTAATCTCAATTTCGGCATATACATGACTAGGTATATGAATTGGATTAGAAATAAATTTACTTTCTATTATCCCCATTATTAGAAGT---AAAAATATAATATCCTCGGAATCCTCAATTAAATATTTTATTACACAAGCAATCGCTTCAACAGTAATTCTTATAAGAATTATCATAATAATATGAAAATATAATATTTATTCAACAATAGAT---AATTCAAACCTCCTTATAATTATAAATTCAGGACTTTTTTTAAAAATAGGAATAGCCCCACTCCATTTTTGATTTCCAGAAGTTCTTGAAGGATTAAACTGAAATAATTGTATATTAATATTAACATGGCAAAAAATTACCCCAATAATGCTAATTATATACAATACAGAATTTACAATGTTTTATTCTGTAATTATTATTTCAGGAATAATTATTAGAAGAATTATAAGAATAAACCAAGTCAGAATCCGAAAATTAATAGCATTTTCATCAATTAATCATATAGGATGAATACTAGCAGCCATAATTATGGAAAAAACCATTTGAATTATCTATTTTATAATTTATTCATTTATTACAATTAATATTGCCTATATAATAAAA------AATACATATTATCTTAGTCAATTATTCCCATATCTTAATACATCGCCAATAATAAAAATATTTTTTATACTAAACTTCCTATCATTAAGTGGAATTCCCCCTTTTTTAGGATTCCTTCCAAAATGAATAGTTATTCAAACAATAGTAATAAACAAGATATTCATATTAAGTATAATTATAATTGCTTTTACCTTAATTATAATCTACATTTATATACGAATCATAATAACAGCCCTAGTTATAAAAATTAACCAAAGAAACTGAACACTAAAATTGAACACAAAAATCAATTCCCTATCAATTGGTATATTAAACTTCTTCTTAGTGATAAGATTAATCCTTGTAACAATTATGTTAAATATAATC---ATTATTGTTATAAGAAATTTTGCATTAATTACATTTATATTATCATTTATTGTTATAATATTAGCAAGATTCCTCTCAAAAAAAACATTAATTGATCGAGAAAAAAGATCACCTTTTGAATGTGGTTTTGACCCTAAATCCTCTGCACGAATACCATTTTCTCTTCAATTTTTTTTAATTGCTATAATTTTCCTAATTTTTGATGTAGAAATTACCTTACTATTACCTTTAGTAATTACACTAAAAATTACAAGAATTATTACATTCTCAATAATTACATCCATATTTATTGTAATTTTATTACTAGGACTTTACCATGAATGGATGCAAGGTGCACTAATGGTAAAATTTATTATATATATATTTTTTATGATTCCTTTATGTTTTTTATATAGAAATTTTTGGGTTCTTCAATTCATATTTTTTACAATATTTACTTTGTTTTTTTATACTTATAGTTATAGTATATATTTTTCTTCAATTAGTTATTTTTTTGGATGTGATTACCTAACTTTTTTTATAGTTCTTTTGAGAATTTGAATTTGTGTATTAATGTTGATAGCAAGAGAAAAGATTTATTTTTATAATAATTTTTCTCTTTTTTTTAGATTCGTAATTTTATTTCTTTTAATTTTTTTATTTTTGACTTTTTGTTCAATAAATATATTTGTATTTTATTTATTTTTTGAAATAAGATTGATTCCTACTTTATTATTAATTTTAGGATGAGGTTATCAACCTGAACGTATTCAGGCTGGAATATATATATTTATATATACATTATTTGGTTCTTTTCCTATAATAGTTTCATTATTTTATTTATATTAT---TATAATAGAAGATTAGACTTTTTTTTTTCTTATAATGTTAATTCTTTTTATTTATATATTTGTATGATTCTAGTTTTTTTAATTAAAATTCCTATATATTTTGTTCATTTATGATTACCAAAGGCTCATGTTGAAGCTCCTGTTTCAGGTTCTATAATTTTAGCAGGTGTAATGTTGAAGTTAGGAGGTTATGGATTTCTTCGATTTATAAAAATTTTTGTTGAAATTGGTATAAAAATTAACTTTATTTTTATTACTATTAGATTAATTGGGGGTTTCTATATTTCTTTAATTTGTCTTCGGCAGATGGATATTAAGTCTTTAATTGCCTATTCTTCAGTTTCTCATATAGGATTAGTTTTATCAGGACTAATAACTTTAAATTTATGGGGATTTTATGGTTCATTTTTAATAATAATTGCTCATGGGTTATGTTCTTCTGGACTTTTTTGTTTAGCAAATATTTCTTATGAACGATTGTCCAGTCGTAGATTATTTATAAATAAGGGGTTAATTAATTTAATACCTAGAATATCTTTATGATGATTTTTACTTTGTTCTTCTAATATAGGCGCTCCGTTTTCTTTGAATCTTTTTGGAGAAATTATACTAATTAATTCAATTATTTCTTGAAGATGATTGACTTTTATTTTTCTGTTTTTAATTTCTTTTTTTGGAGCTGCTTATTCTTTATATCTTTATTCTCATACTCAGCATGGAATTTTATTTCAAGGATTTTATTCATTTTCTTTAGGTAGTTTACGTGAATATTTATTATTATTTTTACATTGAGTTCCTTTAAATTTAATTTTTATGAGTGGTGATATTTTTATGTTAATTTATAGATATATGGTTTTTATTTTTATATATTTTGTAGGTTTATTAGTAATGTGTTTAAAATGTAGTCATTTACTTTTAATACTTTTAAGATTAGAATTTATTGTTTTATCTTTATTTTTGGGTATAGGAGTTTTTGTTTTAGGCTTATTATATGAAAGTTATTTTATAATAATTTTTTTATCTTTGAGAGTTTGTGAGGGGGCTTTAGGTTTATCAATTTTGGTTTCTTTAGTTCGTATATATGGAAATGATTATTTTAATTCTTTTAATATTTTATGGATTTCAATTTGTTTTTTTATATTTATTTTTATATTTTTTTTTAGAATTTCTTTTTTTTGGTTAAGTCTGTATTTTATAATAATAGATTTAATGATTATTTTTGAATATGAATTAATAACTTTAAATTCTAATATTATTTTTATATCAATTTTATTTGATTGAATATCTTTACTTTTTATAAGTTTTGTTTTATTTATTTCTAGAATAGTAATTTATTATAGAGAAGAGTATATGTCAGGTGATTTAAATATTAATCGATTTATTTTTTTGGTGTTTTTATTTGTTATATCAATAATATTTTTAATTATTAGTCCTAATTTAATTAAAATTTTGTTAGGTTGGGATGGGTTAGGTTTAGTTTCTTATTGTTTAGTCATTTATTATCAAAATAATAAATCTTTAAATGCTGGTATATTAACTGCTTTATCTAACCGAATTGGTGATGTAGGAATTCTTATATCAATTGCTTGAATAATGAATTATGGATCTTGAAATTTTATATTCTATTTAGATTTTATAAAGGAAGATTTTGATATAAAAATTATTAGTTATTTTATTGTTTTATCTGCTTTTACTAAAAGTGCACAGATTCCTTTTTCTTCATGGTTACCTGCAGCAATGTCAGCACCTACTCCAGTATCATCTCTAGTTCATTCTTCTACATTAGTTACTGCTGGTGTTTATTTATTAATTCGTTTTAATTTTTGTTTTAGAACGGGTTTAATGTTTTTTATATTATTTATTTCTAGAATAACAATATTTATGTCTGGT---------------------TTAGGGGCTAATTTTGAGTATGATTTAAAAAAAATTATTGCTTTATCTACTTTAAGACAGCTTGGATTAATAATAAGAATTTTATTTTTAGGGGATTATAAACTTGCTTTTTTTCATTTACTTTCTCATGCTTTATTTAAGGCTTTACTTTTTATATGTGCCGGATGTATAATTCATAATTTAATGAATTGTCAGGATATCCGTTATATAGGGTCTTTAATTAATTTTATACCTTTAACTTGTACTTTTTTTAATATTTCTAATTTTTCTTTATGTGGCTTACCTTTTTTATCAGGATTTTACTCTAAGGATTTAATTTTAGAAGTTTTTTCTATAAGTTATATAAATATATTTATGTACTTAATTTTTTATGTTTCAATTGGTCTAACTGTTAGTTATTCTTTTCGCTTATGTTATTATTCATTGTTTAGAATATATAATTTTTATATATTTAATAATTTGAATGATCAAGGTTTAATTATATTAAAGGGTATAGGTGGTTTAATTTTCTTAGTTATTTTTGGAGGGGGAATTCTTTCATGATTAATATTTCCTACTCCTTATTTTATTTGTTTACCTTTTACATTAAAGATAATAGTTATTTTTTGTATTATATTTGGTGTATGACTCGGGTATGAATTTTCTAATTTTGGTTATCATTATGATTTAAAATCAATAAGTTGATTATCTATTAGCTTATTTTTTTCTTCTATATGAAATATACCAGCATTATCTACTTATTTTATTAATTATTATTTTTTAAAGTTTGGAAATTTTTATTATAAGAATGTTGACTTAGGATGATTAGAATACTTTGGGTCTCAAAATTTATATAATAATATTATGAGAGGTTCTAAAATAAGTCAATTATTATTTAATAATAGATTAAAGGTTTATTTTATTTTATTAATAATTTTT------ATAATAATTTTAATTCTAATAATAATAATAACAATAATATTTATAATAATTTCTCATCCATTATCTATAGGACTAATTTTATTAACACAAACCCTATTAATTTCCATATGAATTGGATTATTATCAATAAATTTCTGATACTCATATATTCTATTTATTATTATAGTAGGAGGAATACTAATTTTATTTATTTATATAACAAGAGTAGCATCAAATGAAAAATTTAGATTTAATAAA---------TCATCCTTAATTACAGCAATTCCATTAGTTAGA------ATATTTCTATTCAAAGATAAACTTTTTCCAAATATAAATTCAATAAATTTA---GACATTGCTCTTAAAAGTAAATTTTTTTTTACAATATCTCTAAATAAATTTCTTATATACCCAATAATACTTATATCTATAGTAATTATTATTTATTTACTAATTGCTTTAATTGCTGTAAGTAAAATTACTAATATCAAAAGAGGACCCCTACGAAAAAAT
>Lamprigera yunnana
ATGATAATAAATCTATTTTCAAGATTTGATCCATCAACAAGAAACAATTTATCATTAAATTGATTAAGAATAGTTATAGGTATTTTATTTATACCATTATCATTTTGATTAATTCCTTCACGAATCAATTTCATATGAATTTATATTAATTTAACTTTAAATAAAGAAATTAAGTCAATTATTAACATTAAAAGA---------TTATTATTATTAATAATCTCTTTATTTACATCTATTCTTTTAATGAATATTCTAGGGCTACTTCCTTACTTTTTCTCAATAACTAGCCATTTAATTTTTACTTTATCATTTTCATTACCTATATGATTAAGATTTATAATTTTTGGGTGAATTAATAATTATATATATATATTCATACATCTTGTACCTATAAATACTCCTATAATCCTAATTCCTTTTATAGTTTGCATTGAAACAATCAGAAATTTAATTCGACCAATAACTCTGGCTGTTCGACTAACTGCTAATATAATTGCAGGTCATTTAATTTTAACACTTATCGGAAATCTTGGTAGAATTTTAAATTTTTTACCTTTAAGATTCTTAATTTTTATACAAATAATTTTTATAACTTTAGAGTTAGCAGTTTGTATAATTCAAGCCTATGTATTTCTCACATTAATAACACTATATTCAAGAGAAATTTATATCCCTCAAATAGCACCAATAAGATGATTATATTTATTCATTTATTTTATTTTTATATTTTTAACAATTAATTCAATTAATTATTATTTATATATACCTATACCAAAAGTA---AAATTTACC---TTCAAAATTTATTCTAATAACTGAAAATGA------CTGAATAAATGACTTTTTAGAACTAACCATAAAGATATTGGAACACTTTATTTTCAAGGAAAGACTTGATCAGGAATAATAGGAATATCTTTTAGAATCTTAATTCGAACTGAATTAAGAAATCCTGGGTCATTAATTGGTAATGACCAATTATACAATGTCATTGTAACATCCCATGCATTCATTATGATTTTTTTCATAGTAATACCAATTATAATTGGAGGATTTGGAAACTGATTAATCCCATTAATATTAGGAGCTCCTGATATAGCATTCCCTCGAATAAATAATATAAGATTTTGATTACTCCCTCCTTCATTAACTTTACTTTTAAGAAGATCAATAGTTGAAAATGGAGCAGGGACTGGATGAACTGTTTACCCCCCTCTATCAGCTAATATTGCTCATAGAGGTTCATCAGTTGACTTGACTATTTTTAGACTTCATCTAGCAGGAATCTCATCAATTTTAGGAGCAATTAATTTTATTTCCACAGTAATTAATATACGAGCTAGGGGAATCACTCTTGACCGAATACCTTTATTTGTTTGAGCTGTAATAATTACAGCCATTCTTCTACTTTTATCTTTACCAGTTCTTGCAGGTGCAATTACTATATTATTAACAGATCGAAATTTAAATTCATCATTCTTTGATCCTGTAGGAGGAGGAGATCCAATTTTATACCAACATTTATTCTGATTTTTTGGGCACCCAGAAGTATATATTTTAATTTTACCGGGGTTTGGAATAATTTCACATATTGTCACACAAGAAAGAGGTAAAAATGAAACTTTTGGAGTAATTAGAATAATTTACGCAATAATAACTATTGGAATT------TTAGGATTTGTAGTTTGAGCTCATCACATATTTACAGTAGGAATAGATATTGATACACGAGCTTACTTCACTTCAGCAACAATAATTATTGCCATTCCAACTGGAATTAAAATTTTTAGTTGAATTGCTACCATTCATGGAACTCAAATCAATTATAGACCTCAAATATTATGGTCTTTAGGTTTTATTTTTCTATTTACAATTGGAGGATTAACAGGAGTAATATTAGCTAATTCATCTATTGATATTATTCTTCATGATACATATTATGTTGTAGCTCATTTTCATTATGTTCTTTCAATAGGAGCAGTATTCACTATTATTGCAGGAATTATTAATTGATACCCTTTATTTACAGGATTATCCTTAAATAAAAAATTACTTAACATCCAATTTATAGTAACTTTTATTGGAGTAAATTTAACTTTTTTCCCTCAGCATTTTCTAGGTTTAAGAGGGATACCTCGACGATATTCTGACTTTCCAGATGCATATTTATCATGAAATATTATATCTTCAATTGGTTCAATTATTAGAGCCTTGAGAATATTATTTATGATTTACATCATTTGAGAAAGAATATATTCTATAAAAAAAAATTCATTTAACATAAATTGAAATTCATCAATTGAATGAATTCAGATTACCCCTCCTTCTGAACATACTTATTCTGAACTTCCAATATTAGTGAAATTGTCTACATGAATAAATTTTAGGACTCAAGATAGTATATCCCCAGTAATAGAACAATTAATTTTATTTCATGATCACACAATATTAATTTTAGTAATAATTATAATTATTGTTTCCTACATCTTTATTACTATAATAATAAATAAATTTATTAACCGATTTCTTTTAGAAAATCAGATTATTGAATTAATTTGAACAATCTCCCCTACAATCACTTTAATTTTTATTGGACTTCCTTCTTTAAAACTATTATATTTAATAGATGAAATATATTTACCTTCATTGTCAATCAAATCAATTGGTCATCAATGATATTGGTCATATGAATTATCAGACTTTAACAACATTGAATTTGATTCTTACATAATTCCTTTTGATAAAATAAATAATTATTCATTCCGTCTTCTAGATGTAGATAACCGTCTTATTATACCATTTAACTCTTTAATTCGAATAATTATTACATCATCTGATGTTATTCATTCTTGGGCTATCCCATCTTCAGGAATTAAAATTGATGGGACACCAGGACGATTAAATCAAGCTTCTCTTTATATAAATCAAGTAGGTATATTTTTTGGTCAATGTTCAGAAATCTGTGGAACAAATCATAGATTTATACCAATCATTATTGAAAGAATTTCTCCAAAATACTTTATTAAATGAGTAAAAAATTTT---ATTATGATAAAAACTCATATATTTCATATAGTAGAAATAAGACCGTGGCCAATTATAAGAGCGATTATAACTTTAACTTCAACTATCGGATTAGTTAATTGATTTCATAACTATAAATTAAATATTTTATTATTAAGGATAATTATTATAAGAATAGTTATATTTCAATGATGACGTGATATCTCACGAGAAAGTGTATTTCAAGGATTACACTCAAGAAAGGTAAGAACTGGGTTACGATGAGGAATAATTTTATTTATTACATCAGAAGTATTATTTTTTTTTTCTTTCTTTTGAAGGTTTTTCCATAGAAGCTTATCAGCCTCAGTTGATATTGGTATAATTTGACCGCCTATAGGAATTATTTCATTTAACCCTGTCCAAATTCCTTTATTAAATACATTAATTTTAATTTCTTCAGGAATTTCTGTAACGTGAGCCCATCATAGTTTAATTGAAAATAATTTTAATCAAGTAAAAATAAGATTAATAATTACAATTATTCTTGGATTTTACTTTACTATCCTTCAAGGATATGAATATACAGTTTCTTCATTTTCTATAACAGACTCTATTTATGGATCAACATTCTTCATAGCAACTGGTTTTCATGGATTACATGTAATAATTGGAAGTATATTTTTATTAATATGCACAATTCGACATTCAATAAATTTTATATCATCAATTAATCACATAGGATTTGAAATAGCTGCGTGATATTGACACTTCGTGGATGTAGTTTGATTATTTTTATATATTTCAATTTATTGATGAGGAGGGATGAAAATTCAAAAAAAACATCCCCTTATTAAAATTATTAATAATAGATTAATTGATCTCCCCACCCCAAGAAATATTTCAAACTGATGAAATATAGGATCATTACTTGGAATTTGTTTAATTATTCAAATCATTACTGGAACATTTTTAGCTATACATTATTGTCCAAATATTAACTTTGCGTTTGATAGAGTAGCTCATATTCATCATAATGTAAATAAAGGATGATTAATTCGAATAATACATGCTAATGGAGCTTCAATATTTTTTATTGCAATATATATTCACGTAGGACGGGGAATCTACTATGGATCATTTAAATTAAAAGAAACATGAACAATAGGAACTATTATTTTCATTATAACAATAGCCTCGGCATTTCTAGGTTACGTACTACCGTGAGGTCAAATATCTTTTTGAGGAGCTACAGTAATTACAAATTTATTATCAACCATTCCATATATTGGAAATGAAATTGTTCAATGACTATGAGGAAGATTCACTGTAAGAAATCCAACCTTAAATCGATTTTTTACTCTTCACTTTATTGTACCATTCATAATTATTGCAATAATAATAATCCACTTAATATTTCTTCACCAATCAGGATCTAATAATCCATTAGGAACAAACAGAAATTTAAGAAAAATTCCATTTTATCCTTACTTCGTAATTAAAGACATAATAAATCTTATTATTACTCTTTTCTTCTTCTCAATTATTATTTTATTTAAACCTTATATTCTAGGAAATCCCGATAATTTCATTCCTGCAAACAGAATAATTACACCTATTCATATTGAGCCAGAATGATACTTTTTATATTCTTATGCAATTTTACGATCAATTCCTAATAAATTAGGGGGTGTAATTGCACTATTTATATCAATTACAATTTTATTTACATTTCCATTAATT---AACAAAAAAATAAAAACTAATTCATTCTACCCAATTAATAAAATACTATTTTTCTTTTTCATTTGAATATTTATATTACTAACCTGATTAGGAAGAAAACCAGTAGAAGACCCTTTTATCTTTTCAAGACAACTTATAACAACAATATTTTTCATATTTTTTCCATTAAATTTTTACTTATATAAAATATGAGATTTTATAATTAAAATGTATTATTTAGATTTATTATTATTAGGAGTTTCGTTATTTTTATTGATTTTTAGAGTTATAATTGGGGTAGCTTTTTTAACTTTATTAGAACGTAAAGTTTTAGGTTATGTACAAATACGTAAAGGCCCAAATAAAGTTGGAATTCTAGGTATTCTACAGCCTTTAGGTGATGCTATTAAATTGTTTACTAAAGAGCAAATTAAGCCAATTATATCTAATTATTTAATTTATTATTTTTCTCCTGTATTTAATTTATTTATTTCTTTGTCATTATGATTATGTATTCCATATTTAACATTTATATTTCAATTTTCTTTATCTTCAATATTCTTTTTATGTTGTTCAAGATTAGGAGTTTATAGTATTATAATTTCTGGGTGGTCTTCCAATTCTAATTATTCATTATTAGGGGGTTTACGCTCAGTTGCTCAAACTATTTCGTATGAGGTTAGTTTAACAATAATTTTACTTTCTTATTTTGTTTTAATTAGTAGTTTAAGAATTTATGATTTTATTCTTTATCAAAATTATATTTGATTTTTTTTTTTATGTTTTCCTTTAAGTTTAATGTTTTATGTTTCTGTTTTAGCTGAAACTAATCGAACTCCTTTTGATTTTGCTGAAGGTGAATCTGAATTAGTATCAGGATTTAATGTTGAATATAGAGCAGGGGGTTTTTCATTAATTTTTATTTCAAAATATGCTAGAATTTTATTTATGAGTATGTTTTATTCATTTATTTTTTTAGGCGGGATAGTTTTAACTTTCACTTTTTATTTAATTGTTTTGTTTATTTCATTTAGAATTCTATGAGTTCGAGGTACTCTTCCTCGTTTTCGTTATGATTTACTTATATATTTAACTTGGAAGAGATTTTTACCTGTTTCTTTAGGATGTTTAATATTTTTTTTAGGGTTAAAA------ATTTTCTTATATATTTTTATTATA------------------------------------------------------------------------------------------------------------------------------------------------ACACTTTTTCAAGACGAAGCCTCAATTAAATATTTTATTGTTCAAGTAATTGCATCAACAATAATTTTAATAAGAATTATTGTAATAGTGTGAAAACATAGATTTTCTTCAAGAATTATA---GAAAATTACAATTTTTTAATCTTAAACTCAAGACTTTTAATGAAAATAGGAATTGCCCCGTTCCATATTTGATTTCCAGAAGTAATTGAAGGATTAAGATGAACTAATTGTATAATTATATTAACTTGACAAAAAATCGCCCCAATAACAATAATTATATTAAATATCAACCATTCCATATTCATAAGAATAATTATCATCTCTTCTATATTTATTAGAAGAATTATGATTATAAATCAAATTAGTATACGAAAAATTCTAGCATATTCATCAATTAATCACATAGGTTGAATAATTGCTACAATAATATGTATACAAACAATTTGAATATGATACTTTATCATTTATTCATTTACCACAGTAAATATTATTTTAACATTTAAAATTAATAAAATTTACTTTATCAACCAATTATACTCGTTAAAAATAATTAACCCTTTAAGAAAAATCTTATTTTTGCTTAATTTTATTTCTCTTGGAGGAATTCCCCCTTTACCAGGGTTTTTACCTAAATGATTAACAATTCAATTTATATTACAAGAAAATATAATCATAATTAGAAGAATTATGATTATTAGAACCTTGATTACAATTTACGTTTACAGAAGAATTATAATTTCATCAATAATTATAAGGTCAGAAGAAAAAATATTTAAAATTTCATTTAAA---AACACAAAAAAGATAAGCTTAAGCTTATTAAACTTCTTTACAACCTTTTCATTGATTTTAATAGTTTCGCTGTATGGTATGACT---------ATAATTATTTTAATTATAACTGTTATTCTTTTGTTATCTATAATAATAATATTAACCACTAGAATTATCTCAATAAAAGTCATTATAGATCGAGAAAAAAGATCTCCGTTTGAATGTGGATTTGATCCAGTATCTTCAGCACGAATACCTTTTTCCCTGCAATTTTTTCTCATTGCAGTAATCTTCCTAATTTTTGATGTAGAAATCACATTACTATTTCCCATTATTATAACAATAAAAATTTCTAACATTTATTCATTTATATTTATTTCAACCTTATTTATCTATGTCTTAATAATTGGTTTATTCTATGAATGACATCAAGGTGCACTTATGATAAAATTTTTTTTTATAATAGTTTTTATGATTCCTTTATGTATATTAAAAAGTATATTTTTATATATTCAGTTATTAATATATTTGCTGTTTTTTATATTTATAAATATATATTATTATATATCTGAATTTGGTTTAATTAGTTTTTCTTTTGGAATTGATTATTTAAGATTTATGATAATTTTGTTGTCAATTTGAATTTGTATATTAATAATGATAGCAAGATTTAAGATTTATGAAAATAAGGATTATTATGGGTTGTTTAGTTTTACTATTTTGTTTATAATAATTTGTCTTTATTTAACTTTTTGTTCAATGAATATTATAATATTTTATTTGTTTTTTGAAATTAGATTAATTCCTGTTTTATTTTTAATTTTAGGTTGAGGGTATCAACCTGAACGTCTTCAAGCTGGTATATATATATTTATATATACTTTATTAGGTTCTTTACCTTTTATAGTGTCTATTTTTTATATATATGGA---AATTATATAACTTTAAGTTTAAATTTGTTATTTTTTGTGGATTCATTCTATATCTATTTTTTAATAATTTTTGTATTTTTAATTAAAATTCCTATGTATATAGTTCATCTTTGGTTACCTAAAGCTCATGTTGAAGCGCCTGTTTCTGGATCAATAATTTTGGCGGGATTAATGTTGAAATTAGGGGGATATGGTTTAATACGAGTATTAAAGTATTATATATATATTGCAATGAAGGTAAATTTTACGTGAATTATATTAAGGTTAATTGGAAGTGTATATATTTCTATAATTTGTATACGTCAAACTGATATTAAGTCTTTAATTGCTTATTCTTCCGTTTCTCATATAGGATTAGTTTTATCTGGTTTAATAACAATAAATTTGTGAGGATTTTATGGATCTTTATATATAATAATTGCACATGGTCTATGTTCTTCAGGTTTATTTTGTTTGGCAAATTTGAATTATGAACGTTTATTTAGTCGTAGATTATACTTGAGTAAGGGTATAATTAATTTAATACCTAGTTTGTCATTATGATGATTTTTATTATGTTCTTCTAATATATCTGCTCCCCCTTCTTTAAATTTGTTAGGGGAAATTTTTCTAATTAATTCAATTGTTTCTTGAAATTTTATTTGTATTTTATTTTTAATATTAAGTTTATTTTTTGGGGCTTGTTATTCTTTATTTTTATATTCTTATACTCAGCATGGTATTATTTCTAATAGTATTTATTCATTTAGAGTAATCAAGCTTCGAGAATATTTACTATTATTTTTACATTGATTTCCCTTGAATTTAATTATTTTATTTGGGGATAAAATTATGGAAATTTATTTAATTATATTT---ATATTTTTTTACTTTATTGGTCTTTTTATATTTAGCTTTAAATGTAAGCATTTATTGCTAATGTTGTTAAGTCTTGAGTTTATTATGATTAATTTATTTTTTGGTCTTTCTGTTATTATATCTATGTTTTTTATGGAGAATTATTTTTTAATAATTTTTTTTTCAATAGGAGTTTGTGAAGGAGTTTTAGGATTATCAATTTTAGTTTCATTGATTCGTTCTTATGGTAATGATTATTTTAATTCATTTAATTTATTATGA------ATTTGTTTTAATTTTTCTTTTTTTATGTTTATTTTATCTATAATGGTTTTTATAATAAGTTTATTTTTTATAATAATAGATTTTGTAATCATATTAGAGTATGAGATCTTGTCTTTAAATTCTAGTATAATTTGTTTTTCTGTTCTTTTTGATTGAATGTCTTTATTATTTATAAGATTTGTAATATTTATTTCTTCAATAGTTATTTATTATAGAAATGATTATATAGAAGGAGATGTTAATTTAAATCGGTTTATTTATTTAATTTATCTTTTTGTAGTTTCAATAATGTTTTTAATTATTAGTCCTAATTTAATTAGTATTTTATTAGGATGAGATGGTCTAGGATTAATTTCTTATTGTTTAGTTATTTATTATCAGAATTTAAAGTCTAGAAATGCAGGAATACTTACAGCTCTTTCTAATCGGATTGGAGATGTATTAATTTTAATTTCTATTGCTTGAATAATAAATTATGGGAGATGAAATTTTATTTTTTATTTAGATTTTATACAGAAAGATTTTAATATAATTATTGTTTGTTATTTAATTATTTTAGCTTGCTTAACAAAAAGAGCTCAAATTCCGTTTTCTTCATGGTTACCTGCAGCAATGGCTGCTCCTACTCCTGTTTCTTCATTAGTTCATTCTTCCACTTTAGTTACTGCTGGAGTTTACCTTCTTATTCGTTTTAGTGCATGTTTTGATTCTAGAATAATTTATTTTTTGATGTTTATTTCTTTATTAACAATGTTTATATCAAGG---------------------ATATGTGCAAATTTTGAGTATGATTTAAAGAAGATTATTGCTTTATCTACATTAAGTCAATTGGGTTTAATAATTTTAATTATATCATTAGGAGATTCAAGTTTGGCTTTTTTTCATTTACTTTCTCATGCTTTGTTTAAGGCTTTATTATTTATATGTTCAGGAAGAATTATTCACAATTTAAGTAATTGTCAAGATATTCGTTTTATAGGTTCTGTAATTTTAAATATACCATTAACATGTTTATTTTTTAATATTTCTAACTTTTCTTTATGTGGGTTTCCTTTTTTAGCAGGGTTTTATTCTAAGGATTTAATTTTAGATATTTATTCTATAAAATATCTAAATATATTTGTATATATATTAATATATATTTCTATAGGTATAACAATTATATATTCTGTTCGTTTAAGTTATTATATATTATTTAATGTAAATTTAAATTTTTCATACTCAAAGATTTCTGATCAAAGTAAGGTTATGGTAAAAAGAATAATAGGGTTATATATTGGGGTATTATTTAGAGGGAGAATTCTTTCTTGATTAATCTTTCCTAGTCCTTATTTTATTAGTTTACCTTTTTTTATAAAGATTATAATTTTAATATTTACTTTTATAGGGTTATTATTTGGTTATGAATTGAATTATATTTCTATTAATTATAAGTTACTAATATTAAAATATATAAATTTTACCTATTTTTTTTCTTCAATGTGAAATTTACCTATATTATCAACTTGGGGAATTAATTTCTATCCTTTAAAATTAGGAAATTATTATTATAGATTAATTGATCTAGGTTGATCTGAAAAAATAGGAACCCAAGGATTAAATTATTTAATATATAAAAATTCCAATTTTTTTCAATCTTTATCAAAAAATGAATTAAAAATTAATTTAATTATTTTTTCATTATGA---ATTTTAATAATTACTTTAATATTAATATTAACAAGAATTATATTTATATTAACCAGTCACCCTTTATCTATAGGAATATCACTATTATGTCATACACTTTTTATTTCAATAAATTCAGGTTTACTATCATCAAGTTTTTGATATTCATATATCTTATTCCTAATTATAATTGGAGGATTAATAGTTCTATTTATCTATATAACAAGAGTAGCATCAAATGAAAAATCTAAATTTAGAAAT---AAAATCTTTATTATAATAATCCTAACCATAATATTAATAATTATTATTTTCGTAATGTCTAATGATCTTTTAAATTATAATTCATTCATTAATATAGATATACTAAATCATACTCAACCAAACAACTTTAAATTATCAATAAATAAATACTTATCATATCCAATAATATCAATCTTCACTATTATTATTTTCTATTTATTAATTACAATAATTATATCAAATAAAATTACTAATATAAAAATAGGCCCATTACGAAAATAT
>Asymmetricata circumdata
---------------------------------------------------------------------------------------------------------TGGGAGTTATTAAGT---------------------------------------------------AAAATTATTTTAAAAATTAAATCAATAAAAACAAGAACTCTTATTTTTATTTCATTATTTTCATTAATTTTACTTAATAACTCCCTAAGACTTTTTCCCTACATTTTTTCAAGAACTAGTCATTTAGTTTTAACACTAACCTTATCTTTACCATTATGATTAAGTTTTATAATTTATGGATGAATTAATAACACAACTCATATACTTGCTCATCTTGTCCCTCAAGGAACACCTTCTATTTTAATACCTTTTATAGTCTGCATTGAAACAATTAGAAATATTATTCGACCTGGAACATTAGCAATTCGATTAACAGCTAATATAATTGCAGGGCATCTATTACTAACTCTTTTAGGAAATACCGGAAGAAAATTAGTTTTTGAGTTAATTAGATTATTATTATTATTTCAATGTTTATTATTTATCTTAGAATCAGCAGTTGCAATTATTCAATCATATGTTTTTTCAATTCTTAGAACTTTATATTCAAGAGAAGTAAAT------------------------------------------------------------------------------------------------------------------------------------------------------------ATTTTACTTAATAAATGACTTTTTTCAACAAACCATAAAGACATTGGAACATTATATTTCATTTTTGGTGTATGAGCTGGAATATTAGGAACTTCGTTAAGTTTATTGATTCGAGCTGAACTAGGAAATCCGGGATCCCTAATTGGTAATGACCAAATCTATAACGTTATTGTTACCGCACATGCTTTCATTATAATTTTTTTTATAGTAATACCAATAATAATTGGGGGATTCGGAAATTGATTAGTTCCTTTAATATTAGGAGCTCCAGATATAGCATTCCCACGATTAAATAATATAAGATTTTGATTATTACCCCCTTCTTTATCACTTTTATTAATAAGTAGAATTGTTGAAAATGGAGCAGGAACAGGGTGAACAGTCTATCCCCCTCTTTCAAGAAATATTGCACACAGAGGTTCATCAGTAGATTTAGCAATTTTTAGACTTCATCTTGCAGGAATTTCATCTATTCTAGGAGCTGTAAATTTTATTTCTACAATTATTAATATACGGTCCATTGGAATAACCTTTGATCGAATACCATTATTCGTTTGAGCTGTATTCATTACGGCCTTCCTTCTTCTTTTATCACTCCCTGTTCTTGCTGGGGCAATTACTATATTACTAACTGATCGAAACTTAAATACATCATTTTTTGATCCCACAGGAGGAGGGGATCCAATTTTATACCAACATCTATTTTGGTTCTTTGGGCACCCAGAAGTCTATATTTTAATTATTCCAGGATTTGGAATAATTTCTCACATTGTTAGACAAGAAAGAGGAAAAAAGGAAACCTTTGGATCAATTGGTATAATTTATGCAATAGTAGCTATTGGATTA------TTAGGATTTATTGTTTGAGCCCATCACATGTTTACTGTAGGAATAGATGTTGATACCCGAGCTTATTTTACATCAGCAACAATAATTATTGCTGTTCCTACCGGAATCAAGATTTTTAGATGATTAGCAACAATCCATGGGGCACAAATTAAATATTCACCCCAAATATTATGAGCTTTAGGATTTATTTTTTTATTTACAATAGGAGGATTAACAGGTGTAGTTTTAGCTAATTCATCAATTGACATTATTTTACATGACACTTATTATGTTGTTGCTCACTTTCACTATGTTTTATCTATGGGAGCAGTATTTGCTATTATAGGGGGAATTGTAAATTGATTTCCTTTATTTACAGGATTTTCATTAAACGAAAAATTTCTAAAAATTCAATTCTTCTCAATATTTTTAGGTGTAAATTTAACATTTTTCCCTCAACATTTTTTAGGATTAAGAGGAATACCACGACGATACTCCGATTATCCCGATGCTTACCTTTCATGAAATCTACTATCTTCAATTGGATCATTAATTAGAACAATTAGAATTTTATTTATAATTTATATTTTATGAGAAAGAATAAATTCTATACGAAAAAATATTGTTCCTATTCATATATCAACATCTAATGAATGAATACAAAATACTCCACCAGTTGAACATACATATTCTGAATTACCTATATTAAGTAAT------ATTTGGCCA---TTAAGAAGGAAG------------------------CAATTAACTTTCTTTCATGATCATACAATAATAATTTTAGTAATAATTACATTAATTGTACTCTATATTATTATATCAATAATATCAAATAAATACATTAATCGCTTCCTTCTTAATGGCCAAATAATTGAATTAATTTGAACAATTGCTCCTGCAATTACTTTAATCTTTATTGCTCTCCCTAGTCTTCAAATTCTTTATTTATTAGATGAAATTAATTCCCCTTTAGTATCAATTAAAACAATTGGTCATCAATGATATTGATCATATGAACTATCAGATTTTAAAAAAACGGAATTTGACTCTTATATAATTTCAGAAAATGAGCAAAATTTAGGATCCTTCCGTTTATTAGATGTTGATAACCGACTTGCATTACCAGTCAACACCCAAATTCGAATAATAGTCTCATCATCAGATGTAATTCATTCATGAACTATTCCATCATCAAGAATAAAGATAGATGCAACTCCTGGACGATTAAATCAAATAAGATTTTTCATAAACCGAATTGGATTATTTTTTGGACAATGTTCAGAAATTTGTGGAACAAATCATAGATTTATACCAATTGTAGTAGAAAGAATTTTACCTAAATATTTTATTCAATGAGTAAAAACTTTG---ATGTTAAATAAAAACCATACATATCATCTTGTTGAAATCAGGCCATGACCAATCTTAGGAGCTTTTAGAGCAATAATAATAATAATAGGATTAATTAATTGATTCCATTTTTATAAAATCAATTTATTTTTTTTAGGAAGATTTACAACAATTTTAATTATATATCAATGATGACGAGATATCACTCGTGAAAGAACCTTTCAAGGGCTCCATACTAAGAAAGTGGTAAAAAATTTACGATGAGGAATAATTCTATTTATTACATCAGAAGTATTATTTTTCGTTTCATTCTTTTGAAGTTTTTATCACAGAAGATTGTCTCCTTCAATTGAATTAGGAATAATTTGACCCCCAATAAGAATTATTCCATTTAATCCAATCCAAATTCCTTTATTAAATACAACGATCTTAATTTCTTCCGGTATCACAGTTACTTGAGCCCATCATAGCCTTATAGAAAATAATTATAATCAAGGAATTTATGGATTAATTCTAACAATTATTTTAGGCCTCTACTTTACGGCTCTTCAAGGTTATGAATATCTAGAAGCCAGATTCACTATTGCTGATTCTGTTTACGGATCAAGATTTTTTATAGCAACTGGATTCCATGGTATCCATGTAATTATTGGAACAGCATTTCTAACCATTTGTCTTTTACGACAAACCTATAATCATTATAGATCAACCCATCATTTTGGGTTTGAGGCAGCTGCATGATATTGACACTTTGTTGATGTAGTGTGATTATTCTTATATATTTCAATTTATTGATGAGGGAGAATGAAAATTATAAAAACCCATCCAATTTTTAAAATTATAAATAATTCATTCATTGACCTCCCTTCCCCCTCAAATATTTCATATTGATGAAATTTTGGATCTCTCCTCGGAATTTGCCTAAGAATTCAAATTTTAACTGGATTATTTTTAGCTATACATTATTGCCCAGATATTTATATAGCATTCAATAGAATCATTCATATTTGCCGAGATGTTAATTATGGATGAATAATACGAATTTTTCACATAAATGGAGCTTCATTATTTTTTATTTGTCTCTACTTACATATTGGACGAGGATTATATTATAGATCATTTATACAAACACAAACATGAAGAATTGGAGTAATTATATTTCTTACAATTATGGGAACAGCTTTTTTAGGATATGTTCTTCCATGAGGGCAAATATCATTTTGAGGAGCAACAGTAATCACCAATCTTTTATCAGCAATTCCATACCTAGGAACATCAATTGTTCAATGAATTTGAGGAGGATTCGCAGTTGATAATGCAACTTTAACACGATTTTTTGCATTCCATTTTATTCTACCTTTTATTATTACTGCAATAGTAATAATTCATCTATTATTTTTACATCAAACAGGATCAAATAATCCTCTAGGAAATTCTAATAATATTGATAAAATTCAATTCCATCCTTATTTTACATCTAAAGATTTAATAAGATTACTAATCACATTAATAATATTTACAATTTTTGTAATAATACACCCTTATATAATGGGAGATCCAGATAATTTTATTCCAGCTGATCCTTTAGTTACTCCTACTCATATTAAACCAGAATGATATTTTTTATTTGCATATGCAATTTTACGATCAATTCCTAATAAACTTGGGGGTGTTCTTGCACTTTTTATATCAATTATTATTCTTATCTTTATACCAATATTC---AAAAAAAAAATTCAAAGAAATTCATTTTATCCTATAAATAAAATTTTATTTTGATCATTCACTAGAGTAGTAATTTTATTAACATGAATTGGAGCACGACCAGTAGAAGATCCTTTCATTTTAACTGGACAATCATTAACAATCTTATATTTTACATATTTTCCTATTTTATTTTTAAGATCAAAAATATGAGATAATATTCTATTTTTGTATCTATTTGATTTAATTTTATTATTTATTTCTTTTTTAATTTTGATTTTAAGAATTTTAATTGGTGTTGCTTTTTTGACTTTATTTGAACGTAAAATTTTAGGGTATATTCAGATTCGTAAAGGCCCTAATAAAGTTGGTTTTATAGGATTAGTTCAACCTTTTAGTGATGCATTAAAATTATTTTTTAAAGAACAATCTTCACCTTTAATATCAAATTATTGATCTTATTATTTTTCTCCAATTTTTAGATTGTTTTTATCTTTGATTTTGTGATTTTGTTTACCTTTTTTTTCAGGTTTTCTTCATTTTTGTCTCGGGTTTATATTTTTTCTTTGTTGTTCTAGACTTGGAGTTTATACAATTATAATTGCTGGTTGATCATCTAATTCTAATTATTCTTTATTAGGGGGGTTACGATGTGTTGCTCAAACTATTTCATATGAAGTTAGTTTAGCTTTAATTTTACTTTCTTTTTTAATTTTGATTTCTAGAGTTAGAATTTTTGATTTAATGATTTATCAAAAATATATTTGATTTTTTTATATTTCTGTTCCTTTATCTTTAATTTGATTTACATCAAGATTAGCAGAAACTAATCGGACTCCTTTTGATTTTGCTGAAGGGGAGTCAGAGTTAGTTTCTGGATTTAATGTTGAATACAGAGGGGGAAGATTTGCTTTAATTTTTATAGCTGAATATTCAAGAATTTTATTTATGAGAATATTATTTATTTTTCTTTTTTTTAGAGGTTCCTTGATTAATATTATATTTTTTTTTATAGTTGTTTTTATTAGATTTTTGTTTATTTGAACCCGAGGGACTTTACCTCGTTATCGTTATGATAAATTAATGTATCTAGCTTGGAAGAGATTTCTTCCTGTTTCATTGAATTTTTTAATATTTTTTTTTGGATTGAAA------ATATTTATTTTTTCTTTAATTATT------------------------TTTCTATCCATTTTAATAATAAGAACAATAATCTCTATTTCAGCATACTCCTGGTTAGGGATATGAATTGGATTAGAAATTAATCTTATATCAATCATCCCTATTATTCAAGAA---AAAAGAATTTTATCATCAGAAGCAAGAATTAAATATTTCATTACACAAGCAATCGCATCCACAATTATTATAATGTCAATCATTATAATAATATGAAAATCAAATTTTTTATCATTAGTAAATTTTGATTCAATTATACTCATAATTATAAATTCAAGACTAATATTAAAAATAGGAATAGCCCCCCTCCATTTTTGATTTCCAGAAGTTCTTGAAGGATTAAATTGAAATAATTGTTTATTAATACTAACTTGACAAAAAATCACCCCTATAGTTTTAATCATATATAACACCGAGTTAAACTTATTTATATCAACGGTAATTATTTCAAGAATAATTATTAGTGGGATCATAAGAATAAATCAAGTAAGAATTCGAAAAATTATGGCTTATTCATCAATCAATCATATAGGATGAATATTAAGAACAATAATTATTGAAAAAAGTATTTGAATAATTTATTTTATTGTCTATTCAATAATTACTATCAATATCACTTTAATATTAAAA------AACATTTTTTATTTAAATCAACTATTTCCAAATATTTCAATT---------------------------------------------------------------------------------------------------------------------------------------------------------------------------------------------------------------------------------------------------------------------------------------------------------------------------------------------------------------------------------------------------------------------------------------------------------------TGTGGATTTGATCCTAAATCTTCAGCACGTATACCATTTTCATTACAATTCTTCCTTATTGCTGTAATTTTCTTAATTTTTGATATTGAAATTACCTTACTATTACCTTTAATCATTACCATAAAAATCACTAAAATTTGATCTTTTTCAATCATTAGAAGAATCTTTATTTTCATTTTAATTATAGGTTTATATCATGAATGAAATCAAGGCGCATTA---------------------------------------------------------------------------------------------------------------------------------------------------------------------------------------------------------------------------------------------------------ACCCTCAGCCTAAAA---------------TTATTATTAATAATGTCATTATTTTTAACTTTTTGCTCGATAAATATGTTTGTATTTTATCTATTTTTTGAGATAAGTTTAATTCCTACATTAATATTAATTTTAGGCTGAGGGTATCAACCTGAACGTATTCAGGCTGGTATATATATATTTATGTATACTTTATTTGGTTCATTTCCTATAATAATTTCTTTATTTTATTTATATAGA---ATAAATTTTAGTCTTGATTTATTTTTTTTGTGTAGGGTTAATTTATTTTATATTTATATTTGTACAATTGTTGTTTTTTTAGTTAAAATACCTATATATTTTGTTCATTTATGATTACCAAAAGCTCATGTTGAAGCGCCTATTTCTGGATCTATAATTTTAGCAGGAATTATATTAAAGCTTGGAGGGTATGGATTTTTACGTTTTATAAAAATTTTTCTTGAAATTGGATTAAAGTTTAATTTTATTTTAATTTCAGTAAGATTGATTGGGGGATTAATTATTTCTTTAGTTTGTTTACGTCAAATAGATATAAAATCTTTAGTTGCTTATTCTTCTGTCTCTCATATAGGTTTAGTTTTAGCAGGATTAATAACAATAAATTTATGGGGGTATTATGGAGCTTTTTTAATAATAATTGCCCATGGGTTATGTTCTTCAGGATTATTTTGTTTAGTAAATATTTCTTATGAACGTTTATCAAGTCGAAGTTTATTTTTAAATAAAGGATTAATTAATTTAATACCAAGAATAAGGTTGTGGTGATTTTTATTGTGTTCTTCAAATACTGCTGCTCCTTTTTCTTTAAATTTATTTGGGGAAATTATACTTATTAATAGTATTATTTCTTGAAGATGATTAAGATGAATATTTTTATTTTTAATTTCTTTTTTTGGTGCTGCTTACTCACTTTTTTTATATTCACATAGTCAACATGGTAATTTATATTGAGGTCTTTTTTCCTTTTCTCTAGGAAGAATTCGTGAATTTTTGTTATTATTTATACATTGAGTTCCTTTAAATTTAATTTTTATTAGAGGAGATATTTTT------------------------------------------------------------------------------------------------------GAATTTATTGTTCTTACATTATATGTAGGATTAATATTATTTATTTTAACTTTTATATATGAGAGATATTTTTTAATAATTTTTTTAACTATAAGAGTTTGTGAGGGAGCTTTAGGTTTATCTCTTTTGGTGTTAATAGTTCGATCTTTTGGAAATGATTATTTTAAGTCTTTAAGAATTTTATGA------------------------------------------------------------------------------------------------------------------------------------------------------------------------------------------------------------------------------------------------------------------------------------------------------------------------------------------------------------------------------------------------------------------------GGTATATTAACAGCTTTATCTAATCGAATTGGAGATGTAGGAATTTTAATATCTATTGCTTGAATAATAAATTATGGAAGATGAAATTTTATTTTTTATTTAGATTTTATAAAGGAAGATTATAATATGAAAATTATTAGGTATTTTGTTGTTCTTTCAGCTTTAACAAAAAGAGCTCAAATTCCTTTTTCTTCCTGGCTTCCTGCAGCTATAGCTGCCCCAACTCCCGTATCTTCTCTTGTTCATTCTTCAACTTTAGTTACAGCTGGTGTTTATTTATTAATTCGATTTAATTTTTGTTTTAGATCTGAATTAATGTTTATTTTATTATTTATTTCAAGAATAACTATATTTATATCAGGA---------------------TTAATTGCTAATTTTGAATATGATTTAAAAAAAATTATTGCTTTATCAACATTGAGTCAATTGGGTTTAATAATAAGAATTTTAGCTTTAGGAGACTGAAAATTATCCTTTTTTCATTTATTAACTCATGCTTTATTTAAGGCTTTATTGTTTATATGTGCAGGATGTATAATTCATAATTTTATGAATTGTCAAGATATTCGTTATATAGGTGCTTTAGTTAATCATATACCTCTAACTTGTATCTTTTTTAATATTTCAAATTTTTCTTTATGTGGTTTACCTTTTTTATCTGGGTTTTATTCAAAAGATTTAATTCTTGAAGTTATATCAATAAGGTATTTTAATATATATATATATATAATTTTTTATTTTTCTATTGGATTGACTGTTTGTTATTCTTTACGTTTATGTTATTATTCATTATTCAGAAGTTTTAATTTTTATACTTTCAATAATTTAAATGATCAAGGTTATGTTATATTAAAGGGAATGAGAGGATTAATTTTCTTTGTTATCATTGGAGGGGGAATACTTAGATGACTAATATTTCCTACACCATATTTTATTTGTTTACCATTTGGGATGAAAATTTTAGTTATTTTATTTATTTTTATAGGATTATTTGTGGGTAATGAATTTTCTCGTTTTGATTTAAATTATAATTTAAAATCAATAATTTTTATAAATTCAAGATTATTTTTTTCTTCTATGTTTAATTTAACTTATTTATCAACCTATTTTGTAAATTTTTATTTTTTAAAATTAAGAGGTTTATATTATAAAAAGTTAGATTTAGGTTGATCAGAATATTTTGGTTCTCAAAATTTATATAATTATATTAAAAATTCTTCTGGGTTCAGTCAGTTATTGGTTAATAATAGATTAAAAATTTATTTAATTTTGTTTATTATTTTA------ATTATATTAATAATTTTAATAATCACTTTAACAATTACATTTATAATAACAACTCATCCCCTATCCATGGGATTTATTCTTCTCAGTCAAACACTTTTAGTAGCAATATGAACAGGATCATTATCTTTAAATTTTTGATATTCATACATTTTATTTATTGTAATAGTAGGGGGAATACTAGTTTTATTCATCTATATAACAAGAGTGGCATCAAATGAAAAATTTTCATTTAGAAAA------TTATTTACATTAATTATTAGAATCGGAATTTTATTAAGAATTATTATTTTACTAATACAATTATTATCTAAT------AACTCATACTTTGATATAAATTTAGAAATAACA---------ACATTTAAATTCTCATTAAATAAATATTTAATAACACCAATAATATTAATATCTCTAACAATTATTATTTACCTTTTTATTGCTTTAATTGCTGTTTGTAAAATTACTAATATTAAATATGGACCTTTACGAAAAAAT
>Pyrocoelia pectoralis
ATGATAACAAACCTATTTTCATCCTTTGACCCATCAACTAGACCTTTATTCTCACTTAATTGAACAAGACCTATATTAGGATTCTTATTAATCCCATTATCAATATGATTAATTCCATCCCGAATTAACACTTTTTGAATAAAAATATTTTTAATTTTAAATAAAGAATTAAAAATTTTATTAAAAATAAATGAT---AAAAAAAATTCACTCTTATTTATTTCATTATTTTCAGTAATTTTATTTACTAATTCAATAAGTTTATTCCCATACATTTTCTCTTCCTCAAGCCATTTATCAATAACTTTAACATTAGCATTACCTTTATGAATTAGATTTATATTATTTGGATGAGTAAACAATACTACCCATATATTTATTCATTTAGTTCCTCAAGGAACACCTATTGTATTAATACCATTTATAGTTTGCATTGAAACTATCAGAAATATTATTCGCCCAATAACATTAAGAGTACGACTAAGTGCTAATATAATTGCTGGACATCTTTTACTAACTCTTTTAGGAGAAACAGGAAGAAAAATAACAATAATAATAATTAGTGTTCTCGTAATTATTCAAATCATACTATTAATTTTAGAATCTGCAGTTGCAATTATCCAATCATACGTCTTTTCAATCTTAGCAACATTATATTCTAGAGAAGTAAAT---------------------------------------------------------------------------------------GTATTCACTTAC---TCAAGTAAACCTTTAAAAATAAATAAAATATTTAAATTAATT---TGAAAATGA------CTAAATAAATGATTTTATTCTACTAATCATAAAAATATTGGAACTTTATATTTTATTTTTGGAGCATGAGCAGGAATATTAGGGACATCTTTTAGATTATTAATCCGAGCAGAACTAGGAAGAGCAGGATCTTTAATTGGAAATGACCATATTTTCAATGTTATTGTTACAAGACACGCTTTTATTATAATTTTTTTCATGGTTATACCTATTATAATTGGGGGGTTTGGAAATTGATTAATTCCCCTTATATTAGGTGCACCAGATATAGCATTCCCTCGAATAAATAACATAAGATTCTGACTTCTTCCACCATCTTTATCATTATTATTAATAAGAAGATTAATCGAAAGAGGTGCAGGAACAGGATGAACAGTTTACCCACCTTTATCAGCAAATATTGCCCATAGAGGACCTTCTGTAGATTTAGCAATTTTTAGACTTCATTTAGCAGGTATTTCCTCAATTCTTGGAGCAGTAAATTTTATCTCTACTATTATTAATATACGACCTAATAGAATGATATTTGATCAAATACCTTTATTTGTATGAGCAGTTTTAATCACTGCTATTTTATTGCTTTTATCTCTACCCGTTTTAGCAGGAGCTATCACAATATTATTAACAGACCGAAATTTAAATTCTTCATTTTTTGACCCCTCTGGAGGAGGAGATCCCGTATTATATCAACACTTATTCTGATTCTTTGGTCACCCAGAAGTTTATATTTTAATTTTACCAGGATTTGGAATAATTTCTCATATTGTTACACATCAATCAGGTAAAAAAGAAACATTTGGAACAATTGGAATAATTTATGCTATATTAGCAATTGGATTG------CTAGGATTTGTTGTATGAGCTCATCATATATTCACTGTAGGAATAGATGTTGATACTCGTGCTTATTTTACATCAGCAACTATAATTATTGCTGTTCCTACAGGAATTAAAATTTTTAGATGATTAGCAACTATTCATGGATCATTTATTTCATATTCTCCACAAATATTGTGAAGATTAGGTTTCATTTTTTTATTTACAGTAGGAGGTCTAACTGGTGTAATTCTTGCCAACTCATCAATTGATATTATTCTTCATGATACTTATTATGTAGTAGCACATTTTCATTATGTATTATCAATAGGAGCTGTATTTGCAATTATAGCAGGATTTATCTTCTGATTTCCTTTATTAACAGGTATTAACATAAACAGCTATATACTAAAAATTCAATTTATATCAATATTTGTAGGAGTTAATATAACTTTCTTTCCTCAACACTTTTTAGGATTAGCAGGTATACCTCGACGATATTCTGATTATCCAGACGTATATTCAGTATGAAATTCAGTCTCATCAATTGGCTCATTAATTAGAACAGCAAGAATTATTTTTTTCATTATTATTTTATGAGAGAGAATTTATTCAAATAAAAAAACAATATTTTCATATCAAACTCCTTCATCTTTAGAGTGAATCCAAAAAACTCCTCCAGCTGAACATACTTATTTAGAATTACCAATATTAACTAAT---------------------------------------------------------------------------CATACAATAATAATTTTAATAATAATTACAATCATAGTATTAGTGATTATAATTTCTATAATAATAAATAAGTTCATTAACCGATTTCTTCTAGAAGGTCAAATAATTGAATTAATTTGAACAATCTCTCCAGCTGGAACATTAATTTTCATTGCACTGCCTAGATTACAAATTTTATATTTAATAGATGAAATTAATTATCCAAACATTACTGTAAAATCTATTGGTCATCAATGATTCTGATCTTATGAATTATCAGATTTTCAAGAAATTGAATTTGACTCATATATAACTCATATAAATGAAAATAAATCTTTTTCATTTCGTCTTTTAGATGTAGATAATAAACTTGTTATCCCTTATAATTCATTAATTCGAATAATTATTACATCCACAGACGTAATTCATTCATGAACAATTCCATCAGCAGGAATCAAAATTGATGCAACACCTGGACGTTTAAATTCAACAAGCTTTTTCTTTAATAAACCTGGAATTTTTTTTGGTCAATGCTCAGAAATCTGTGGCATAAACCATAGATTTATACCTATTATAGTTGAAAGAATTTCACCATTATTTTTTATAAAATGAATTAAAAACTTT---ATGTTAACAAAAAATCACGCTTATCATATAGTTGAAGTCAGACCATGACCAGTATTAGGAGGATTAAGAGCTATAAACTTTATAATTAGAATAATTAGATGATTCCACCTTTATTCAAATAAATTATTATTATTTAGGTCAATTAGAATAGTATTAATTATATACCAATGATGACGAGATATTTCACGAGAAGGATCTTATCAAGGACTTCATACAAATAAAGTTTTAAAAGGACTGCGATGAGGAATAATCCTCTTTATTATTTCAGAAATTTTTTTTTTCATTTCATTTTTCTGAAGATTTTATCATTCAAGGCTATCGTCATCAATTGAGATTGGAATAATTTGACCACCTAAAGGTATTATAGTATTTAATCCATTACAAATTCCAATACTAAACACTTTAATTTTAATTTCTTCAGGAATTTCAGTTACATGAGCTCATAATTCTCTTTTAGAAAACAATTATTGAGAAACAATTCAAAGATTAATAATTACAGTTATTTTAGGAATTTATTTTACAATACTTCAAAGATATGAATATATTGAATCTGCATTTTCAATAGCAGACTCCGTTTATGGATCTACATTTTTTCTAGCAACTGGTTTTCATGGACTTCATGTTATTATTGGTACAGCCTTCTTAAGAGTTTGCTTATATCGATTAATAATTAATCAATTATCAAGACATCACCATTTTGGATTCGAAGCAGCAGCATGATACTGACATTTTGTAGACGTAGTATGATTATTTCTTTATGTATCTATTTATTGATGAGGTAGAATGAAAACAATAAAAAAAAACTTACTATTAAAAATTATTTACAACTCACTAATTAAACTACCTTCACCATCAAATATCTCCTCATGATGAAACTTTGGATCTCTTTTAGGATTATGTTTAGTAATTCAAATTGTAACAGGTCTATTTATTGCATTTCACTACACAAATAATATTTTACTAGCATTTGATAGAGTAAGACATTTATCACGAGATGTAAATTACGGATGACTAATACGAATTTGCCATTCTAATGGAGCATCAATATTTTTTATTTGCATATATTTACATATAAGACGAGGATTATATTATTCATCTTTTTTATATAAAGAAACTTGAATTAGAGGTGTAATAATTATATTAGCAACAATAGGAACAGCATTCCTTGGATATGTACTACCTTGAGGACAAATATCCTTTTGAGGAGCAACAGTAATTACAAATTTACTATCAGCAATTCCCTACATAGGAACAATAATTGTAAAATGAGTATGAGGTGGATTTGCCATTGAAAATGCAACTCTTTCACGATTTTTCTCATTACATTTTATCTTACCATTTATTATTTCTGCAATAGTTATTATTCATTTAATATTTTTACATCAAAAAGGATCAAATAACCCGATAGGAACTAACAGAAACATTGACAAAATTCCATTCAATCCTTATTTTACAATTAAAGATATTTTCGGAGTAATAATAATAATATTTATATTTTTTATATTTTCATTATTGTATCCCTATAAACTTAGAGACCCAGATAACTTTATTCCTGCTAATCCTATAGTTACACCAATCCACATTCAACCTGAATGATACTTTCTATTTGCTTACGCAATTCTACGATCAATTCCAAATAAACTGGGAGGAGTAATAGCATTATTAATATCAATTATAATTTTTACAATCATGCCAGTTTTT---AAAAAAAAAATTCAAAGAAACAGATTCTATCCAATTAATAAAATTCTATTTTGATCATTTTTAACAACAACAATTATATTAACATGAATTGGAGCTAAACCAGTAGAAGACCCTTTTATCCTAACAGGACAAATTTTAACAATTATATACTTTATATACTTTCCACTACTTTTCATTTTATCAAAATTTTGAGATAAAATTATATTTTTGTTTATATTTGATTTTGTTATTATTATTTTAAATTTACTTATTCTAATTGTTGGGGTATTAGTTGGTGTGGCTTTTTTAACTTTATTTGAGCGTAAGGTTTTAGGTTATATTCAGATTCGTAAAGGTCCAAATAAGGCAGGATTTTTTGGAATTATTCAGCCTTTTAGAGATGCAATTAAGCTTTTTTCTAAGGAACATATTACTCCTATTATATCTAATTATATTATATATTATATATCTCCTGTTTTTTCTTTATTTATTTCTTTATTTGTTTGAATTTGTTTACCTTTTTTTACTAGATTTTTAAATTTTTCTTTTAGAATTTTGTTTTTTTTATGTGTGTCTAGACTTGGTGTTTATACAATTATAGTTGCTGGGTGATCATCTAATTCTAATTATGCAATATTAGGAGGTTTACGTTGTGTTGCTCAAACTATTTCTTATGAAGTAAGATTGTTTATTATTTTGCTTTCTTTTTTAGTTTTAATTGGCAGATTAAGAATTTTTGATATAGTGATTTATCAATTAAACATGTGATTCTTTTTTATTAGTATTCCTTTATGTATAATTTGATTTTCTTCTTCATTAGCAGAAACAAATCGTACTCCTTTTGATTTTGCTGAAGGTGAATCTGAGTTAGTTTCTGGGTTTAATGTTGAATATAGAAGAGGTGGATTTGCTTTAATTTTTATAGCTGAGTATTCTAGAATTTTATTTATAAGTTCATTATTTGTTTATATTTTTATAGGTGGGTTATTTATGAATTTTATATACTTTATTATGGTTTTATTTATTTCTTTTCTTTTTATTTGAACTCGTGGTACTTTACCTCGTTTTCGTTATGATAAACTTATGTATTTAACTTGAAAAGGTTTCTTGCCTGTTTCTTTAAATTTTTTAATATTTTTTTTT------------------------------------------------TTTTATAAATTAATATTTTTCTCAACGCTAGTAATAAGAACATTAATTGCTATTAGATCTTACTCATGAATAGGAATATGAATTGGATTAGAAATTAATATTTTATCAATTATACCAATCTTAATTAATCAAAAAAATAAAATTTCATCTGAATCAAGTATTAAATACTTCTTAACACAAACAATTGCATCCACAGCAATTATAATTTCAATTATTATTATAATAAAACAATTTAATTTTTCAGAAACTTTAATT---AAAGAATTACCATCTTTAATTATAAACTCAGGATTTTTACTAAAAATGGGAATAGCCCCGTTTCATTTTTGGTTTCCTGAAGTTATTGAAGGATTAAGATGATTAAATTCAATAATTATATTAACATGACAGAAAATTACCCCTATAGTC---------------------------------------------------------------------------------------------------------------------------------------------------------------------------------------------------------------------------------------------------------------------------------------------------------------------------------------------------------------------------------------------------------------------------------------------------------------------------------------------------------------------------------------------------------------------------------------------------------------------------------ATATTCATTGCAATATTAATTAGAAGAGTAATTATTATTATTACAGGAAGTTTAATATTAATTAATAATTTAATTTCAATTAAATCCATTTCAGATCGAGAGAAAAATTCACCTTTTGAATGTGGATTCGACCCTAAATCATCACCCCGTATCCCATTTTCATTACAATTCTTTCTAATTGCAGTAATTTTCTTAATTTTTGATATTGAAATTGCCCTTCTTCTTCCATTAATTTTAACTATAAAAATTTCCAACCCCACTTCATTCATTTTTATTGTATTTTTATTTATTTTAATTCTTATTATAGGATTAATACACGAATGAAAACAAGGAGCATTAATGATAAGATTTATTTTTATATTATTATTTATGATTCCTTTATGTTTTTTAAAAGAATTTTTTATGATTATTCAGTTTATTTATTTATTAATGTTTACAATATTTTTTTCAAAATTATTATTAAGCAATTTCTTTTCTAATATTAGTTATATTTATGGTTGCGATTATATTTCTTATTTTATAATTATATTAAGTATTTGAATTGTTATGTTAATAATAATGGCTAGAAATAAGTTATATAAT---AATACTTATAATAATATTTTTACTTTAGTTGTTTTGTTACTTTTGTTTTCATTAATTTTGACTTTTAGTTCAATAAATGTTTTTGTATTTTATATTTTTTTTGAAGTAAGCTTAATTCCTACTTTAATATTAATTTTGGGCTGAGGGTATCAACCTGAACGTATTCAGGCTGGTATTTATATATTTATATATACTCTTATGGGTTCTCTTCCTATAATAATTTCATTATTTTATATTTATTAT---TTTTCTAATTCTTTGGATTTTGTTTTTATAGGATTTATTGATAATTATTATATTTATTTATGTACTATTTTTGTTTTTTTAGTTAAATTTCCTATATATTTTGTTCATCTTTGACTTCCTAAAGCTCATACAGAAGCTCCTATTTCTGGTTCAATAATTTTAGCTGGGGTTATATTAAAGCTTGGGGGTTATGGTTTAATTCGTTTTATAAAAATTTATATTAAAATTGGTTTAAATTTAAATATTATTTTTTTAATTGTTAGTTTGTTTGGTGGTTTAATTATTTCTTTAATTTGTTTACGTCAAGAGGATATTAAATCTTTAATTGCTTATTCTTCGGTAGCTCACATAGGATTAGCTTTGGCTGGTTTAATAAGTATAAATATCTGAGGATTTTCTGGTGCTTTTATTATAATGATTTCTCATGGTCTTTGTTCTTCGGGTTTATTTTGTTTAGCAAATATTTCTTATGAACGTACTTATTCTCGTAGAATTTATTTAAATAAAGGTTTATTGAATTTAATACCAAGAATATCATTATTATGATTCCTTTTATGTTCTTCAAATATAGCTGCTCCTCCTTCTTTAAATTTGGTTGCTGAAATTTTACTAATTAATAGAATCGTTTTTTTTTCATGGTTAACTATAATTTCAGTTTCGATAATTTCTTTTTTTAGAGGGGCTTATAGACTTTACTTATATTCGTATACGCAACATGGGGAAATAAATTATGGCTTGTTTTCTTTTTCATTAGGTAATGTTCGTGAGTATTTATTATTAATTTTACATTGGTTACCTTTAAATATAATTTTTTTTATTGTTGATTTATTTTCCAATCTTAATAATTTTATTTTT------ATTATATATTTTGTTGGGGTAATGATTTTTTGCTTGAAATGTAAGCATTTACTTTTAATATTATTAAGATTGGAGTTTATTGTTTTATCTTTATATTTTGGTATTTATTTAGTTGTTTGTAAATATTCTTATGAATATAATTTTATAATGATTTTTTTAACAATAAGTGTTTGTGAGGGTGCTTTAGGACTTTCTATTTTAGTTTCAATAATTCGTAGGTTTGGAAATGATTATTTTCAATCTTTTAATGTTTTATGA---------------------------------------------------------------AGATTAACTTTTATGGTTATAAATTATTTAATTATAATTGAATATGAATTAATAAGATTTAATTCTTCTATTATTTATTTAACATTGTTATTTGATTGAATTTCATTATTATTTATAAGTTTTGTTTTATTTATTTCTTCTATGGTAATTTTATATAGAGAGGAGTATATATCTGGTGAAGTTAATTTGAATCGTTTTATTATTTTGGTTGTTTTATTTGTTTTTTCAATAATAATAATAATTATTAGACCTAATTTGATTAGAATTTTATTAGGATGGGATGGTTTAGGTTTAGTGTCGTTTTGTTTAGTAATTTTTTATCAAAATATAAAATCATTGAATGCTGGAATAATTACAGCTTTATTTAATCGTGTTGGTGATGTAGCAATTTTATTGTCTATTGCTTGAATATTAAATTATGGAAGATGAAATTTTACTTTTTATATTGAATATATAAAGGGTGACTATTCAATAATAATTATTTCTATTTTAGTTGTTCTTGCTGCTTTTACTAAAAGAGCACAAATTCCTTTTTCATCATGGTTACCTGCAGCTATAGCTGCTCCTACTCCTGTTTCTTCACTGGTTCATTCTTCAACTTTAGTAACAGCTGGTGTTTATTTACTTATTCGTTTTAGAGCTTGTTTTAATAATTATTTAATTTATTTAATATTATTTATTTCAAGTTTAACTATATTTATAGCTGGG---------------------TTAGGAGCTAATTTTGAATTTGATTTAAAGAAAATTATTGCCTTGTCTACTTTAAGTCAATTAGGTATAATAATAAGAATTTTATTTTTAGGGGATTCAGATTTAGCTTTTTTTCATTTACTTTCACATGCTTTATTTAAGGCTTTACTTTTTATGTGTGCGGGTTCTATGATTCATAATTATTTAAATTGTCAAGATATTCGTTTTATAGGATCAATAATTACTATAATGCCTCTTACTTGTTCTTTTTTTAATATTTGTAATTTTTCTTTATGTGGTTTACCTTTTTTAAGTGGGTTTTATTCAAAGGATTTAATTTTGGAATATCTTTCTTTTGGTAGATTTAATATGTATATTTATATTATTTTTTATTTTTCAATTGGATTAACTGTTAGTTATACAGTTCGTTTGTCTTATTATTTAATATATAATAATTATAATTTTAATTCATTTTCAAATTTGAATGATCAAGGTTTAATTATGTTACGTGGGATATTTGGTTTAATTTTTTTAGTAATTTTTACTGGTAGAATTTTATCATGATTATTATTTTCAACACCTTACTTTATTTGTCTTTCTTTATTTATAAAAATAATAACTTTATTCATAATTTCAATTGGTATTTTATTTGGTTTAGTTTTTGAGTATTTAATTAAT------------ATAAAATTTAAATATATTAAAAGGTTATTTTTTTTTTCTTCTTTATGAAATTTATCAAGATTATCTACTTTTGGTGTAAATCCTTTTCCTTTAAAATTAAGTGGCTTATATTATAAAACTATTGATCAAGGTTGATCAGAATACTTTGGTGTAAATGGTTTATATAAAATATTATTAACTAAT---------------------------------------------------------------------------TGATTAATAACGATTTCAATAATAACA---------TTTATATTTATACAACACCCTATATCAATAGGACTAATTTTATTAACACAAACAATTCTTATTTCAATAAGAACAAGAATTATAGGAATTAACTCATGATTATCTTATATTTTATTTCTAGTAATAGTAGGAGGAATACTAATTTTATTTTCATATATAACAAGAGTAGCATCAAATGAAATATTTAAATACAGAAAC---AATCTTTTAATTATATTAATAAGCTCAACATTAAGATTAATTTTTATTATAATAGAAAAAAAATCAATTCTATACTACTTTCAATTTAATACCATAGACTCATTATCATTACAAACCCAAGAAAATTTTTCAATAAATTTATTGAAATATTTATCCTTTCCAATAATATTAATATGATTAATATTAATTATCTATCTACTAATTACAATAATTGCAGCCGTTAAAATTACCGTAATTAAACATGGACCATTACGACAAATT
>Rhagophthalmus sp.
ATGATAACTAACCTGTTCTCATCATTTGATCCTTCAACT---AAATTTTTATCAATAAATTGAATAAGAATTATATTAAGAATTCTAATTTTACCATCTATATTCTGATTAATTCCTTCACGAATCAATCTAACATGATTAAAAACAATTAACTATTTAAATAAAGAATTTAAAATTTTAATAAAAATAAATAAAAATAAAGGAAGAACCCTAATATTTATTTCTCTATTTTCACTAATTTTATTTAATAATTTTATAAGATTATTTCCTTATATTTTTTCTAGAACAAGACACATAGTTCTTACACTATCACTAGCACTACCATTATGAACAAGATTCATAATTTATGGCCTAATCAACAACATAACACATATATTAGCTCATTTAGTACCAATTGGAACTCCACCTATTCTTATACCATTTATAGTTTGTATTGAAACCATTAGAAATATTATTCGACCAGGAACTTTAGCAATTCGATTATCAGCTAATATAATCGCTGGACATTTGTTATTAACAATTTTAGGAAATTCTGGAAACTCAATATCTATAATAATAATCAACATATTATTATTAACACAATTATTGCTCCTAATTTTAGAATCCATAGTAGCAATCATTCAATCTTATGTATTCTCCGTCTTAAGAACACTATATTCCAGAGAAGTTAATATTCCACAAATATCTCCATTACTTTGATTAAATTTAATATTTACATTCGTAATATTATTAACAATATTAAACTCATTAAATTATTTTTCAACTATATATAAACAAAATTGA---AAATTAATTTATAAAAACAAAAAA------AATTGAAAATGA------CTCAATAAATGATTATTTTCAACTAATCACAAAGACATTGGAACATTATATTTCATCTTCGGAGCTTGAGCTAGAATACTGGGAACTTCTTTAAGATTATTAATTCGAGCAGAATTAGGTAACCCAGGAACTTTAATTGGAAATGATCAAATTTACAACGTTATTGTTACTGCCCATGCATTTATCATAATTTTTTTCATAGTAATGCCAATTATAATTGGAGGATTTGGAAATTGATTAGTACCCCTAATATTAGGAGCTCCAGATATGGCATTTCCCCGAATAAATAATTTAAGATTTTGACTTTTACCACCCTCTATTTCCCTGTTGTTAATAAGAAGAATTGTAGAAAATGGAGCAGGAACCGGATGAACAGTTTATCCTCCATTAGCTAGAAATGTAGCTCACAGAGGATCATCAGTAGATTTAACAATTTTTAGCCTTCACTTAGCTGGAATTTCTTCAATTCTAGGAGCAGTAAATTTTATTTCAACAGCAATTAATATACGATCTCCAGGAATAAAACTAGATAATATACCATTATTTGTTTGATCAGTTGTTATTACAGCAATTCTTTTACTTTTATCATTACCTGTATTAGCAGGAGCTATTACTATATTATTAACAGATCGAAATTTGAATACCTCATTTTTTGATCCAGCAGGCGGAGGAGATCCCATTCTATATCAACATCTATTCTGATTTTTTGGACATCCAGAAGTATATATTTTAATTTTACCTGGATTTGGAATAATTTCTCATATTGCAAGACAAGAAAGAGGAAAAAAAGAAACATTTGGTTGTATCGGAATAATTTATGCCATATTAGCAATTGGATTA------TTAGGTTTTGTAGTTTGAGCTCATCACATATTTACTGTAGGAATGGATGTAGATACACGAGCCTATTTTACCTCAGCTACAATAATTATTGCTGTTCCCACTGGAATTAAAATTTTCAGCTGATTAGCAACTCTTCACGGAGTAAAAATCAATTACTCTCCACAAATAATATGAACATTAGGATTTATCTTTCTATTTACAATTGGGGGATTAACCGGAGTAATTTTAGCAAATTCATCAATTGATATTGTGCTACATGACACATATTACGTAGTAGCACACTTTCACTATGTTTTATCAATAGGAGCAGTATTTGCTATTATAGCAGGATTTATTCATTGATTTCCATTATTCACAGGACTTTCAATAAATCCTAAAATATTAAAAATACAATTTTTAACAATATTTATTGGTGTAAACCTAACATTTTTTCCACAACATTTCTTAGGATTAAGAGGAATACCACGACGTTATTCAGATTATCCGGATGCCTATTTAACATGAAATGTCGTATCCTCAATTGGGTCACTAATTTCAACTATCAGAATTCTATTTATAATTTTAATTATATGAGAAAGTATATCATCAATACATAAAAACATTTTTAACATAAATCTTTCATCTTCAATTGAATGATTACAAAAAACCCCGCCAGCTGAACACTCATATGATGAACTACCTTTAATTAACAACATGGCAACATGATTAAATTTTAGTATACAAGACGGATCATCACCCTTAATAGAACAATTGATTTTTTTTCATGATCATACAATAATAATTTTAATCATAATTACAATAACAATTTCATATTTAATAATATCAATTTGCTACAATAAATACATTAATCGATTACTTTTAGAGGGACAAATAATTGAACTTATTTGAACAATTACCCCAACTATCATTTTAATTTTTATTGCTCTACCCTCTCTTCGATTATTATATTTATTAGATGAAATAAATTACCCATCCATTTCCATTAAAACTATTGGACATCAATGATATTGATCATATGAATTTTCAGATTTCAAAAAAATTGAATTCGATTCTTATATAATACCATTAAATGAAATAATCAACTCAAAATTCCGACTTCTTGATGTTGACAATCGTCTTCCCATTCCTTTTAAATCTCAAATTCGAATAATTGTCACATCATCAGATGTTATCCACTCTTGAACAATCCCATCAGCAGGAATTAAAATTGATGGAACCCCAGGTCGCCTTAATCAAGTAGCATTTTTTATTAAACGACCAGGAATTTTATTTGGGCAATGCTCCGAAATTTGCGGAACTAATCATAGATTTATACCAATCGTAATAGAAAGAATTAGAATTAAATCATTTATTAACTGATTAAAAACCTTTATGTCA---AAGAAAAATCACCCATTTCATTTAGTTGAAATTAGCCCATGACCAGTACTAAGAGCCTTTAGAGTAATATCTATAATATTAGGAATAATTAAATGATTTCATTTATATGAAAATGATTTATTAATTATTAGATCAATTCTAACTTCAATCATTATAATCATATGATGACGAGATGTAATCCGAGAAAGAACCTTTCAAGGATTACATACAAATAAAGTAGCATATGGACTTCGATGAGGAATAATTTTATTTATCTTATCAGAAGTTCTATTTTTCATATCATTTTTTTGAAGATTTTATCATAGAAGCCTATCACCATCAATTGAAATTGGCATATTATGACCTCCAAAAAGAATCCAACCTTTTAATCCCATACAAATTCCCCTTCTTAACACTTTAATTTTATTGTCATCAGGAATTACTGTCACATGAGCTCACCATAGATTAATAGAAAACAACTATAATCAAGCAAAATTAGGATTAACAATAACAATTATTCTAGGAATTTATTTCACTGCTCTTCAAGCATTTGAATACTTAGAATCATCTTTTACTATTGCAGATTCAATTTATGGATCAACATTTTTTATAGCCACAGGATTCCATGGTATTCATGTAATAATTGGAACAACATTCCTATTAATTTGTTTAATTCGACATTTAAATAATCATTTCTCATCTATTCATCATTTCGGATTTGAAGCAGCAGCATGATATTGACATTTCGTAGATGTAGTATGACTATTTCTTTATATCTCAATTTATTGATGAGGAAGAATGAAAATAATAAAAAAAAATCCATTATTAAAACTAATAAACAACATAGTAATTGATCTACCAACCCCAACAAACATTTCAATGTGATGAAACTTCGGATCAATCCTAGGAATATGCTTAATAATACAAACATTAACCGGAACATTTTTAGCAATACATTACTGCCCAGATATTTTATTAGCTTTTAAGAGAATCATTCACATTTGTCGAGACGTAAACAATGGATGATTAATCCGAACAATACACGCCAACGGAGCATCAATTTTTTTTGTTTGTATTTATATACACGTAGGACGAGGATTATATTATTCATCCTATATATTCAAAGAAGTTTGAACCATCGGAGTAATTATTTTATTAACGACAATAGCAACAGCTTTTCTAGGATATGTACTACCTTGAGGACAAATATCATTTTGAGGAGCAACAGTAATCACCAATCTTTTATCAGCAATTCCATATTTAGGAACATCAATTGTACAATGAATTTGAGGAGGATTTGCAGTTGATAATGCAACATTAACACGATTTTTCACCCTTCACTTTATTATACCATTCATCATTATAGCTCTATCCATAATCCATTTAATATTTCTTCATCAATCAGGTTCAAGCAACCCCTTAGGAACAAATAGAAATATTGATAAAATTCCATTTCATCCATACTTTACTTTTAAAGACTTAATAGGATTTAATATAACAATTATAATATTAATTATTTTAACACTATGATCACCCTATATATTAAGAGATCCTGACAATTTCATTCCAGCAAATCCAATAGTAACTCCAACACATATTCAACCAGAATGATACTTTTTATTTGCATATGCAATTTTACGATCAATTCCTAATAAATTAGGAGGAGTAATTGCCCTATTTATATCAATTATAATTTTAATTTTCATACCAATATTT---AAAAAAAAAATGAAAAGAAACAGATTTTATCCAATAAACAAAATATTATTCTGAACATTTTTAAGAATTAATATTTTACTAACTTGAATTGGAACTAAACCAGTAGAAGATCCATTCATTTTAACAGGTCAAATTCTAACAACAATATATTTTTTATACTTCCCTTCACTAATTATTGTATCAAATATCTGAGACAAAATAATATTTATGATTTTTCTAGATCTTATTATTTTGATACTAGTGTTAGTTATCATGGTTGTGTTTATTTTAATTGGTCTGGCTTTTTTGACTTTATTTGAGCGTAAGGTTTTGGGATATGTTCAAATTCGTAAAGGTCCTAATAAAGTTGGATTTTTAGGTGTTGTTCAGCCTTTTAGAGATGCTATTAAACTTTTTTCTAAGGAAGTTAATAATCCTATTATATCTAATTTTATTTCTTATTATTTTTCTCCAATTTTTAATTTGTTTTTGTCTTTATTTTTGTGGGGATGTGTTCCTTATATGACTATGATAATTAATTTTTCTTTTGGTATTTTATTTTTTTTTTGTGTTTCTAGATTAGGAGTTTATGTTATTATAATTGCTGGTTGATCTTCTAATTCTAATTTTTCTTTATTAGGTGGTTTACGTAGAGTTGCTCAAACTATTTCTTATGAAGTAAGTTTTGCTATAATTTTAATTTCTTTTTTAGTTTTAAATTCAAGTTTAAGAATCTATGAATTTTTTTTATATCAAAGTTGTGTTTGATTTTTTTTTTTGGGTTTTCCTTTAATAATAATTATGTTTGCTTCAATATTAGCTGAAACTAATCGAACACCTTTTGATTTTGCTGAGGGTGAGTCCGAGTTGGTTTCTGGGTTTAATGTAGAGTATAGAAGGGGTGGATTTGCTTTAATTTTTATATCTGAGTATTCTAGTATTTTGTTTATGAGATTGATATTTAGTTATTTTTTTTTGGGTGGTAATTTAAAT---GTTTCTTTTTTTCTTTTTGTTATTTTTATTTCTTTTTTATTTTTATGGGTGCGAGGTACTTTACCTCGATTTCGTTATGATAAGTTAATGTATTTGGCTTGGAAGAGATTTCTTCCTGTTTCGTTAAATTATTTAATTTTTTTTTTTGGTTTGAGT------ATTTACTTGTACTCCCTTATTATT---------ATTTATAAACTAATATTTTCATCAATGCTAATAATTGGAACATTAATTTCAATCTCGGCCTATTCATGAATAAGAATATGAATAGGATTAGAAATTAATCTCTTAGCAATAATTCCAATTATACAAATTGATAAAAATACTATATCAACTGAATCTTCAATTAAATATTTTATTGTTCAAGCAATAGCATCCACAATTATTTTAATATCTGTTATCACAAGATCATTAAAAATAACCATCATATTT------ATTGAT---TCATCACCTTTATTACTAATAAACTTCAGACTTCTGTTAAAAATAGGAATAGCCCCTCTCCATTTTTGATTTCCAGAAGTTTTAGAAGGATTAAGATGAATAAATTGTATTATTATATTAACTTGACAAAAACTAGCTCCAATAATTTTATTAAGATATATTATAAAATTTTCCAAATTAATATTCATAATTATTATTTCAGGAATATTAATTAGAAGAATTCTAAGCTTTAATCAAATCAGAATACGAAAACTAATAGCTTATTCATCTATTAATCATATAAGATGAATAATTAGATCAATATTGCTATCAAAAACAATTTGATTAATTTATTTTTTAGTATATTCCTTATTAACATTTAATATTCTAATAATATTAAATTATTATAAGGTATTCTACATTAATCAATTATTT------------------------------------------------------------------------------------------------------------------------------------------------------------------------------------------------------------------------------------------------------------------------------------------------------------------------------------------------------ATATTAATCATATTAACAATAGCCTTAACAATCTTATTAATCACAACAATAATTATATTATTAGCATCAATTATTTCAAAAAAAACCTTAATTGATCGAGAAAAAAACTCACCGTTTGAGTGCGGATTCGATCCAAAATCCTCAGCTCGAATCCCATTCTCACTACAATTTTTCTTAATTGCCGTAATTTTTATAATTTTTGATGTAGAAATTACATTAATTTTACCATTAACAATCACTATAAAATTAATTAACATAACAAGATTTATTATAATAATAACAATTTTTTTATTTATTTTACTATTAGGACTTTATCATGAATGAAGACAAGGAGCTCTT------------------------------------------------------------------------------------------------------------------------------------------------------------------------------------------------------------------TTGATAATGATGGCTAGAGAAAATCTTAAATTTTATAATTATTATTATTTATTTTTTATTTTTAATATTATTTTTATAATAATTAGTTTATTTATTACTTTTTGTTCAATAAATTTATTTATTTTTTATTTATTTTTTGAGGTTAGTTTAATTCCTACTTTAATTTTAATTTTAGGTTGGGGTTATCAGCCTGAGCGTTTGCAGGCTGGGATGTATATATTTTTTTATACTCTTTTTGCTTCATTGCCTATAATAATTTCTTTGTTTTATTTAATTAGTGATTTAAATAGTTTTGATTTTTCATTTTTTTTTAATTATTATAGTTCGTTATATATATATTTATGCATGAATTTTGTTTTTTTTGTTAAGATTCCTTTATTTTTAGTTCATTTATGATTGCCAAAAGCTCATGTTGAAGCTCCTGTTTCGGGTTCAATAATTTTGGCAGGAGTTATGTTAAAATTAGGTGGTTATGGTTGTATGCGTATAATTTGTTTGTTTGTGAATGTTAGTTTAAAAGTTAATTTTTTTATTATTTCTTTGAGATTGTTAGGAGGAATTGTAATTTCTTTAATATGTCTTCGTCAGAGTGATATTAAGTCTTTGATTGCTTATTCTTCTGTTTCTCATATGGGATTAGCAATTTCTGGAGTTTTAACTATTAATAGATGAGGATATTTAGGTTGTTTGGTTATGATGATTTCTCATGGTTTATGTTCTTCTGGTTTATTTTGTCTTGCAAATATTAGTTATGATCGTGTTCATAGTCGTAGATTATTTTTAAACAAAGGTCTTATTAATATTATACCTGTACTTTCTTTATGATGATTTCTTTTTTGTTCTTCTAATATAGCTGCTCCTCCTTCTTTTAACTTATTGGGTGAGATTATACTTATTAATAGTTTAGTAAATTGAAATTTGTGAACTATGATTAGCTTATGTATTATGTCTTTTTTTAGAGCTGCTTATTCTTTATATTTATATTCTTATAGACAACATGGTAAGTATAGTTTAGGCATATTTTCTTTTTTTACCGGGTATGTTCGTGAATATTTATTATTGATTTTGCATTGATTTCCTTTAAATATTTTATTTTTGATTGGAGATTTAGTT------------------------------TCTATATATTTCGTAGGTTTGAGGGTTTTTTGTTTTAAATGTAAACATTTACTTTTAATATTATTAAGTTTAGAGTTTGTTGTTTTATCTTTATATTTTGGGCTTTATTGTTTAATAGTTTATTATTTATATGAATATTATTTTAGAATAATTTTTATTACTTTTAGAGTATGTGAAGGTTCATTGGGTTTATCTATTTTAGTATCTATAATGCGTTCTTATGGTAATGATTATTTTCAATCTTTAAATAGTTTATGA------------------------------------------------------------------------------------------------------------------------------------------------------------------------------------------------------------------------------------------------------------------------------------------------------ATTTTTATAATTATTAGTCCTAATTTAATTAGGATTTTATTAGGATGAGATGGATTGGGTTTAGTTTCTTATTGTTTAGTAATTTATTATCAAAATGTTAAATCATATAATGCTGGTATATTAACTGTTTTATCTAATCGTTTGGGGGATGTTGCTATTTTAATTAGAATTGCTTGAATATTTAATTATGGGAGATGAAATTTTATTTTTTATTTAGATATAATAAAAATTGATTATGATATAAAAATTATTTGTATTTTAATGATTTTAGCAGCTATTACTAAGAGTGCACAAATTCCTTTTTCTTCATGATTGCCTGCTGCTATAGCTGCTCCTACACCTGTTTCTTCATTGGTTCATTCTTCAACGTTGGTTACTGCTGGTGTTTATTTACTTATTCGTTTTAGTTCTTGTATTAATGATGAATTGATATATTTTTTATTATTTATTTCTATAATAACTATGTTTGTAGCTGGA---------------------TTAGGGGCTAATTTTGAGTATGATTTAAAAAAAATTATTGCTTTATCTACATTGAGACAGTTGGGTTTAATAATAAGAATTTTATGTTTGAGAGGTAGAGAATTAGCTTTTTTTCATTTATTGACTCATGCTTTATTTAAGGCTTTAATGTTTATATGTGCTGGTTGCATGATTCATGTGTTGGGTAATAATCAAGACATCCGAGTTATTGGTAGATTGATTTTTCAAATGCCTTTAGTTTGTTGTTTGTTTAATATTTGTAATTTTTCTTTATGTGGTATTCCTTTTTTAGCTGGGTTTTATTCTAAAGATTTGATTTTAGAAGTAATGTCAATTAGATATTTAAATATTTTTGTTTATTTAATTTTTTATATTTCTACAGGTTTTACTGTATCATATACTTTTCGTTTATTTTATTATACTTATTGAAGAGTTTATAGTTATAAAAGTTTTCACATGATTATTGACGATTCAAGCAATATGATTTATAGTATAATAGGTTTGATTTTTTTTGTTGTTTTAGGTGGAAGAGTAATTTCTTGATTAATTTTTTCTACTCCTTATTACATTTGTTTGCCTATGTACATGAAAATAATGGTGTGTTTTATTATTTTTATGGGGTTTTGAATGGGTTATGAGTTTTCTAATTGTTATTTGGGATTAAAGCTTAATTCTTTGAATTTATATAAAAGATTTAGTTTTCTTTCATTAATACTTAATATGCCGATAATTTCTACTTTAGGGATTACAAAGATGCCGTTATTTTATGGTTCAATTTATTATAAAATCTTAGATCAAGGTTGGACTGAGTTTTATGGAAGTCAAAATATTTATTTTAAGTTAAAATTGGGTTCAATAATTTTTCAATATTTATCTTTTAATGGTTTAAAAATTTATTTATCTTTGTTAGTT------TCTGAAATAATAACAAAAATCATAATCATAACA---ACTTTATTATTCTCTGTAATAAAACATCCAATATCAATAGGAATAATTCTAATAATACAAACAATAGCAATTTCAATCTCGACAGGATTAATATCATCAAATTTTTGATTTTCATACATCTTATTCATAATCATAATTGGAGGAATATTAGTTTTATTAATTTATATAACTAGGGTAGCATCAAATGAAAAATTTAAAATCAATTTT---AAACTAATAATTATAATAATAACA---ATTTGCATAATTATAATAATATTAATTAAAACCGAAATAATTCCAACA---------TTCAAAAATATAGATTTACTATTAACTAATAAACCAAGAGAATTTAAACTATCTATAAGAAAATTCCTAAATTTCCCAATAAATATAATATTAATATCATTAATTATCTATTTATTAATAACATTAATCGCAGTAGTAAAAATCACTAATATCAAATACGGCCCCATACGACAAAAA
>Tribolium castaneum
ATGATAGCAAACCTATTCGCATCCTTTGATCCCTCAACAAACTGAAATACTTCAATAAACTGAACAAGAATTATAATTGGAATTTTAATTATTCCCCCTTCATTTTGATTAACACCATCTCGAAATAATATTTTATGAAATAAAATTTTATTAACTTTACATAAAGAATTCTTAACTCTTCTTGGCCCCAAAAAT---AAAACTCTAACACTCATCTTTATTTCATTATTCAGACTAATTCTATTTAACAATTTCCTAGGATTATTCCCCTACATTTTCACTAGAACTAGACACATGGTAATAACTTTATCGCTAGCTTTACCTTTATGATTAACCTTCATGTTATTCGGATGAATTAATAATTCCATTCATATATTTGCCCACCTAGTTCCACAAGGAACACCTCCAGTTCTTATACCTTTTATAGTATGTATCGAAACAATTAGAAACCTAATCCGGCCAGGAACATTAGCTATTCGTTTATCAGCAAATATAATTGCAGGCCATTTACTAATAACCCTTTTAGGAAACACCGGGACAACAATATCAATTTATCTTGTAAACATTCTCATCATTATTCAAATCCTTCTTCTAACCTTGGAATCAGCCGTAGCAATCATTCAATCTTATGTATTTGCTGTTCTAAGAACCCTATACTCAAGAGAAGTAAACATTCCTCAAATAGCCCCATTAAATTGATTAGTACTTATAATTATTTTCATTAATATTATAATTATATTTAACATAACAAACTATTATTCATTCATTTACCCAGTTCAAAAATTTGAAAAAACAGAATTAAATAAAACAACAATTAATTGAAAATGA---------AATAAATGATTATTTTCAACTAACCACAAAGATATTGGAACACTTTATTTCATTTTCGGAGCATGATCAGGAATAGTAGGCACTTCATTAAGACTCCTAATTCGAGCAGAACTAGGAAATCCTGGCTCCTTAATTGGAGATGACCAAATTTATAATGTTATTGTTACTGCCCACGCATTCATCATAATTTTCTTCATAGTAATACCAATCGTAATTGGAGGATTCGGAAACTGATTAGTCCCTTTAATACTAGGGGCCCCTGATATAGCATTTCCACGAATAAACAACATAAGATTCTGACTACTTCCCCCATCCCTTTCACTTCTTCTCATAAGAAGAATTGTTGAAAGAGGGGCAGGAACAGGGTGAACCGTTTACCCACCCCTCTCATCAAACATTGCACCTGGCGGATCCTCTGTTGATCTTGCCATTTTCAGACTACACTTAGCAGGAATCTCATCAATTCTGGGAGCAGTTAATTTCATTACAACAGTAATCAATATACGACCCCAAGGAATAACCCTTGAGCGAATACCCCTATTCGTTTGAGCAGTAGTAATTACTGCAATTTTACTTCTCTTATCTCTTCCTGTTTTAGCTGGAGCTATTACCATACTCCTTACAGATCGAAACATCAACACATCATTCTTTGACCCTGCTGGGGGAGGCGATCCAATCCTTTACCAGCACCTATTCTGATTCTTCGGTCACCCAGAAGTGTACATTCTAATTCTACCAGGATTTGGCATAATCTCCCACATTATTAGACAAGAAAGAGGAAAGAAAGAAGCATTTGGAACACTAGGAATAATTTATGCAATAATAGCAATTGGGCTC------TTAGGTTTTGTTGTATGAGCCCACCACATATTTACCGTAGGAATAGACGTTGATACTCGAGCCTATTTCACTTCAGCCACAATAATTATTGCTGTTCCAACCGGAATTAAAATTTTTAGATGACTAGCCACTCTTCACGGCACTCAAATTAATTATAGCCCTTCTATAATATGAGCACTAGGATTTGTATTCCTATTTACAGTGGGAGGACTAACAGGAGTAATCTTAGCAAATTCATCAATTGACATTATACTTCACGACACTTACTACGTAGTAGCTCACTTCCACTACGTTCTTTCTATAGGAGCCGTATTCGCTATCATGGCAGGATTAGTTCATTGATTCTCCCTATTTACTGGCTCTACACTAAACCCAAAATTATGCAAGGCGCAATTTCTAACCATATTCATGGGAGTAAACCTAACATTCTTTCCTCAGCATTTCCTAGGCCTAAGAGGAATGCCACGACGATACTCTGACTACCCAGATGCGTATACCCTATGAAACATTATCTCGTCAATTGGGTCAATCATTTCATTAATCGGTGTTATATTTTTCATTTTTATCCTCTGAGAAGGATTCACCTCCTCACGAAAAACCATTATTCCCCTTAACATAACATCCTCAATTGAATGACTACAAAGACTTCCTCCTGCTGAACATTCTTACTCTGAGCTTCCAATACTTTCATCTATAGCAACCTGAAAATTATTAATGCTCCAAGACAGAGCCTCTCCACTAATAGAACAACTTTCATTCTTTCACGATCACACTTTACTAATTCTTGTAATCATTACTATCCTAGTAGGACAAATAATAGCAGGACTATTTGTAAACAAATTAACTCACCGATTTCTCCTAGAAGGACAAATAATTGAACTAATCTGAACAGTTTTACCAGCCATTACATTAATTTTCATTGCACTCCCGTCACTACGACTAATTTATATTCTAGATGAAACTAACAATCCAACAATTACGATTAAAACAATTGGACACCAATGATACTGATCATATGAATATTCAGATTTCAAAAACATTGAATTCGACTCATACATAATTCCTCAAAATGAAATAAATAACTTTAATTTCCGCCTCCTAGATGTTGATAATCGAATAACAATTCCATTCCTTTCACAAATCCGAATTTTAGTGTCAGCAGCCGACGTAATTCACTCATGAACAATCCCATCACTCGGAGTAAAAATTGATGCAACCCCCGGACGCCTCAATCAAACTAGATTCATTTCAACCCGATCAAGACTAATATACGGTCAATGTTCAGAGATTTGCGGAGCAAACCACAGTTTCATACCCATTGTAGCAGAAAGAATTGCCCCATCCTATTTCATTAAATGAATTTCAAAAATA---ATGATAAACAAAAATCACCCCTTTCACCTAGTAGACGTAAGGCCATGACCTATTATAGGATCAATCAGAGCATTAATTACAATATCCGGAATCGTAAAGTGATTTCATTCATTTAATAGAACCCTGTTATTTATTGGATTAACATCTATATCATTAATCATATTTCAATGATGACGAGACATCTCTCGTGAAAGAACCTTTCAAGGACATCATACATTTATTGTAACAATAGGACTTCGATGAGGAATAATTCTATTTATTACATCAGAAGTATTCTTCTTTATTTCCTTCTTCTGAGGATTCTTTCATAATAGATTAGCTCCGGCAGTAGATATCGGAATAACATGACCACCCAAGGGAATTGAAACATTCAATCCAATTCAAATTCCTCTTCTTAATACTTTAATCCTTTTAACCTCAGGACTTACAGTAACATGAGCACACCACAGATTAATAGAAAATAACTTTAAGCAGGCCACTCATGGATTACTACTTACAGTAATCTTAGGATTTTATTTTACACTTCTTCAAGGATACGAATACTTTGAATCATCTTTCTCAATTGCTGACGCAGCTTATGGATCTTCATTTTTCATAGCAACTGGATTCCACGGACTTCATGTAATTATCGGAACCACATTCTTGCTAGTATGCTTAATTCGACACCTAAATAATCACTTTTCTCAAATTCACCATTTTGGGTTTGAAGCTGCAGCCTGATATTGACATTTTGTTGATGTAGTATGATTATTTCTTTATATTTCAGTCTACTGATGAGGTAGAACCCCAATACGAAAATCATCCCCATTAATTAAAATTGTTAATAACTCGTTAGTAGACCTTCCTTCACCATCTAACATTTCAACTCTATGAAACTTCGGATCTCTTTTAGGATTATGCTTAATAATTCAAATTATTACAGGAATCTTTCTCGCAATACACTATTGTCCTAATGTAGAAATAGCCTTTAATAGAGTAGCTCACATCTGTCGAGATGTAAACAACGGATGACTAATTCGAACACTCCATGCAAACGGAGCCTCTTTTTTTTTCATCTGTATTTACACCCACATTGGACGAGGAATATATTATAGATCTTACAACCTAATTCACACATGAATAGTTGGTGTAACAATTTTATTTCTAGTAATAGCAACAGCCTTTCTCGGTTACGTTTTACCCTGAGGTCAAATATCATTTTGAGGAGCAACCGTAATCACCAGTTTATTATCAGCAATCCCTTATTTAGGAACTTCAATCGTTCAATGAATTTGAGGGGGGTTTGCAGTCGACAATGCTACTCTAACTCGATTCTTCTCATTCCATTTCCTTCTCCCATTTATTGTTTCAGCCATAGTAATAATCCACCTCTTATTTCTTCATCAAACAGGATCAAACAATCCACTAGGCTTAAATAGAAACATTGACAAAATTCCATTTCACCCTTATTTTTCATATAAAGACATCGCAGGATACTTAATTATATTAATAATTTTAATCAACTTATCCCTTCTAGATCCCTACATACTAGGAGACCCAGACAACTTCACTCCTGCCAATCCACTAGTAACACCGGTTCACATTCAACCAGAATGATATTTTCTCTTTGCCTATGCCATTCTTCGATCAATCCCTAATAAATTAGGGGGAGTAATCGCCCTAGTTATATCAATTGCAATTCTCTACATTCTACCATTTACAGGGGAAAAAAAATTTGCTAGAAACCAGTTCTATCCTGTTAACAAAATTCTATTCTGAATAATAGTATCAACAATTCTTCTTCTCACTTGAATTGGAGCACGTCCAGTAGAAGATCCTTTTATCTTAACTGGTCAAATTCTCACCTTAACCTACTTCCTATTCTACTTCATCAACCCACTCACATACACCCTCTGAGACAAAACATTATTT---ATTATTAAAGATTTTATTATAATTTTTTTTTCTATATTGATTTTAAGTTTGGGGGTTTTGATTGGTGTAGCCTTTTTAACTTTATTAGAACGAAAGGTTTTAGGATATATTCAGATTCGTAAGGGCCCTAATAAGGTTGGTTTTATGGGTTTATTACAACCTTTTGGGGATGCAATTAAGTTGTTTACTAAGGAACAGACTTTTCCTATATATTCTAATTTTTCTATTTATTACGTTTCCCCTGTAATAAACTTTTTTATTGCTTTACTATTATGAATAATAATGCCTTTTTTATCTGTTTATTTAAATTTTAATTTGTCTTTATTATTTTTTTTATCGGTTTCTAGATTAGGGGTTTACACTGTTATATTGGCTGGATGGTCTTCTAATTCTTCTTATGCTTTATTAGGTAGATTACGCGCGATTGCACAAACGATTTCTTATGAAGTGAGATTGAGATTAATTTTAATGTCTTTTATTTTTTTAATTTTAAGAGTAAATTTGGTTGATTTAATAATTTTTCAGGATAATTGTTGATTTATTTTTATGTGTCTGCCGTTGTCTTTAATATGAGTGATTTCTGCTTTAGCAGAAACGAATCGAACTCCTTTTGATTTTGCTGAAGGTGAGTCTGAGCTTGTTTCTGGATTTAATGTGGAGTATAGAAGAGGAAGTTTTGCATTAATTTTTCTTGCAGAGTATGCAAGTATTTTGTTTATAAGGATAATGTGTGTTATATTATTTCTGGGTGCTAATTTAAATTCTTTTACTTTTTTTATTAAGTTGGTATTAGTTTCTTTTTTTTGAATTTGGGTTCGAGGAACTCTGCCACGATTTCGTTATGATAAGTTAATGTATTTGGCTTGGAAAAGTTTTCTTCCCTGTTCATTAAATTATTTAATTTATTTCTTTCTTTTTAAG------GTGTTTTTGTTTGTTTTTTTAATT---------ATATATAAAATTCTTTTCCTAAATTCTATAGTTTTAGGGACCCTAATCTCAATCTCCTCGTATTCATGGTTAAGAATATGAATAGGACTAGAAATTAATTTGTTATCGATTATCCCCCTATTCTCGAATAACAAAAACATTTTCTCGTCTGAATCAGCTTTAAAGTACTTCATTACCCAAGCCATAGCATCTCTCATCCTCCTAATAGCAATTTTATTATTACTATTAACAAATGAATTTATTCATCCCCTAATAAATTCAAGA---CTAAAAGTAATAATAGACTCAGCTTTATTAACAAAATTAGGAGCCGCTCCATTCCATTTTTGATTCCCCGAAGTAATTGAAGGACTAAAGCGAACTAACTCATTCATCCTTCTAACATGGCAAAAAATTGCTCCCATAATTTTACTCATAAATAATAAAATCAACAGAAAGTTAATTATTATAATAATCGTAATCTCATTAACAATTAGAACAATTAGAGGAATAAACCAAATAAGAATTCGTAAAATCCTTGCTTATTCTTCTATTAATCATATTGCCTGAATACTATCAACGTTAATAATCTCTCTCTCAACATGACTTTTCTATTTCTTAATTTATTCAATTATTAACATAAATATTGTATTCATTCTAAATTCAACCAAAACCTTCTTCGTAAACCAAATAAATAACATCCTTTTGAAAAATAAATTAGTCAAATTTACATTCATAACAAACTTCCTATCACTAGGCGGACTACCACCATTCCTAGGATTCCTTCCCAAATGATTAGTAATTAACTGACTAGTGTCTAATCAACTTTCAATAATCGCCCTCGTCCTAATTATTTTCACTTTAATCATAACATTTATCTACACCCGATTGATTTTATCTTCACTAACGATTAGAACA---AGAGAAATA---ATAACAAAAACAAAA---ATCCCCAACAACATTGCAATTATTTTTATTAATACAATCTCACTACTAGGACTATTATTTTGCACTTTCTCATTTAACTTAATGAGTAATTCATATTTTAATTTTATTAGCCCTAATCATTATTCTCATCAGCACACTTCTAATTGAATTCTAAACTTAACTTCAAAAAAATCATTTCTTGACCGAGAAAAAAGATCCCCATTTGAATGCGGATTTGATCCTAAAGCCTCAGCTCGACTACCATTTTCCCTACATTTTTTCCTAATTGCCATCATCTTCCTAATTTTCGACGTAGAAATCACTCTTCTTTTTCCCCTAATTGTATCTCTTAAATTCAATAGAATAATATCCTACATACCAACTCTTATTATATTTTTATTAATTTTATTAGTAGGACTTTTTCATGAATGAAACCAAGGAGCTCTCATGATAAAGTTTTTATTTGGTTTATTATTTATGATTCCTTTAACTTTTTTGGGAGGTTTT---TGACTTAATCAATTAGTTTGATTTGTTGTTTCTTTTTTATTTATTTTTAGGTTTTCTTTTAGGGGGTTGTTTTCGAGAATTTCCTATGAATTTGGGGGGGATTTACTTTCTTTTATAATATTATTTTTGAGTTTTTGAATTTGTAGGTTAATGTTGTTGGCTAGAGAAAAGATTTATTTGAAGAATAGTTGAACAGGTTTTTTTATGTTTGTGGTATTAATATTGATATTATCTTTATATTTAACTTTTAGTTCTTTGAATTTATTTATTTTTTATATTTTTTTTGAGGTTAGTTTGATTCCAACTTTAATTTTGATTGTCGGTTGAGGATACCAACCGGAGCGTTTACAAGCTGGGGTTTATTTATTATTTTATACTTTATTAGCTTCTTTACCGATAATGATTTCTTTGTTTTTTTGTTATGGGAAATTTTATTCTTTACATTATTTTTATTTGTCTGGGATAGTAAATAGTTTATTTATTTATTTATTGGTCAATATAGTATTTTTTATTAAAATTCCAATGTTTTTTGTTCATTTATGACTCCCAAAGGCTCACGTTGAGGCTCCTGTGTCGGGATCAATGATTTTAGCAGGAAGTATACTTAAATTGGGAGGATATGGAATAATACGATTAATGATTATATTTCAGGGAATTGGTACATTAATTAATGTTATTTTTATTGGATTGAGATTAGTTGGAGGATTTTATGTTTCGTTAATTTGTTTACGTCAAAGTGATATGAAATCTTTAATTGCTTATTCTTCAGTAAGACATATAGGATTGGTATTGGCAGGAGTGATAACAATAAATTTTTGAGGATTAGGGGGTTCATTAACAATAATAGTTGCGCATGGGTTATGTTCTTCTGGGCTTTTCTGTTTGGCTAATATTTCTTATGAACGTCTTCATAGACGTAGTCTTTATATAAATAAGGGTTTAATTAATGTGATACCTAGCTTGTCAATATTCTGATTTCTTTTATTAGCAAGAAATATTGCTGCTCCTCCTTCAATGAATCTGTTGGGTGAAATTGTTCTTATTAATAGATTAGTGGGGTTTAGTGAACTAAGAATAATTTTTTTAATATTAGTTTCTTTTTTTGGGGCTGTTTATTCGTTGTTTTTGTACTCTTACAGTCAACATGGTTGTTTGTATTCAGGATGTTATTCATACTTTTCTTGTAGGGTTCGAGAATTTCTTTTATTAATGTTACATTGATTGCCTTTAAATTTATTGGTTTTGAGGGGAGATTTATTGATGATAATTTTTAAATTTATTTTG---ACATTTATGTTTCTTAGTGGATTAATAATATTTAGTCTTAAACGTAAGCATTTACTGTTAATATTATTGAGACTGGAATATGTTGTACTGTCACTTTACTTAGCGATATTTTTGTATTTAAGAATATTGGGGAATGAATATTTTTTTTCAATGATTTTTTTAACTTTTACTGTTTGTGAGGGGGTTTTAGGTCTTTCTATTTTGGTTTCTCTTATTCGTAGCCATGGAAATGATTATTTTCAGAGATTTAGGGTTTTATGAATTCATATTTGTTTAATTTTTTCTGGATTGTTTTTGTTTTGAAGAACAGTTTTTTTTCTTTTTAGTATTTATTTTATTGTTGAGGGGTTAACTTGGTTTTTGGAATTTAATTTGTTAATAATTAATTCTAGAAGAATTGTGATGACTTTATTGTTTGATTGAATAACATTTCTTTTTATGAGATTTGTATTATTTATTTCTAGTATAGTAATTTTTTATAGACGTGAATATATGGCTAGAGATATTTTTATTAATCGATTTATTATGTTAGTGGTTATGTTTGTGTTTTCTATAATATTTTTAATTGTCAGTCCTAATTTAATTAGAATTTTATTAGGGTGGGATGGGCTAGGTTTAGTTTCTTATTGTTTGGTAATTTATTATCAGAATGTTAAGTCTTTTAATGCAGGTATACTTACTGCTCTAAGAAATCGGATTGGGGATGTTGCTTTGTTGATAGCTATTGCATGGATAGTAAATTATGGAAGTTGAAATTACGTTTTTTATCTTTTTCAATTGAAAGGTGATTCTTATATAAATGTAATTTCTTATTTGGTGGTATTGGCTGCTTTAACAAAAAGAGCTCAAATTCCGTTTTCTTCTTGATTACCTGCGGCAATGGCTGCCCCTACTCCAGTTTCTTCTTTGGTTCATTCTTCTACTTTAGTAACGGCAGGGGTATATTTATTAATTCGTTTTAATTTTTGTTTTAATGAGTGGTTAATATATTTTTTATTATTTATTTCTAGAATGACAATGTTTATGTCTGGG---------------------TTAGGGGCGAGATTTGAATTTGATTTGAAGAAAATTATTGCTTTGTCGACTTTAAGACAGCTTGGTTTAATAATAATGATTTTGTCTTTAGGAAGATATGAACTAGCCTTCTTCCATTTATTGACTCATGCTTTATTCAAGGCTTTGTTGTTTATATGTGCTGGGAATATTATTCATAGAGTTGGTGATTTTCAGGATATTCGGTATATAGGGGGCTTAGTTAAGTTTTTACCTTTAACTTGTGTTTATTTTAATATTAGAAATTTATCTTTGTGCGGATTACCATTTTTAAGAGGATTTTATTCAAAGGATTTGGTTGCCGAAATTATAAGAATAGGTTACTTAAGATTTTATATTTATTTAATTTTTTATGTTTCTATTGGATTAACTGTCTGTTACAGATTTCGTTTAGTTTATTATTCATTTGTAGGAAGGTTCAATTTTTTGTCTTTAAATAGTGTGTATGAGGGGAGAGTTATGATGATTAAGGGAATAGGTGGATTGATTTTTCTGGTTATTTTCATAGGAAGGTCATTAAGATGAATTATTTTTCCTTATCCTTATGTAATTATTCTTCCTTTATTTATAAAGATTCTTACTTTATTAATGGTGATTTTAGGAGCTTGAATTGGTTATGAGTTATCAAAATTTTTTATTAGATATGATAGGTTGTCGCTTAAGAATTATAGATTATCGTGATTTTTGTCTAATATATGAAATATGCCTGTAATTTCTACTTTGGGTATTAATTATTATCCTATTATTGGGGGTTCATTTTTGTATAAGTCTTTAGATCAAGGTTGATCTGAGGTTCTGGGTAGTCAAGGTATTTATAGTGTGATTGTTAGAGGTTCTAAGATTTCTCAAATTTTTATGAATAATAGTATTAAGATTTTTTTTGTTTTAATGATTGTGTGAATCCTAGCTTTAATCATATCCTTAAACATAATTCTTTCATTAATCTTTATCTTCTTAAATCATCCCCTCTCGGTTGGCTTAATCTTACTAATTCAAACAATCTTAATTAGATTAATTTCAGGAAACCTGATTAGATCATTCTGATTCTCATACATCCTATTTCTAATTATAATTGGAGGCATACTTATTCTATTCATGTACATAACCAGAATTGCCTCAAACGAAAAATTCCAACCTAAAACA---ATTATTATCTCCCCTCTTATACTTATAATTATTTTCATTCTTTTTCTTCAAAACAAAACAGAAAGATTAATTTAC---------------AATAACGAATCAATCCCATTTAAAGAAAACTCAATTATTCAGTTTTCATTGATTAAATACGCCAACTTCCCTGTAATAATTATTCTTATTTCAATAATTCTTTATCTTCTAATTACTCTAATTGCTACAGTCAAAATTACTGAATTCAAGCAAGGCCCTATTCGTCAAATA
>Pyrophorus divergens
ATGATAACAAATCTATTCTCAACATTTGACCCAGCAACTAGAACAAACCTGTCATTAAATTGAATCAGAGTATCACTAGGAATTTTATTCCTCCCTTCTATATTCTGATTAATCCCGTCACGAATCAACCTTGCATGAATTAAAATCACATCAACATTACACAATGAGTTCAAGATCCTACTTAAAATCAATAAAATAAAGGGAAGAACACTAATTTTTATTTCACTTTTTTCCCTAATTCTATTTAATAACTTCCTATCCCTGTTCCCTTATGTATTTTCAAGAACAAGACACCTGGCCTTAACTCTAACACTAGCTCTGCCCTTATGACTAAGATTTATAATTTATGGGTGAATCAATAACACAATCCATATACTAGCCCACCTAGTGCCTCAAGGAACTCCCCCCGTCCTAATACCTTTTATAGTATGCATTGAAACTATCAGAAATATTATTCGACCAGGGACCTTAGCAATTCGATTAACAGCTAATATAATTGCAGGTCATCTCCTATTGACACTTCTGGGAAATACAGGTCCATCAATAAGGATAATTATACTAAACCTTTTAATAATCACACAAATTCTCCTATTAATTCTAGAATCAGCAGTAGCAGTAATCCAATCGTATGTATTCTCTATTCTTAGAACCCTTTACTCAAGAGAAGTAAACATTCCGCAAATAGCTCCATTAAGATGATTAAATCTACTTATTTCATTCGTAACGATATTTATAATTATAAGAACCCTTAACTATTTCTCATTCGCCTACGACAATTCACAAAAATCAACTGAGAAAAAATTAATTAAATTTAAC---TGAAAATGAATCTCACTGAACAAATGATTATTTTCAACAAACCATAAAGACATTGGAACTCTTTACTTCCTCTTCGGAGCATGAGCTGGAATGCTAGGGACATCATTGAGATTATTGATTCGGGCCGAACTCGGAAACCCAGGATCACTAATTGGAAATGATCAAATCTACAACGTAATTGTTACTGCACACGCATTTATCATAATTTTCTTCATAGTAATACCTATTATAATTGGTGGTTTTGGAAACTGGCTAGTCCCATTGATACTTGGAGCCCCGGATATAGCCTTCCCTCGAATAAACAACATAAGCTTCTGATTCCTTCCCCCTTCTCTGTCCCTTTTACTAATAAGAAGAATTGTAGAAAACGGAGCAGGTACAGGATGAACCGTTTACCCTCCTCTTTCAGCAAACATTGCTCATAGAGGTTCATCCGTAGACCTAGCAATTTTTAGACTTCACTTAGCAGGGATTTCCTCAATTCTAGGTGCAGTTAATTTTATTTCAACCGTAATTAATATACGATCAACCGGTATCTCCTTCGATCGCATACCTTTGTTTGTCTGAGCTGTAGCCATCACTGCCTTACTACTTCTTCTGTCTCTTCCAGTTCTTGCAGGAGCAATTACAATACTTTTAACAGACCGGAATCTTAACACAACATTTTTCGACCCAGCTGGAGGTGGCGACCCTATCCTATACCAACACTTGCTCTGATTCTTTGGACACCCAGAAGTTTACATTTTAATTCTCCCAGGATTCGGTATAATTTCCCACATCGTAAGACAAGAAAGAGGAAAGAAGGAAACATTTGGCTGCATTGGAATGATTTACGCAATAATAGCAATTGGATTC------CTTGGATTTGTAGTATGAGCCCACCATATATTCACTGTAGGTATAGACGTTGATACACGAGCCTATTTCACCTCAGCAACAATAATTATTGCTGTACCGACAGGAATTAAAATTTTTAGATGACTAGCAACTCTACACGGAACACAAATTAATTATTCACCACAAATACTTTGAGCCCTTGGATTCATTTTCCTATTTACTGTAGGTGGCTTAACTGGAGTAGTCCTAGCCAATTCCTCAATTGACATCATCCTTCACGACACATACTACGTAGTAGCCCATTTTCACTACGTCCTATCAATAGGAGCAGTTTTCGCAATTATGGGAGGACTAATTCATTGATTCCCCTTATTTACAGGATTTTCATTAAACAACAAATTATTAAAAATTCAGTTCCTTACAATATTCATTGGAGTAAATATAACGTTCTTCCCACAACATTTTCTAGGATTAAGAGGTATACCACGACGATACTCAGACTATCCTGATGCATATCTCGCATGAAACGTAGTTTCATCAATTGGATCTCTTATTTCAACAGTAAGAATTCTATTCTTCATTTTCATCATATGAGAAAGAATAGCATCCTTACGCAAAAACGTTTTCTCCAACCAAATATCATCTTCCATCGAATGATACCAAAAGACTCCACCTGCAGAACACAGTTACTCCGAATTACCAATACTAACTAGTATGGCAACCTGGCTAAATATCAATACTCAAGATAGATCGTCCCCATTAATAGAACAACTAGTATTTTTCCATGACCACGCCATGATAATCCTAGTAATAATTACTCTAATTGTAAGATACATCATAATTTTACTTTTCAAAAACAGGTACACCTATCGTTTCCTTCTTGAAGGACAAACAATTGAACTAATCTGGACGATTGCCCCAGCTATTACATTAATTTTCATTGCTCTTCCATCTCTTCGACTTTTATACCTATTAGATGAAATCAATTTTCCCCTATTGACAGTAAAAACAATTGGACATCAATGATACTGATCTTACGAACTCTCAGATTTCAAAAACATCGAATTTGACTCTTACATAACACCTATCAACGAACTAAAGTCGAGAGATTTCCGGCTACTAGACGTAGACAATCGTTTACCTCTACCCTACAAATCTCAAATTCGATTCCTCATTTCATCAACAGATGTGATTCATTCATGAACAATTCCCTCAATAGGAGTTAAGGTTGACGCCAATCCTGGACGACTAAATCAAACAAGATTTTTTATAAACCGTCCAGGAATATATTTCGGTCAATGCTCCGAAATCTGCGGAACAAACCATAGATTTATACCAATCGTGGTAGAAAGAGTTTCCCCAAAGGCATTTATCAACTGAGTAAAATCG---ATGAGTTCACACAAAAATCACCCTTATCATTTAGTAGAAGTAAGCCCATGACCAATTCTTGGAGCATTTAGAGCAATAGTTATAATAATAGGACTTATCAAATGATTTCACATATACACACCAAATCTATTTCTTCTTGGATTTGTAAATACCCTCCTTATCATATACCAATGATGACGAGACATCACACGAGAAGGAACATTTCAAGGATTACACACTATACCGGTAGCACTAGGACTACGCTGAGGAATAATTCTATTTATTACTTCAGAAGTTCTGTTCTTCGTATCGTTTTTCTGAGGATTTTTCCACAGAAGTCTTTCCCCATCAATTGAACTAGGAATAACATGACCCCCAAAAGGAATCGAAACATTTAATCCCATACAAATTCCTTTACTAAACACCTTAATTCTTATTTCTTCCGGAATTACAGTTACATGAGCCCATCACAGATTAATAGAAAACAATTACAAACAAACCATCTACGGATTAAGACTAACCATCATTCTAGGGATCTACTTTACAATACTACAAGCATACGAATATTTTGAATCAGCGTTCACAATTGCAGACTCAGTGTATGGATCAGCTTTTTTTATAGCAACAGGATTCCATGGGCTACATGTAATTATCGGCACCATTTTCCTTTCAGTCTGTCTATTCCGACAAATCTTTAATCACTTCTCACAAATTCACCATTTCGGATTTGAAGCAGCCGCTTGATACTGACACTTCGTTGATGTAGTATGATTATTCCTTTATGTTACTATCTACTGATGAGGTAGTATGAAAATTATAAAATCACACCCAATTCTAAAAATTATAAACCATGCACTAATTGACCTACCAAGACCTTCAAACATTTCAGCATGATGAAACTTCGGATCTCTACTAGGTATATGCCTAATCTTGCAAATTGTAACAGGACTGTTCCTAGCAATACATTATTGTGGAGACATTTCACTAGCATTCAACAGAGTTGTTCATATTTGCCGCGACGTCAATTACGGATGACTACTACGAACTCTTCATGCTAACGGAGCTTCATTTTTCTTTATCTGCATCTATCTTCACGTAGGACGAGGCCTATATTATGGATCATTTATATATCACGAAACCTGATCAGTAGGAGTAATTATCCTTTTAACAGTAATAGGAACTGCTTTCCTTGGATACGTATTACCCTGAGGACAAATATCTTTCTGAGGAGCAACTGTAATTACAAATCTTCTTTCAGCAATCCCCTATCTAGGAACAATTATCGTACAATGAATTTGAGGTGGATTCGCTGTTGATAACGCAACCTTAACACGATTCTTCACACTTCACTTCCTATTCCCATTTCTGGTACTAGCCCTTTCATTAGCACACCTAATTTTCCTCCACCAAACAGGATCAAATAACCCCCTTGGAACAAACAGAAACATCGATAAAATCCCATTCCACCCTTACTTCACATTCAAGGACTTAATAGGATTCAATTTAACTCTTATAATTCTAGTCCTTCTAACCCTTGCAGACCCCTATATACTAGGAGACCCAGAAAATTTCACCCCAGCTAATCCTCTAGTAACTCCTGTTCATATTCAACCTGAATGATACTTTCTATTCGCATACGCAATCCTTCGATCAATTCCAAACAAACTAGGTGGAGTAATTGCCCTACTTATATCAATTGCAATTTTATTCATCATGCCAATCTTC---AAAAAAAAAATACAAAGTAACCAATTCTACCCAATCAATAAAATTTTATTCTGATCATATGTTTCAATCACTTTATTACTTACATGAATCGGAGCACGACCTGTTGAAGATCCATACATCATTACAGGCCAAATTCTCACAGTTCTATACTTCCTTTATTTTCCAGTACTCTACATGACGTCAAAAACCTGAGATTCAATAATATTCTTGTGGTTTGTTGATTTCTTTCTTTTGTTAATAAGAGCTTTGGTTTTGGTAGTTTGTGTTTTAGTTGGGGTTGCTTTTTTAACTTTACTTGAGCGTAAGGTTTTGGGTTATGTTCAGATTCGTAAGGGTCCTAATAAGGTTGGTTTTGTTGGTATTCCTCAGCCTTTTAGTGATGCTATCAAATTATTTAGAAAAGAGCAGATTAATCCTATTATATCTAATTTTTGGTCTTATTATTTTTCTCCTGTTTTTAATCTTTTTTTGGCTCTTGTCCTTTGAATGTGTGTTCCTTTTTTTTCGGGTTTTATGCATTTTTCTTTGGGGATATTATTTTTCCTTTGTGTCTCTAGGTTAGGGGTTTATACTATTATGATGGCTGGTTGGTCATCTAATTCTAATTATTCTTTGTTAGGGGGGTTGCGTTGTGTTGCTCAGACTATTTCGTATGAGGTTAGTCTTGCTTTAATTTTATTGTCTTTTTTAGTTTTAATTTCTGGTGTTAGAATTTTTGATTTAATTTGGTATCAGAATTATGTTTGGTTTTTTCTTCTTGGAATTCCTTTGGCGTTGGTTTGGTTTGTTTCAAGTTTGGCTGAAACTAATCGTACGCCTTTTGATTTTGCTGAAGGTGAATCCGAGTTGGTTTCGGGTTTTAATATTGAGTACAGAAGAGGGGGATTTGCTTTAATTTTTTTGGCTGAATATTCAAATATTCTTTTTATAAGAATAATTTTTAGTTTAATTTTTTTGGGTGGTGATTTTCTTGGATTATTATTTTTTTTAAAGCTTGTATTTATTTCTTTTTTATTTATTTGAGTTCGTGGTACTTTACCTCGTTATCGGTATGATAAGTTAATGTATTTGGCGTGGAAGGGGTTTTTACCTGTTTCTTTAAATTATCTAATATTTTTTTTTGGCTTAAAA------TTTTTTATTTTCTCCGTTTTTGTTATAACAAAAATATACAAAATATTATTTCTAACCCTAATCTTCTCAAGAACACTGATCTCAATTTCCTCCTACTCATGACTCGGTATATGGCTTGGTCTAGAAATCAATCTTCTGTCTATTATGCCCCTAATACAGAACACAAAAAGAATTCTTTCATCCGAATCAGCCATCAAATACTTTATTGTTCAAGCAATTGCATCAACAATCATTATAGCATCAATAATTTCCTTAATAACGAAAACTATACTGACGAGAAACATTAACATCCAATCCACATTCCTGATAATAATAAACTCTGCCTTACTAACCAAAATAGGAACCGCCCCATTCCATTTTTGATTTCCTGAAGTAATAGAAGGCTTAGATTGAATAAATTGCTTAATTGTACTGACATGACAAAAAATCGCCCCAATGGTCCTGTTAATGTACAATATAAATTTTAATTTATTCATAGTAACAATGATTATCAGATCAATAGTAGTGAGAGGAGTAATAGGTGTAAATCAAATTAGAATACGAAAGATCCTTGCCTACTCATCAATTAACCACATAGGATGAATACTCAGAACAATAATAATTATGGAAACAATTTGATTGTACTATTTTCTGATTTACTCTCTAGTAACAGTTAATCTAGTAATAATCATAAACAAATACAAAATCTTTTTCCTAAATCAACTTTTTCAAACAATGAACGAAAACCAAATAACAAAACTATGATTCATTCTAAATTTCCTATCCTTAAGAGGAATCCCCCCATTCCTTGGATTTTTACCTAAATGATTAACAATTCAAGCCCTAGTAATAAATGGAATAATCATTTTACCAGTAATGATAATCGTACTTACTCTGTTCACAATTTTTATATACATACGAATCACCCTTTCTACAATCCTAATAAACATCAACGAACAAACATGGTCT---AAAACCAACCCAATGTTCAACAGAACACTGATCTCAATTACAAATTTCATCGCAATTTCAAGCCTAATCTTCATTACAATTTTATTCAACATAAAT------ATAGTTTTAGTATCCCTTTCAACAATAATTTTCCTAATCAGCACAATCATAATCATTTTAGCAACACTGATCTCAAAAAAAACTTTCTCAGACCGAGAAAAAAGATCTCCATTCGAATGCGGATTTGATCCAAAATCATCAGCACGAATCCCATTTTCACTACAATTCTTTTTAATCGCCGTAATTTTTCTTATCTTTGACGTCGAAATTACCCTTTTATTACCACTAATTGTTACAATAAAAACAACAAACACCTTAAGATTCCTAATTATTACCTCAACATTCATTATCATTCTACTAGGAGGACTTTATCACGAATGAAAGCAAGGAGCCCTAATGATAAAGTTTTTGTTTTTTATAGTTTTTATGATTCCTTTAGGATTTTTTTCTTCTTTTTATTGATTAAATCAATTGTTTTATTTTGTTCTCTTTTTTTTGTTTCTTTTTAGTTATTGTGGTTCAAGAATTTTTTCTGATTTAAGTTATTTTTTGGGGTGCGATTATATTTCTTATTTATTAATTTTGCTTAGGATCTGAATTTGTGGTTTAATGGTTATGGCAAGAGAGAAGATTAATAAGGAAAAGTTTTTCAGAGGATTCTTTCTTGTTGTTATAGTAGCTTTGTTGTTTTCTTTATTCGTTACTTTTTCTTCTTTAAATTTGTTTATTTTTTATTTGTTTTTTGAGGTTAGGCTTATTCCTACATTAATTTTGATTTTGGGGTGAGGGTATCAACCTGAACGTATTCAGGCTGGGTTGTATATATTTTTTTACACTTTGTTTGCTTCGTTGCCAATAATGGTTGCCATTTTTTATTTATATTATGGTCTTGATTCTATTGATTACTTTTTTTTGGATAACAAATTTGATTCATTTTTTCTTTACCTTTGTATGATTATGGTCTTTTTGGTTAAGATTCCTATATTTTTTGTTCATTTATGATTACCAAAGGCTCATGTGGAGGCTCCTGTTTCGGGTTCAATAATTTTGGCGGGTATTATGTTGAAATTAGGGGGTTACGGTTTACTTCGTTTGATACCTGTGTTTTTAAGGGTTGGCTTAAAATTTAATTATTTATTTGTCGTTATTTCTTTATTTGGCGGGTTTGTGATTTCTTTAATCTGTTTGCGTCAAAGTGATATTAAGTCTTTAATTGCTTATTCTTCAGTTTCTCATATGGGATTAGTGTTGGGTGGAATTATGACTATAAACATTTGGGGATTTTATGGAGCTGTGGTTATAATAATTGCTCATGGTCTTTGTTCCTCGGGTCTTTTTTGTTTGGCTAATGTCACTTATGAGCGATTGGGTAGTCGTAGACTTTATTTGAATAAGGGGTTGATTAATTTAATACCTAGAATGTCTTTATGGTGGTTTTTGCTGTGTTCTTCTAACATGGCTGCTCCTCCTTCATTAAATTTGATGGGTGAGATTATGTTAATTAATAGATTAGTTTCTTGAGGATTAATTACTGTGTTATTGTTGATGTTAAGTTCTTTTTTTAGAGCTGCTTATTCTTTGTATCTTTATTCTTATAGCCAGCATGGTAAAATGAGGGCTGGTTTGTATGGATTTAATTTGGGTGTAATTCGTGAGTATTTAGTTATATTTTTACATTGATTGCCTTTGAATCTTTTTTTCCTCAAGGGTGATTTTTTTATGTCAATTATAAATTTTTATTTTCCTTTTTTTATGTATTTTGTTGGAGTTGGGGTTTTTTGTTTTAAATGTAAACATTTACTTGTTATACTTTTGAGTCTTGAATTTGTGGTTCTTTCACTTTATTTTGGTCTTTATTTGAGTATAATAGTTTATGGATACGAGTATTACTTTGGAATGGTTTTTCTTACTATAAGAGTTTGTGAGGGGGCTCTTGGCTTAGCATTATTAGTTTCTATGATTCGTTCTTATGGTAATGATTATTTTCAGTCTTTTAGAGTTTTATGATTATCTATTTGTGTGGTTTATTTTGTTGTTCTTCTTTTTTTTAGATTAATTAGGTTTTTTTCAAGAATTTATTTTATGGTTTTTGATTATAGTGTTATGATTGAATATGAATTGTTTACTTTGAATTCCGGTGTCGTTTATATGTCTATTTTGTTAGATTGAATGTCATTACTTTTTATAAGTTTTGTTTTATTTATTTCTTGTATGGTTATTTTTTATAGAGATGAATATATAGGGGGGGATTTGAACATGATTCGGTTTATTTTATTGGTAGTTATGTTTGTTGCTTCAATGATGTTTTTGATTATTAGTCCAAATCTTATTAGAATTTTGTTAGGGTGAGATGGTTTAGGTTTAGTTTCTTATTGTTTGGTAATTTATTACCAAAATGTAAAGTCTTACAATGCTGGTATGATTACTGCTCTTTCTAACCGTATCGGGGATGTGGCTTTGTTGATTAGAATTGCTTGAATAATAAATTATGGAGATTGAAACTATGTTTTTTATCTTGATTATATAGGTGACGATTTTTCAATAAGAGTAATTGGGGGATTGGTTATGTTGGCTGCTTTAACAAAGAGAGCTCAGATTCCTTTTTCTTCTTGGTTGCCTGCTGCAATAGCTGCACCTACACCTGTTTCTTCCTTGGTTCACTCTTCTACTTTAGTTACAGCTGGAGTTTATTTATTAATTCGTTTTAGTTCTGGTTTAAGTTTATATTTTATAATAATTTTACTTTTTATTGCCATATTGACTATATTTATAGCTGGA---------------------TTGGGGGCTAATTATGAATTTGATTTGAAGAAGATTATTGCTTTGTCTACTCTTAGTCAACTTGGTTTAATAATGAGAATTTTGGCTTTGGGAGACTATTTTTTGGCGTTTTTTCATTTATTAACTCATGCATTGTTTAAAGCTTTGCTTTTTATGTGTGCTGGGTGTATAATTCATAATCTCTCTGGTATTCAGGATATTCGTTTTATGGGTGGACTAATTAATCAAATGCCTTTAACGTGTTGTTATTTTAATATTTGTAATATAGCCCTTTGTGGATTACCTTTTTTGTCAGGGTTTTATTCAAAAGATTTAATTTTGGAGGTTGTTTCTATAGGGTACTTAAATTTGTTTGTTTATTTTATTTTCTATTTTTCCACCGGTCTTACTATATGTTATTCGGTCCGTTTGAGTTATTACACTATATTTGGCGACTATAATTTTTATGGGTTTCAAAATATTAGTGATACTGGATTTGTGATGTTAAAGGGTATATCTGGTCTTATTTTATTGGTTGTTCTGGGAGGTAGTCTATTGTCTTGAGTAATGTTCCCTACTCCTTATTTTGTTGTTTTGCCAGAGCTTATGAAGATGATAGTTTTGGTTGTTGTTATTCTTGGAGCTTATGTTGGTTACGAGTTTTCTAAATTTATGTTGAATTATGGGTTGAAGGCTATAAATTATTTGGGTTCGAGGTTATTTTTTTCTTCTATATGAAATTTACCTGTTTTATCTACTTTCGGAGTTAATTATTATCCTATTTATTTTGGTGGTGTATATTATAAGGGATTCGATCATGGGTGATCCGAATATTTTGGTAGTCAAAATGTTTATTCAAATCTGGTTATTTCTTCAAAGTTTTTCCAATTGATTTTTGGTAATAATATCAAGATTTATCTTTCTTTTTTGGTGGTTTGGATAATCTCAATTCTTTACACAATCTCGTTATCAATAACAATAACATTTATATTTATTGAACATCCCTTATCAATAGGTCTAATCCTATTGATACAAACAACCCTAATCGCAATTTTAACAGGCCTAATAGCGCAAAATTTTTGATTCTCGTACATTTTATTTATAATTATAATTGGTGGTATACTTGTTTTATTCATCTACATAACAAGAGTAGCATCAAACGAAAAATTTCTATTTTCAACC---TCTATTCTTGCTTTAGTCTGCATTATAATTACAGTAACATTTATTACACAAATAATA---GACCAATTCTCATCATATCAAAATTCAACCAACACAGAGATAGTTCAAATGATTCAAACTACAATATATACCCTAGCAATAAGAAAATACCTAAATTTCCCATTAAACTCATGAATAATCACACTAATCATTTATCTATTAATAGCCCTCATCGCAGTAGTAAAAATCACCAACATTACCTACGGACCATTACGACAAAAA
>Chauliognathus opacus
---ATAACAAATTTATTTTCTTCCTTTGACCCTTCATCTTCATCAAATTTAAGACTAAATTGATTAAGAATACTTTTAGGAATAATATTCATTCCAATAATCTATTGATTTAGACCATCACGATTAACAATAATATGAGTTAAAATTCTAAATTATATTCATCAAGAATTCAAAATTTTATTAAACTTAAATAAAATAAAGGGAACTACACTTATATTTGTAAGTTTATTTTCATTTATTTTATTCAGAAATTTTCTAAGATTATACCCATATATTTTTCCAAGAACAAGACATATAACATTAACTCTAGCTTTATCCTTACCTTTATGAATTAGATTTATAATTTATGGATGAGTTAATAATACTATTCATATATTTGCTCATTTGGTTCCTCAAGGAACTCCTGCTGTTCTAATACCATTCATAGTATGTATTGAAACAATTAGAAATGTAATTCGACCAGGAACATTAGCAATTCGATTATCAGCTAATATAATTGCTGGCCATTTACTACTAACATTATTGGGATCAACAGGACAAAGAGTTGGATACTTATTTTTAGTAATAATTTTAATTATTCAATTTTTATTAATAATTTTAGAATCAGCAGTCGCTATCATTCAATCTTATGTATTTTCTATTCTAAGAACTTTATATTCAAGAGAAGTTAACATTCCACAAATATCACCATTAAATTGATTAAACCTATTTATTACTACAATTACAATTTTTATAATTTTAAATTCACAAAATTATTATGTATATACTAATAAGCCTAATTCA---TCAAACTCAAAATTCAAGAAAAATTCAAAAAATTGAAAATGA---------AACAAATGATTATTTTCAACTAACCATAAGGACATTGGAACCCTATATTTTTTATTTGGAGCATGGTCTGGAATATTAGGAACATCCCTAAGACTCTTAATTCGAGCAGAATTAGGAAATACAAATGCTCTAATTGGGAATGATCAAATTTATAATGTTGTTGTAACAGCCCACGCTTTTATTATAATTTTCTTTATAGTTATACCAATTATAATTGGTGGATTTGGAAATTGATTAGTTCCTCTAATATTAGGAGCACCTGACATAGCATTTCCACGTATAAACAATATAAGATTTTGATTTTTACCACCATCATTATCTCTTTTATTAATAAGAAGAATTGTAGAAAACGGAACTGGTACAGGATGAACTGTATACCCTCCCTTATCTTCTAATATTGCTCATAGAGGATCTTCTGTAGATTTATCTATTTTCAGACTTCATATGGCTGGTATTTCATCAATTCTAGGTGCCGTAAATTTCATTTCAACAATTATAAATATACGATCTTCAGAAATAAAAATAGATCAAATACCTTTATTTGTATGAGCAGTTTTAATTACTGCAGTATTACTTTTACTTTCTCTTCCTGTATTAGCAGGTGCTATTACAATACTTTTAACTGACCGAAATCTAAATACATCATTCTTTGATCCAGCAGGAGGAGGTGATCCAATTCTATATCAACATTTATTCTGATTCTTTGGACATCCAGAAGTTTACATTTTAATTCTTCCAGGATTTGGTATAATTTCTCACATTGTATCTCAAGAAAGAGGTAAAAAGGAAACATTTGGATATATTGGAATAATTTATGCTATAATTGCTATTGGACTT------TTAGGATTTGTAGTTTGAGCTCATCACATATTTACAGTAGGTATAGACGTTGATACTCGAGCTTATTTTACTTCAGCAACTATAATTATTGCTGTACCAACAGGAATTAAAATTTTCAGATGACTAGCAACTCTTCATGGAACAAAGATTAATTATAGACCTCAAATATTATGAAGATTAGGTTTTATTTTTTTATTTACAGTAGGAGGACTAACAGGAATTATTTTATCTAATTCATCTATTGATATTATTCTTCATGATACATATTATGTAGTAGCTCATTTCCATTATGTTCTTTCTATAGGAGCAGTATTTGCTATTATAGGAGGGTTAATTCATTGATTCCCTTTATTTACTGGATTAAAAATAAAAAATAAAATATTAAAAATTCAATTCTTAACAATATTTGTAGGAGTTAATATAACATTCTTCCCACAACATTTTCTTGGTCTGAGAGGAATACCTCGACGATATTCAGATTACCCAAATTTCTTTTTATCATGAAATGTTATTTCATCAATTGGTTCCCTAATTTCTACAGTAAGAATTTTATTTTTCATTTATATTATATGAGAAAGATTTGTCTTAATAATAAAGTCAATAAATACTTTAAATTTACCTTCTTCAATTGAATGATTCCAAAAAATACCGCCAGCTGAACATAGATATGATGAACTTCCAGTATTACTAAATATGATAACATGATTAAATTTAAATTGCCAAGATAGAATTTCTCCTTTAATAGAACAGTTAATTTTCTTTCATGACCATACAATAATAATTCTATTAATAATTACAGCAATCGTATCCTACTTTATAATAACTTTATTTATAAATAAATTTACAAATCGATATTTATTGGAAGGACAAACAATTGAATTAATTTGAACAATTATACCTGCAGTAACGTTAATTTTCATTGCATTTCCATCTCTACAAATTTTATATCTTCTTGATGAAATTAATAATCCATTAATTTCAGTTAAATCAATTGGTCATCAATGATATTGATCTTATGAACTTTCTGATTTTAAAAATGTTGAATTTGATTCATATATAATTCCAGAAAACGAATTAAACTTATATAATTTCCGATTATTAGATGTTGACAATCGACTAATATTACCATACAAGACACAAATTCGAATAATAGTAAGATCAACAGATGTAATTCACTCTTGAACTATTCCATCCTTAGGAGTAAAAATTGATGCAGTACCTGGACGACTAAATCAAATTACCTTTTTTATAAATCGAACAGGACTATACTTTGGACAATGCTCAGAAATTTGTGGAACTAATCATAGATTTATACCAATTGTTCTAGAAAGAATCCCAATTAATACTTTTATTAACTGAATTAAAAATTTCATGACA---AAAAAAAATCATCCTTATCACTTAGTAGAAGTTAGACCTTGACCTATTTTAGGATCATTTGGAACTATAGCATTAATACTTGGAATAATCAAATGATTCCATTTATTTAATAACGACTTATTACTATTTGCAATAATAAGAATAATATTAATTATATATCAATGATGACGAGACGTAGTACGAGAAGCTACTTATCAAGGTATTCACACATTTAAGGTAGTACAAGGAATACGATGAGGAATAATTTTATTTATTACCTCAGAAGTATTTTTCTTTATCTCATTTTTCTGAAGATTCTTTCACAGAAGATTATCTCCTAATATTGAATTAGGAATAAACTGACCACCAAAAAATATCATAACATTTAATCCTATAGAAATTCCATTACTAAATACATTAATTTTAATTTCGTCAGGTATTTCAGTAACATGAGCTCATCATAGATTAATAGAAAATAATTATAAGCAAGCATTTAATGGATTAGCAATTACAATCATCTTAGGTGTTTACTTCACTATACTTCAAGCATATGAATATATAGAATCAAGATTTACAATTGCTGATTCTATTTATGGATCAACTTTCTTTATAGCAACAGGATTCCATGGTCTACATGTTATTATTGGAACAATCTTTCTCGCTGTATGTCTACTACGACATTGAAAAAATCATTTTTCATCTGTTCATCATTTTGGATTCGAAGCAGCTACTTGATATTGACATTTTGTAGATGTAGTATGACTTTTCCTTTATATTTCAATTTACTGATGAGGTAGA---------------------------ATGAAAAAATTAATTTATCCACTAACAGATTTACCAACACCTTCAAATATTTCAAGATGATGAAATTTTGGATCATTACTAGGATTATGCCTTATTACCCAAATTGTAACAGGATTATTCCTAGCAATACATTATTGCTCAGATATTAACTTAGCATTTAATAGAGTTATACACATTACACGAGATGTAAATTTTGGGTGACTTCTACGTTTAATTCATATAAATGGAGCATCAATATTTTTTATTTGCTTATATTTACATATTGGACGAGGATTATACTATGGATCTTACATATTTACAGAAACATGAATGGTAGGTGTTACTATTTTATTTTTAACTATAGCAACAGCTTTCCTAGGATATGTTTTACCATGAGGACAAATATCATTTTGAGGGGCCACTGTTATTACAAATTTACTTTCAGCAATTCCTTACCTAGGAACATCTATTGTTCAATGAATTTGAGGAGGATTCGCAATTGATAATGCTACACTAACTCGATTTTTCACATTTCACTTTATTTTACCATTCATCATTTTATTATTCTCAGTAATTCATTTATTATTTCTACATCAAACAGGATCTAATAATCCATTAGGATCAAATAGAGATATTGACAAAATTCCTTTCCATCCATATTTTACTTATAAGGATATAATTGGATTTAATATTATAATTATAATATTAATTGTTATTACATTAGTAAATCCATTTATTGTAAGAGACCCTGAAAATTTCATTCCAGCAAATCCTTTAGTTACTCCAGTACACATTCAACCAGAATGATATTTTTTATTTGCTTATGCAATTCTACGATCAATTCCTAACAAATTAGGAGGAGTAATTGCATTAGTAATATCAATTGCAATTCTATATACTATACCATTAAAC---AAAAAAAAAATACAAAGAAACAAATTCTATCCAGTAAATAAATTTATATTCTGATTTCTAGTAACAGTATTTATTTTATTAACATGAATTGGTGCAAAGCCAGTTGAAGATCCTTATATTATATGAGGACAAATCCTGACAGTAACATATTTTTTAATTTATCCAGTAAACTATTCTATTTACAAAATATGAGATAAAATAATATTCTTGTTTATTTTTGATAATATTTTACTTTTTTTTTGTATACTAATTTTAATTATTATGGTTTTAGTAGGTGTTGCTTTTTTAACATTACTTGAGCGTAAGGTTTTAGGATATATCCAGATTCGTAAGGGACCTAATAAGGTAGGTTTTATGGGTATTTTACAACCTTTTAGAGATGCAGTGAAATTATTTAGAAAGGAACAAGCTATTCCTATTATGTCAAATTATTTACTTTACTATTATTCCCCTGTATTGAATCTTTTCTTAGCATTATGTTTATGACTTAGAATTCCTATATTTTCTGGTAGATATGTAATAAATTTTGGAGTTTTATATATTTTATGTTGTTCAAGACTTAGAGTTTACACAATTCTAATTTCTGGTTGATCTTCTAATAGAAATTATTCTATAATTGGTGGTTTACGATCTGTTGCTCAAATAATTTCTTATGAAGTTAGACTTATTTTAATTTTACTTTGTTATTTAATTTTGATTTCTAGATTTAATATCTATGATATATTTTTTTATCAAAAATATATTTATTTTTTTTTCTTAAGTATTCCTATGGGTTTAATTTTTTTTGTTTCTTTGTTAGCTGAAACTAACCGAACTCCTTTTGATTTTGCTGAAGGTGAATCTGAATTAGTATCTGGATTTAATATTGAATACAGAAGAGGAGGATTCGCATTAATTTTTTTGGCTGAGTATGCAAATATTTTATTTATAAGATTTTTTTATTCATTATTTATGTTTGGAGGAGATGTCTCTAATCCTTTATTTTTTATTATCTTAATATTTGTTTGTTACACATTTGTTTGGGTACGAGGTAGATTCCCTCGTTTTCGTTATGATAAACTTATAAATATAGCTTGAAAGAGTTTCTTACCTGTATCTTTATGTTATTTTATATTTTTTTACGGTATGAAA------ATATTTATTTTTTCAATTTTAATTATAGTAAAATTTTATAAAATAATATTCTTAACCACTCTGTTTTCAGGAACATTAATTGCAATATCATCATATTCACTATTTAGAGTATGAGTAGGATTAGAAATTAACTTATTATCCATTATTCCCCTAATGTATAATAAAAATAATATCCTATCTTCAGAATCAGCAATTAAGTATTTCTTAACACAAGCTATAGCTTCAACAATTCTTCTTATATCAATAATTATATCAATAATAAGAATTAAAACTTCTAGATTAACAGAAATTGACCTA---AATTCAATATTAATAAACTCTGCTATTTTAACAAAAATAGGAATAGCCCCATTCCATTTTTGAATACCAGAAATTATTGAAGGAATCTCATGAATAAATACATTATTAATTTTAACATGACAAAAGATTGCACCAATAACAGTTCTAATAATTAACTCAATAAGAACAATATTTATACAAGCAATTATTATAATTTCTATCATAATAAGAAGAATTTTAAGACTAAATCAAACAATAATAAAAAAAATTTTAGTATATTCATCTATTAATCACATAGGATGAATATTACCACTAATAATTATAGAATATGAAACATGATTAATTTATTTCCTAGTTTATTCATTTATAACAACAAGAATTATTATGTTAATTAAAAAATTTAATGTAATAAACATTATTCAAATAATAAATATAAATATAGAAAGA---ACAAAGAAATTTTTATTCATTATAAGATTTTTATCTCTGAGAGGAATGCCTCCATTCATTGGATTTTTACCTAAATGAATAACTATTCAAGTTATAATTGAAAATAACTTCCTATGAACAACATTAATAATAATTATATTTACATTAATCATAATCTTTATTTATGTACGATTAACATTTTCATCAATTTTAATTGAAAAC---GAAAAAATGAATTGAATTAAAATAAAG---AAAATCAAAACTAATTCTATTGCAATAATAAATTTTTCCATAATGGTTTCATTAATATTAATTACAATAATCTTAAATCTTTAA---ATATTAATTTTATCATTATCAATAATACTAATTTTAATCCTAACAGTAGTCGTAATAATAGTAGCACAATTAGTGTCAAAAAAAACTTTTATAGATCGTGAAAAAAATTCACCATTCGAATGTGGGTTTGACCCAAAAAATTCTGGACGAATACCTTTCTCACTTCAATTCTTCTTAATTGCCATTATTTTTCTAATTTTTGATATTGAGTTAACATTACTAATACCACTAATTTTAGTATATAAAATATCAAATTTTATAAATACATTCATAATTGCTACAGTATTTATTATTATTTTAACATTCGGATTATTTCATGAATGAAAACAAGGAGCTTTA---ATAAAATTTATTATATATATATTATTTATGATTCCTTTATGTTTTTTAAATTCA---TTTAATTATATAGTATTTTCTTTTACTTTATTGTTTTTTTTATTTTTAATTAATTTTAATTTAGGTCTTTATTTTACAGGAATTTCTTATTATTTTGGTTCAGATTTGTTTTCTTATTTATTGATTGCTTTAACTCTTTGAATTGGTGCTTTAATATTTTTAGCTAGATTGAAAGTTAATTTTTATAATAATTATACAAATTTATTTAGATTAGTAGTTTTTTTTTTAATTTTTTTTTTATTCTTAACTTTTTCTGCAATAAATTTTTTTATATTTTATATTTTTTTCGAAGCTAGTCTTGTTCCTACATTAATTTTAATTTTAGGGTGGGGGTATCAGCCTGAACGTATTCAAGCTGGTGTTTATATACTTTTTTATACATTATTTGCTTCTTTACCAATAATAATTTCATTATTTTATATTTATTCAAATTTGAATTCTTTATTTTATTATAAATTTAATCTTTTTATTAATTCTTTTTTTGTATTTTTCTTTACTATTTTTGTGTTTTTAGTTAAGATTCCTATATTTATAGTTCATTTATGACTTCCTAAGGCTCATGTAGAGGCTCCTGTTTCAGGATCTATAATTTTGGCTGGTATTATGTTAAAGTTAGGAGGATATGGAATTTTTCGTGTTTTATATATTTATTCAAATTTAATTAAAATATATGGATTTTACTTTATTTTGTTTAGTTTACTTGGGGGAGTATTAGTGTCTCTTCAATGTTTACGTCAAAATGATGTAAAGTCTTTAGTTGCTTATTCATCTGTAGCACATATAAGAATAGTTTTATCTGGTTTTATAACTTTAAATTATTGAGGGGTTATAGGAGCTTATTTAATAATAATTTCTCATGGTCTTTGCTCTTCAGGTCTTTTTTGTTTAGCTAATATTGGTTATGAACGTTTAGCTAGACGAAGATTATTTTTAAATAAGGGTTTGCTTAATGTGATACCTTCAATGTCTTTACTTTGATTTTTATTAATTTCTTCTAATATAGCTGCACCACCTTCTTTAAATTTACTTAGAGAAATTTTTTTGATTAATAGAATTGTGTCATGAAGAATAATGTCAATATTTTTACTAATACTTTTATCTTTTTTTAGAGCTTCATATTCATTATATTTATTTACTATTACTCAACATGGGGCTTTAAGAAATAACTTATTTTCTTTTAATTTAGGAACTGTTCGTGAATATTTACTTTTAATTTTACATTGATTACCATTAAATTTACTATTTATAACTGCTAATTCTTTTATGAAAATTTTTATATTAATT---------------TTTTTTGTTGGACTATACATATTTTGTTTAAAATGTGTTCATTTATTATTAATATTAATAAGTTTAGAACTAATTGTGGTTTCTCTTTATTTAGGTTTATTAAATTTTTTGGTTTTTAATATAAATGAATATTATTTTTTATTAGTTTTTTTAACTATAAGAGTTTGTGAAAGAACCTTAGGATTATCTATTTTAGTTTCTTTAATTCGTTCTTATGGAAGAGACTTTTTTCAAATTTTTAACGTTTTATGA---ATTATTTGTTTAATTTATTCTTTATTATTTCTTTTTATAAGTTTAACTTTTTTTTTAATAAGACTTTATTTTTTATTTTTTGATTTTAGTTTAATTCTTGAATGAAAAATTGTTAGTCTTAATTCAAACTTAATTTTTTTTTCTATATTATTTGATTGAATATCTTTACTATTTTTAAGATTTGTATTGTTTATTTCTTCTATAGTTATTTTTTATAGACTTGAATATATGTCAGGAGACAAAAATCTTAATCGTTTTATTTTACTGGTAGTTATATTTGTTTTATCAATAATGTTCTTAATTATTAGACCTAATTTAATTAGAATTCTTCTAGGATGAGACGGGTTAGGTTTAGTTTCATTTTGTTTAGTAATTTATTATCAAAATCTAAAATCTTTTAATTCTGGTATACTAACAGCTTTATCAAATCGTGTCGGGGATGTAGCTTTACTAATAAGAATTGCATGAATATTAAATTATGGTAGATGAAATTTTTATTTTTATGTTGATTTAATAAAAAATGATTATTGTATAAATATTATTAGAGTTTTTATTGTTTTAGCTAGATTGACAAAGAGAGCACAAATTCCATTTTCTTCTTGATTGCCTGCAGCTATAGCAGCTCCAACTCCAGTATCTTCTTTAGTTCATTCTTCTACCTTGGTTACTGCTGGTGTCTACTTACTTATTCGTTTTAATTTTTCTTTAGGTTCAAATTTGATATATTTTTTATTGTTTATTTCTATAATAACTATATTTATAGCAGGA---------------------ATTGGTGCAAATTTTGAATTTGATTTAAAGAAAATTATTGCCTTATCTACTTTAAGACAACTTGGTTTAATAATTAGAATTTTGGCTTTAGGGGGTTATGTTTTAGCATTTTTTCATCTTTTAACTCATGCATTATTTAAGGCTTTATTATTTATATGTGCTGGGAGTTTAATTCATTCTTTAAATAATTGTCAAGATATTCGTTATATAGGATCTTTAATTTATCAAATACCAATTACTTGTTGTTTATTTAATATTTGTAACTTAGCATTATGTGGATTTCCATTTCTTTCTGGATTTTATTCTAAGGATTTAATTTTAGAAGTTTTTTCTATAGGTTATATAAATTTTTTTATTTATTTTGTTTATTTTTTTTCTACTGGATTAACTGTAAGTTACTCTTTTCGTTTAATATATTATTTAGTCTTAAATAACTTTAATTTTAATTGTTATCATAAGATTTTAGATAATAGATATATTATACTTAGAGGTATAAGAGGTTTAATTTTTTTTGTAATTTTTGGTGGTAGAATATTAAATTGAATAATTTTTCCTAGATTTTACTTTATTTGTTTACCTTTTTATTTGAAGATTATAGTTTTATTTATTATTTCAAGAGGTTGTTTATTAGGCCTTTTATTATCAAAATTTAATTTATTATATAAAATAACTTATTTTAATTTTTTTTCGAAT------TATTTTTTTATAATATGAAACTTAACTTTTCTTTCTACTTTTGGAATTAATTATTATCCTTTATATTTGGGATCTTTATCTAATAAAATTTTGGATCAAGGTTGGTTTGAATATTTAGGAAGTCAAAATATTTATATAAATCTTTATCGTAATTCAATTTTTTTACATGATTTTTTTATTAAAAGATTAAAGATTTATTTAACTTTGTTAATAATTTGAATTATAGAAATAATTACAGCTGTATTAATCACATCAGTAATTACATTTGCATTATGCAACCATCCTTTATCTATAGGGTTAACTCTACTAGTAACAACTATTTTTGTAGCCTTAGTAGGAGGATTAAAATCATTCAATTTCTGGTATTCATTCATTTTATTCATAATTATAGTAGGAGGAATAATAATTTTATTTATTTATATAACCAGAATTACTTCTAACGAAAAATTCGAAATACCTTAT------AAAATAATCTTATCAACATTTGTATTAATCATAATTATAAGATATCTTTTATCAGAAAATCCTATATTTTCATTACAAGAAATAAGAAATGAA---------GAAATAAACAAAAATAACATTTTAGAAATCTCCATAAATAAATATTTCATCGAAAACTCATATCAAATCTTATTAATATTAATTATTTATCTACTAGTAACCTTAATTGCCGTTGTAAAAATTACTAATATTTCAGCAGGTCCTTTACGAAAAAAA
>Brasilocerus sp.2
ATGATAACTAATCTATTCTCAATTTTTGATCCTTCAAATAACATAAATTACTCATTAAATTGATTAACCACAATTATAATACTAATATTCATTCCCCTTTCATTTTGATCAACACCTTCACGATTAAGAATAATTTGATTAAAAATATTCAGTAAACTAAATAGAGAAATTAAATCAATTATAGGAAATTCAAAAGAAAGGAAAAGTAAACTATTTATTATTTCATTATTTACCTTAATTCTTTTAAATAATCTTTTAAGAATATTCCCATTCATTTATCCGCCTACAAGGCAACTAGCATTTTCTCTAAGATTAGCATTACCAGTATGATTAAGACTTATAGTTTATTCATTAACAAACAATTTAATTAAATTTTCAGCCCATTTAGTCCCCCAAAATACACCTATGCCCATTTCTCCATTTATAGTTCTAATTGAAACTACAAGTAACATTATTCGCCCAATCACACTAAGAGTGCGACTTTCTACAAATATTACTGCCGGTCATCTAATTATTGAACTAATTGGAAAAATAATAGAA---AGAGAAGAAATTATAAAAAAAGGAGCTATTATTATTATATTATTAATTCACATTCTAGAAATAATAATAGCCATTATTCAAGCTTATGTATTTTCTATCCTAGCAACTATATATTTTAAAGAAACTTATATTCCTCATATATCTCCTCTGTGATGATTAAATCTATTAATTCTATTCACTTTAATGTTTTTAGCAACAAACTCAACAATCTATTCAATATTTCTAACAAAAAATAAACCTTTTAATAAAATAGAAAAAGAAAAAAAA------GCCTGAAAATGAATTTTACTTATTAAATGGTTATTTTCTACTAATCATAAAATCATTGGTATGTTGTACTTCATCTTTGGAAGATGAGCAGGAATAATTGGTTCTTCAATAAGAATAATTATTCGAATTGAACATAGAACTCCTAGATCAATTATTGAAAATAGACAAACCTACAATACATTAATTACACTCCATGCTCTATTAATAATCTTCTTCATAATTATACCTCTAATAATTGGAGGATTTGGAAATTTTCTTGTTCCTATAATAATTGGATCAACAGATATAGCATTTCCTCGTTTAAATAATTTAAGATTCTGACTTTTACCACCATCATTAACTCTTTTATTAACAAGAATAATAATTAACCAAGGAACTGGAACAGGATGAACATTTTATCCACCCCTATCAGGAAACATCGCCCATAGAGGACCATCCATAGATTTAATAATTTTAAGGCTTCATCTAGCAGGAATTTCTTCAATTTTAAGAGCTATTAACTTCATCACTACAATCATTAATATAAAATCACCTAGAAATACTATAAATAACCTCTCTTTATTTGCATGATCAATCTTAATTACAGCCTTTCTTCTTCTATTCTCTCTTCCAGTCCTTGCAGGAGCTATTACTATACTTCTTCTAGATCGAAATTTAAATTCCTCATTCTTCGATCCCATAGGAGGGGGAGACCCAATCTTATTCCAACACTTATTCTGATTTTTTGGTCATCCCGAAGTTTATATTTTAATTCTACCTGGATTCGGAATAATTTCTCACATTATTAGACAAGAAAGAGGAAAAAAAGAAACATTCGGATACATTGGAATAATCTATTCAATACTAGCTATCGGATTC------TTGGGACTAATTGTTTGAGCTCATCATATATTCACCGTAGGAATAGATATTGATACTCGAGCGTATTTCACATCAGCAACTATAATCATTGCAGTTCCCACAGGAATTAAAATTTTTAGATGAATAGCAACTTTTAGAGGAACACAATTAAATTTTTCTCCCGAAACTTTATGAGCATTTGGATTTATTTTTCTTTTCACAATTGGAGGATTAACTGGAATTGTTCTAGCCAATTCATCCATAGATATCTCGCTCCATGACACTTACTACGTAGTAGCTCACTTTCACTATGTTTTATCAATAGGAGCAGTATTTAGAATCATTGCAGGAGTTATTAACTGATTTCCTATAATCACAGGAGTAAATCTTAATAAAAAATTGTTAAAAATCCAATTTTTTGTTATATTTACAGGAGTAAACTTAACCTTCTTCCCTCATCATTTCTTGGGACTAAGAGGTATGCCACGACGATACTCGGACTTTCCTGATTCCTATCTTAAATGAAATATAGTATCATCATTAGGATCAATAATTTCAATTTTAAGCGTAATCATGTTCCTTTTCATTATCTCAGAGAGACTCCTATCAATAAAAAAAAGACTAACAATAAATAACCCATCATCAAAACTTGAATGAATAACACATATACCACCAATAGAACATAGATTCTCTGAACTTCCCATTATCACTAATATGGCTACATGAACAAGAATTAATAATTTAGACAGAAGATCTCCTTATATAGAACAAATAATTTTTTTTCACGATTATACAACCATTATCCTATTAACTATCATAACAATCATTACATTTATAATAATCATTAATTTCTTTAACAAATTTATTGATCGATACATAATAGAAAACCAATTAATTGAAACTACATGAACTATCGTTCCTATAGTAACTCTAATATTTATTGCTATTCCATCACTTCAACTTCTCTATTTAATTGAAGAAATCAACTTTCCAACTTTAACTGTTAAAGCAATTGGACATCAATGATACTGATCATATGAATTATCAGACCTAAAAAATATTGAATTTGACTCATTTATAAAAAAAAAA------ACTGAAAATTTTGAATTTCGTATACTAGATGTAGATAATCGATTACCCATTCCCTACAAATCACAAATTCGATTATTAGCCTCATCAACCGATGTAATTCACTCTTGAACAATCCCATCTTCAGGAATTAAAATCGATGCTAATCCTGGTCGACTAAATCAAGCAAATTTATGTTCTAATCAAACCAGAATTTTTTATGGACAATGTTCAAAAATTTGTGGAATAAATCATAAATTCATACCTATTGTTATTGAAAGAATTAAACCAAGAAATTTTATTAACTGAGTAAAAAATTTT------ATGAAAAAGAATAACACTTTTCACTTAGTATATCCTAGACCCTGACCCATCATCTCAGGAATAATAGCAATCTCCCTAAGATTTGGAACAATCAACTTATTTCATAATTATGACTCAAGACTATTTATAGCAAGACTTTTAAATCTCTTAATGATTATAATACTATGATGGCGAGATATTATTCGAGAAAGAACCTTCCAAGGACTTCATACCCTTAAAGTTTCTATAAATATTCGAATAGGTATACTTTTATTTATTACCTCTGAAGTATTCCTTTTCATATCTTTATTTTGAAGATTCTTCTTTAGTAGATTATCACCCAATATTGAATTAGGAATAAATTGACCACCAAAAGAAGTAATAATATTTAATCCTATACAAATCCCCCTACTTAATACTCTTATTCTTGTTTCCTCAGGAATCACTGTAACCTGATCCCACTTCAGAATAATCAATAATAATTATTATCAAACTATAATTAGTTTATTAATTACTATCATATTAGGAATATACTTTACAATCCTTCAAGGATTTGAATATATAGAAGCTAAATTCTGCATAGCAGACTCAATCCTGGGATCTACGTTTTTTATAACAACCGGTATACATGGCATACACGTAATAATCGGAAATATTTTACTAACAACATGCCTTCTACGACATATAAAAAATCATTTCTCAAGAACCCACAATGTAGGATTTGAAAGAGCAATTTGATATTGACACTTTGTAGACGTAGTATGATTATTTCTTTATATTTCCATATATTGATGAAGAAAA---------------------------ATAATGAAAATACTTAAATCACTAATTAACCTACCCACCCCATCAAACATCTCATATTGATGAAACTTTGGATCTCTTCTAGGAATATGTTTAGCTATACAAATCATTACAGGAATTATACTATCAATATTTTATTGTCCAAATATTTCTATAGCATTTGAAAGAACAATTAACATTTGCCGCAATGTAAACTATGGGTGAATTATACGAACAGCCCATTCAAATGGAGCATCAATCATATTCATGTTTACCTATATACACATTAGACGAGGACTATATTATAGATCATTCAAAATAACCAAAACATGACTAATAGGAGTAGCAATTTTATTAATAACAATAATAATTGCATTCATAGGATATATTCTTCCATGAGGCCAAATATCATTTTGAGGAGCTACTGTTATTACTAATCTTATTTCAACAATTCCTTATCTAGGAAATACAATTCTTCAATGAATTTGAGGAGGATTCAATATTAATAATGCAACCTTAAACCGAATATTCTCTCTCCATTTTCTTCTTCCATTCGTACTAATAATAATATCAATAATTCATATCTTCTTTATTCATGAAAAAGGATCAAATAATCCCTTAGGAACAAACAGAAATATAGACAAAATACCTTTCCATCTTTACTTTACTTATAAGGACCTAGTAAGAATAATAATCACCTTAACAATAATAACATTAATCCTAATAATCGACCCATACTACTTTAGAGATCCAGAAAACTTTATTCCAGCCAACCCTTTAGAAACCCCTCCTCATATTAAGCCAGAATGATATTTTCTATTCGCATACTCAATTCTACGATCAATTCCAAACAAGCTGGGAGGAGTAGTAGCTATAGTCTCCTCAATCGCCATTCTTACAGTTCTACCCTTAATA---AAAAAAGTAAATCTTAGTTCTCAATTTTGCCCATTAACAAAAATAAACATATGATATTTACTATTAATCATAATAATATTAACCTGATTAAGAACAATACCAATAGAAGACCCTTTCATTACGCTAAATCAAGTAATAACTACCCTTTACTTTATATCATTTCCATTATTATTTTTAAGAAACTGAATATGAAAAATAATTTTAATTATTTTTTTGAAGGATTGTTTTTTGCTTTTTTCAGTTTTTTTAATTTTGATTCTTTTTGTTCTTGTAGGTGTAGCGTTTTTAGTTTTGATGGAGCGAAAGGTTTTAGGGTATATTCAGAGTCGGAAAGGTCCTAATAAGGTTGGGTTTTTGGGTATTTTACAATCATTGGCTGATGCTTTGAAGCTTTTAAGAAAGGAGTCTGTTATTCCTTTAATGTCTAATCATTTTTTATATTATTTTTCTCCTATTTTTAATTTATCTCTTTCTTTAATTATGTGAATTGTTCTTCCTTTTTTTACTAGGTTTTTAAATTTTTCTTTTGGGATTTTGTATTTTTTTTGTTGTTCGAGTTTAATTGTTTATTCGGTTATGGTTTCTGGTTGATCTTCAAATTCTAATTATTCCTTAATTGGTTGTTTGCGAAGAGTTGCTCAGGTTATTTCTTATGAAGTAAGATTTTTCTTGATTTTGATGTCTTTTTTGGTTATTATGTCTAGGTTGTCTATTTTAGATTTTTATTTATATCAGTTTTATGTTTGGTTTTGTTTTATTAGATTTCCTCTAATGTTTATTTGGTTTTGTTCTATGTTGGCTGAAACTAATCGTACTCCTTTTGATTTTAGAGAGTGTGAGTCTGAATTAGTTTCTGGTTTTAATGTTGAGTATGGGGGATTGGGTTTTACTTTCATTTTTATGGCTGAATATTCAAGAATTATTTTTATGAGATTTCTTTTTTCTATTATTTTTCTTGGTGCTGATTTAAGCAGAGTATTCTTTTTCTTTATGGTGGTTTTTATTTCTTTTTCTTTTATTGTTGTTCGGGGATTTCTTCCTCGTTTTCGTTATGATAAATTAATAGGTTTATGTTGAAAGAGGTTTCTTCCTGTTTCTTTAAATTATTTAATTTTCTTTTTTAGTATTAAA------GTTGCGCTTTATGTCCTTTTCATTATTATAAAAACCTATAAAATAATATTTCTGACCTTATTAATAGTAAGAACCCTAATTACTATTTCTTCTTATTCATGAATAAGAATATGAATTGGCTTAGAAATTAATCTTTTAAGAATAGTTACTTTAATAAATAATGACCTATTAATAAATTCCCCTGAATCAATAATTAAATACTACCTTATTCAAGCTATATCCTCCTCCTTAGTAATAATATGCATTATCGTAGAATTAATGAGAAGGAGATTCTTAATTAATATCATAAACGAATCAAAAACAATAATCATAATAAACATTGGACTACTAATCAAGATAGGAACTGCCCCATTCCATTTTTGACTTCCTGAAGTAGTTGAAGGAATTGAATGATTTAATTGTTTTTTAATTCTTACCTGACAAAAAATTGCTCCCATAGTAATACTAATATTCAATATAGAATTTAACCTATTCATCATAATCATTATTTTAACCTCTTTAATTCTAAGAAGAATTCTAAGATTTAATCAAAAAAGAATACGAAAAATCTTAGCTTACTCATCAATTAATCACATAGGATGAATACTAGCATCCATATTCACCAATAAAACTATTTGATTGATTTATTTAATTGTTTATTTCATTTTAATAATCAATTTAACCTCAATAATAAATATATATAAAATTTTCTATATTAATCAACTAAATAACCTAAACATGAATATA---TTTGTTAAATCAATAATCTCAATAAATTTCCTATCTTTAGCAGGAATTCCGCCTTTTATTGGATTTTTACCTAAATGATTAATCATTCAAGTCTTAATTGAAAATAAAATATTTATATTAAGGTTAATTTTCACAATCGTAGCTTTAATTATAATTTTTGTATACATTCGAATTTCAATAAATATATTTGCTCTAGAAAAT---CAGAAAACTAAATGACTAATAAATACCAATAAAAGAAAAAATTTACTTCTAATAACCATAAACTTCACGAGAATATTAAGACTTAGTATAGTAACTCTAATATTTAATATAACCATAATTTATTTAATCACAATTTTATCAGTAACAACATTAATGTTAATAATATTATTAACATTAATTTCAATTTTAATTTCAAAAAAAATATCCCTAGACCGAGAAAAAAGATCACCCTTTGAATGTGGATTCAGACCCAAAAATTCAGCTCGACTACCTTTCTCTTTACAATTTTTTATTATTACCTTAATATTTTTAATTTTCGACGTAGAAATCACATTAATCATTCCTATTATTATTACTATCAAAATAAATAATATATTAACAATAATCAGAGTCATAGTTATCTTCATAATAGTTCTTATCCTAGGACTACTACATGAATGAAATCATTGACTAATTATGATAAAGTTTTTAAGTTTCTTTTTCTTTTTGATGTTTTTATATTTTATAAAGTTTTTCTTTTTTTTTATTTGCTTTAGCTTGGTTTTTAGT------TTATTTTTTTTTTCATTTTTTTTGACTGATTATTATAGGGGTGTCTCTTATTTTTTAGGTTGGGATTATTTATCTTTTTTTATGGTTTTATTAACTTTGTGGATTGGTTGTTTAATGATTTTATCTAGGGAGAAGTTGTATTTTATAGGAAAATATTCAAATTTTTTTATTTTGAATTTAATTTTTTTAATAATTACTTTATTGATTGCTTTTTTGTCTATAAATTTATTTATTTTTTATTTGTTTTTTGAGTCTAGGTTAGTTCCTTTATTAATTTTAATTTTGGGGTGAGGACATCAACCTGAGCGTTTACAGGCGGGTATGTATATATTTTTTTATACATTTTTGGCCTCATTTCCTTTAATGATTTCGATTTTTTATATTTATACT---AATTTTATAGTTTTAGATTTTTTCTTAATTAAAGGATTTGTTAATAATTTAGTTTTTATTTTTATGATTTTGGTTTTTCTTGTTAAGGTTCCTATATTTTTTGTTCATTTATGACTTCCTAAGGCTCATGTTGAGGCTCCTGTTTCTGGATCTATAATTTTAGCAGGTGTTGTTTTGAAGTTAGGGGGGTATGGTTTAATACGGTTTATAGATTTTACTATTTTATCT---AATGATTTTTTTATTTTTTTAATTTCTTTGAGTTTGTTTGGAAGTGTTGTAATTTCTTTTGTTTGTTTTCGTCAGGTTGATTTTAAGTCACTTATTGCTTATTCTTCTGTTTCTCATATAGGAATAGTGCTTTCAGGATTAATGATTTTTAATTCTTGAGGGTTTTTAGGTAGTTTAATTATAATAGTGGGTCATGGATTAAGATCTTCAGGTTTATTTTGCTTGATTAATATTTTTTACGAGCGTCTTGGAAGACGAAGATTTTTCGTTGTTAAGGGCTTGATTAATGTTGTTCCTAGAATGTCTTTATGATGATTCTTGTTTTGTTTATGTAATATATCGTTTCCTCCTTCTTTAAATTTTTTTGGCGAGTTAATATTAATAAGAGGATTAGTTTCATGAAGTTTTATAGTTATATTTATATTAATGTTTATTTTTTTTTTAAGTTCTGTTTATTCTTTATTTTTGTATAGGTATAGTCAATATGGGAAGTCTTATTTAGGTGATTTTTCATTTTCTAGATGTTATTTACGTGAATACTTATTGGTCTTTTTACATTGAGTTCCTTTGAATTTTTTGTTTCTAGTAATTATTTTTATTATTAAAATAATGATAATTTATTTAATATTTTTTATGTTTTTTACTGGATTAGTGGCTTTTTTCTTAAATGATAAT---CTTCTTTTAATATTGCTTATATTAGAGTTTGTATTCTTAAGTCTATATTTTTCTTTATTTATTGGATTTTCTATATTTTTTGTTGAGCAGTATTTTGTTATGATTTATTTAACTTTTATAGTATGTGAAAGAGTTTTAGGTCTTTCTTTAATATTATTGATGGTTCGTTCTTATGGAAGAGATTATTTTCAAGTTTTAAGGGTTTTATGAATTATTATTTGTATTTATTTATCTTGTGGTTTTTTTTTTTTAAGAAGTTTCTCTATATTTTTTGGTTTATATTTTTTGATTTTGGATTATAGATTGATTTTGGAATTAGGAGTTCTTAGGTTAAATTCTGTAGTTATTTATGTGTCTTTGTTGTTTGATTGAATATCCTTATTATTTTTAAGATTTATTTTATTGATTTCTTCTATGGTTTGTTATTATAGTAAGGAGTATATACACGGAGATTGTAATTTGGATCGGTTTATGCTTTTAGTTATAATGTTTGTTGTTTCTATAGTTTTTCTGGTTATTAGCCCTAACATAATTATAATTATATTCGGGTGAGATATATTGGGAGTGGTTTCTTATTGTTTAGTGGCTTATTATGATAATTCTAAATCTCATAATGCTGCTATGTTGACTGCTTTAATGAATCGTTTGGGTGATGTAGGGGTTTTGTTTAGAATTGCTTGAATATTTAATTATGGAAGTTTTAATTTTCTTTCTTATTTTAATTTAATATATTATGATTCTTCTATAGCTTTAGTTGGATTGATAGTTGTTTTAGCTTCTTTAACAAAGAGAGCTCAGGTTCCTTTTTCTTCTTGATTACCTGCTTCCATAGCGGCTCCAACTCCAGTTTCTTCTTTAGTTCATTCTTCTACTTTAGTGACGGCTGGGGTTTATTTATTAATTCGGTTTTTTCCTTGCTTTTCAGATGAATTTCTAAGTTTTTTATTGTTTATTTCTTTAATGACTATATTTATTTCAAGG---------------------GTTAGAGCTAATTTTGAATTTGATTTGAAGAAAATTATTGCGTTTTCTACTATAAGTCAATTAGGTTTTATGATTAGAATTATGTCTTTAGGTGAAGTTGACTTGTCTTATTATCATATGCTTATTCATGCTTTGTTTAAAGCTTTAATGTTTATATGTGCTGGTTATTTAATTCATAATTTATCAGGGTGTCAAGATATTCGATTTTTAGGGGGTTTTGTTTATAAATTTCCTTTAGTTTTTATGATTATGAGAATTTCAGTTTTTTCTTTATGTGGGGTTCCTTTTATATCTGGATTTTACTCTAAGGATTTAGTTTTAGAGGTAATGTCTATGAAAATTTATAGATTTTTTATTTATTTTGTTTATTATTTTTCTTGTGGATTGACAGTAAGTTACTCTTTTCGTTTATATTTTTATTTAGTCTTAGGTTGAAGTGGTCAAGGAGGTATTTTTAAGATTTCTAATGGTCGT---GTTATATTAAATAGAATGTTAGTTATAGCTTTTTTTACTGTTTTCATGGGAAGTTTATTAAATTGAGTATTTTTTTCTTCTTTATATTTTATTTGTCTTCCTTATTCAATAAAGTTGATGATTTATTTTTTTATTTTTTTGGGAGGTTTTATTGGTTATCAGTTTTCTTTTTATTCTTATAGGTTTGAATTGATTCATAAGTCTTGAATTAATAAAAGTTTATTTTGTTATTCAATTTTTAATTTGTCTAATTTGTCTGTTTATGGTTTTAATAAATATTTTATTGATTTGGGAGATATTTTTATGAAAACTTACGATCAAGGTTGATTTGAGTATTATGGTAGTCAAAAGATTTTTTTTAATATTGTTTATTCGTTGAAGATTTTTCAGCTTTTATCTTTGAATAGATTAAAGGTTTTTATGTCTTTAATGATTTTCTTT---ATCAAAATAATAATCACAATAATAATCTTTATAACAGGAATAATTATATTAACAAAACATCCTCTAATAGTAAGAATAATTATTATTATTCAAACTATTCTAATTGCCATGACAACAAACCTATTCTCAGAAAGTTCATGATATTCTTATACTTTATTTATAGTAATAATCGGAGGAATAATAGTTATATTTATTTACATAACAAGACTAACATCAAACAAAAAAATCTATTTCAATAAA------ACTTTAATTTTTACATGAATAATATTAACATCAACAATTTATTGATTAATTGAAAAAGAAATATTAATCTCAAAGAAATTAACTATAACAAATATACAAATCAACGAAATAAAT---ATAAAACTAGAAACAGCTATAAGAAAATTCATTAATTACCCCCTAAGAATGTTAATAATTTCTTTAATAATTTATCTATTTATTACAATAACAGCATCAATCAAAATCACTTGAAAGAACTCTGGTCCTATTCGACAAAAA
>Phrixotrix hirtus
ATGATAACAAACTTATTTTCAATTTTTGATCCATCAAATAATATAAGATATTCATTAAATTGAATAACTAGCATTATTATTTTTATATTTATACCCTTACTCTATTGATTAATTCCTTCTCGTTCAAGAATAATCTGATTTACTATATTTAACTTATTAAGTAAGGAAATTAATGCTATAATAAAAAACTCTAAAGAAAAAAAAAGAAAATTATTTATCATTTCTTTATTTACTCTAATTATATTAAATAATTTAATTAGAATATTTCCTTATATTTTTCCTCCTACTAGTCATTTAGTATTTTCTCTTAGTTTAGCTCTCCCCCTATGATTAAGATTAATAATTTTTTCTATATTTAATAATTTAAAAAAATTTCTAGCTAGATTTGTTCCTCAAGAAACTCCAATATTTATCTCACCTTTTATAGTACTAATTGAAACTACAAGAAATATTATTCGACCTATTACTTTAAGAGTACGATTAATAACAAATATTACAGCAGGACATTTAATTATTGAATTAATTGGAAACATAATTGAA---CAAGAAAGAATTATAAAAAAAAGTGTTATTTTAGTTCAACTTATAATCTTTATTCTAGAAATAATAATAGCAATAATTCAAGCATATGTTTTTTCGATATTAGCAACAATATATTTTAGAGAAAACTTTATTCCTCATATATCTCCTATTCTTTGATTAAACTTACTAATTTTATTCAGAATCATTCTAATTTTAATAAACTCAACTATTTACTCAATAATAAAAAAAAAAGAAATTAAATCTTTCTATTTAAAAAAAAAATCCTTA------ATCTGAAAATGA------CTGATTAAGTGAATATTTTCTACAAATCATAAAATCATTGGTATATTATATTTTATTTTCGGTATATGAGCTGGAATAATTGGATCTTCTATAAGATTAATTATCCGACTTGAACATAGAACCTTAAGACCCTTAATTGAAAATAGCCAAACTTATAATACTTTAATTACCTTACATGCTTTGTTAATAATTTTTTTTATAATTATACCACTAATAATTGGAGGATTTGGAAATTTTCTTGTCCCTATAATAATTGGATCTATAGACATAGCATTTCCTCGACTCAATAATTTAAGATTTTGACTTTTACCACCATCTTTAACTTTATTAATATTAAGAAGTTTAATTAATCAAGGTCCAGGAACAGGATGAACATTATATCCTCCTTTATCAGGAAATATTGCTCATAGAGGAGCAACTCTTGATTTAGTAATTTTTAGTATACACTTAGCTGGAGTATCCTCTATCCTAAGAGCAATTAATTTTATTACAACAATTATTAACATAAAATCTCCAATCAATAATATAAATAACTTATCACTTTTTGCTTGATCAATTTTAATCACCGCTTTTCTTTTACTTTTCTCTCTTCCAGTTCTAGCAGGAGCTATTACAATACTACTTTTAGATCGAAACCTAAATTCATCATTTTTTGATCCCATAGGAGGTGGTGATCCAATCCTATTCCAACATTTATTTTGATTTTTTGGACATCCAGAAGTCTATATTCTTATTTTACCAGGATTTGGAATAATTTCCCATATTATTAGACAAGAAAGAGGGAAAAAGGAAACATTTGGATATATTGGTATAATTTATTCAATACTATCCATTGGATTTGGATTTTTAGGATTAGTAGTCTGAGCTCATCATATATTTACTGTAGGTATAGACATTGATACAAAAGTATATTTTACATCAGCAACTATAATTATTGCCGTTCCAACTGGAATCAAAATTTTTAGATGATTAGCTACTTTTAGAGGCACACAATTAAATTTTTCTCCAGAAACATTAAGAGCTTTTGGATTTATTTTCTTATTTACAATTGGAGGATTAACTGGAATTATTCTTGCTAATTCATCTATAGATATTTCTTTACATGACACCTATTATGTTGTAGCTCATTTTCACTATGTTCTTTCAATAGGAGCAGTATTTAGAATTATTGCTGGAATTATTAATTGATTTCCTTTAGTAACAGGAGTAAATATAAATAAAAAGTTATTAAAAATTCAATTTTTCACTATATTTATTGGTGTAAACTTAACATTTTTCCCCCATCACTTTTTAGGCCTTAGAGGAATACCTCGACGATACTCTGATTTTCCAGATATTTATTTAAAATGAAATGTCCTTTCCTCCATTGGATCAATAATCTCAATTTTAAGAACAATTTTATTAATTTTTATTATTTGTAAAAGATTAATAATAATAAAAAAAACTCAATTATCTAATAACCCATCTTCCAAATTAGAATGAATAATACATATACCACCTATAGAACATAGATTCTCAGAGCTACCAATAATTAATTATATGACATCATGATCAGAAATAAATAATCAAAATAGAAGATCTCCTTATATAGAACAAATAATTTTCTTTCATGATTACACAACTATTATTCTTACTGTAATTATAATTATTATTTCCTATATAATAATCTCTAATTTTTTTAATAAATTTATTGACCGATTTACTATAGAAAATCAAATAATTGAAATAACTTGAACAATTGTTCCTATAGTAACGTTAATATTTATTGCCATTCCATCTCTTCAACTTCTATATTTAATTGAAGAAATCAATTTTCCTATATTAACTATCAAATCTATTGGCCATCAATGATACTGATCTTATGAATTATCAGATTTCAAAAACATTGAATTTGACTCTTTCATAAAAAAATCT------ATAAAAAATTTTGAATTCCGTTTTTTAGATGTAGATAATCGTCTCCCTGTTCCTTATAAATCTCAAATTCGTTTATTAACAACATCAACTGACGTAATTCACTCATGAACTATTCCTTCAACTGGCATCAAAATTGATGCAAATCCTGGTCGAATTAATCAATCAAGAATATTTACAAATCAAAGCAGAATTTTTTATGGACAATGCTCAGAAATTTGTGGTATAAATCATAGATTTATACCAATTGTAATTGAGAGAATTAAACCTAGAAATTTTATTAATTGAGTAAAAAATTTT------ATGAAAAAAAATAATACTTTTCATCTTGTTCATCCAAGACCATGACCCTTAATGCTGGACTTAATAGTTCTATCTCTTAGTATAGGAGCAACAAATTATTTTCACAACTATGATAATAATCTTCTTTTATTTAGACTATTAAACTTAATTTTTATTATAAAATTTGATGACGTGATATTATTCGAGAAAGAACATTTCAAGAGACATCATACACTAAAAACTTCAATAAATATACGAATAGGAATACTTTTATTTATTACATCTGAAGTTTTCTTATTTATTTCACTATTTTGAAGATTCTTCTTTAGAAGTCTATCTCCTAATATTGAACTAGGAATAAATTGACCCCCAAAAGAAATTCTAACTTTTAATCCTATACAAATTCCTCTATTGAACACCTTAATTCTTGTTTCTTCTGGAATTACTGTAACTTGATCACATTATATAATAAACATAAATAATTATAGCCAAACTTTAATTAGATTAGCAATTACAATCTTTTTAGGATTTTATTTTTCTATTCTTCAAATATTTGAATATATAGAAGCAAAATTTACAATAACTGATTCAGTTTTAGGATCAACCTTTTATTTTGCCACAGGAATACATGGTATACATGTTTTAATTGGTAATCTATTTTTATTGACTTGTCTAATTCGACAAATAAAAAATCATTTCTCAATAACACATAATGTAGGATTTGAAAGAGCAATTTGATATTGACACTTTGTTGATGTTGTATGACTATTCCTTTATATCTCAATTTATTGATGAGGAAGA---------------------------ATAATGAAAATAATAAAAATATTAACTAATTTACCAACCCCTTCAAATATTTCATATTGATGAAACTTTGGTTCTCTGCTAGGAGCTTGTCTTTCCATTCAAATTATTACAGGTTTATTTTTATCCATATTTTATTGTCCAAATATCACCCTAGCATTTGATAGAACAATCAATATCTGTCGAAATATTAATTATGGATGAATATTGCGAACAATTCATTCCAATGGGGCTTCAATCATATTTATATTTTTATACATACATATTAGACGAGGTTTATATTATAGATCATTTAAAATAACAAAAACATGATTTATAGGTGTAATAATCTTTTTAATAACAATAATAATTGCATTTATAGGATATATTTTACCTTGAGGACAAATATCATTCTGGGGAGCTACAGTAATTACTAACCTAATCTCAACAATTCCATACCTAGGAAATTCAATTCTTAATTGACTCTGAGGAGGATTCAATATTAATAACGCAACTCTAAATCGTATATTCTCTCTTCATTTTATCTTACCACTTATTTTAATAATAATATCTATAATTCATATCTTTTTCATCCATGAAAAAGGATCTAATAATCCACTAGGCACAAATAGAAATATAGATAAAATACCATTTCATCTATTATTCACCTTTAAAGACATAACTAGACTTATAGTTACATTTTTTTTATTATTAATTATTATTATAATTAAACCTTACTATTTAGGAGATCCTCAAAATTTTATCCCTGCCAATCCCTTAAAAACACCTCTACACATTAAACCAGAATGATATTTTCTATTTGCATATTCCATTTTACGATCAATTCCTAATAAACTAGGTGGTGTAATTGCTATATTTATATCAATTATAATCTTATTAACTTTACCAATAACA---AAAAAAATTAATTTAAGTTCACAATTCTGTCCATTAACCAAAATAATTATATGATATTTTTTAATAATTATAATAATATTAACATGATTAAGAACAATACCTATAGAAAACCCATTCATTGAAATAAATCAATTAATAACTATACTATATTTCTTAATTTATATTTTTATTTACCTAGCTAATCAATCTTGAATAAACATTATAATAATTTACTTGGTTGATTTCTTAGTACTTATTTTGAATTTTTTAATTTTGATTTTATTTGGTTTAGTTGGGATTGGTTTTTTAGTTTTAAAAAAACGGAAGGATTTGGGTTATATTCAAATTCGGAAAGGGCCTAATAAGGGTGGATTTTTAGGTATTGTTCAATCTTTTTCTGATGCTTTAAAGCTTTTGAGTAAAGAAATAGTTTTCCCTTTAATATCTAATATTTGTTTTTATTATTTTTCTCCTATCTTTAATTTAACTTTATCTTTAATTATATGGATTGTTTTTCCTTTTTTTACAGGGTTTTTGGTATTTTCTTTTGGAATTTTATATATTTTTTGTTGTTCTAGTCTAATTGTTTATTCTGTTATTATTTCTGGTTGATCTTCAAATTCAAGTTATTCTTTAATTGGTTGTTTACGTGGTGTTGCTCAATTGATTTCCTATGAGGTAAGTTTTTTTTTAATTTTAATGGCTTTTTTAATTATTATATCAAGATTATCTATTATAGATTTTTTTTTATTTCAATCTTTTTCTTGATTTTGTTTTATTGGATTTCCTTTAATATTAATTTGATATCGTTCTATATTAGCTGAAACTAATCGAACTCCTTTTGATTTAAGAGAGTGTGAGTCTGAGTTGGTTTCTGGATTTAATGTTGAATATAGAGGGTTAGGTTTTACTTTTATTTTTATAGCTGAGTATTCATCTATTATTTTTATAAGTTTTTTGTTTTCTATAATTTTTTTAGGTGGTGATTTATATAGTTTTCTTTTTTTTTTTTTTGTAGTTTTTATTGCATTTTCTTTTATTTTGATTCGAGGTGTTTTACCTCGATTTCGATATGATAAGTTAATAGGTTTATGTTGAAAAGTTTTTCTTCCTGTTTCATTAAATTATTTAGTTTTTTTTTTTGGATTAAAG------GTTTATTTTTTTATTTTTTATATTATTAAAAAAGCTTATAAATTAATATTTTTAGTCTTATTAATAATTAGAACTTTAATTACTATTTCATCTTATACATGATTAAGAATATGGATTGGATTAGAAATTAATATTTTAAGTATAATTTCATTAATAAATAGATCATTATTGATAAATTCCCCTGAGTCAATAATTAAATACTATTTAATCCAGACAATTTCATCTTCACTAATTATAATATGCATTATTATTGAATCGTTACAAAAAAATTTTTTCATAAATATAAAATTAGAATCAAAAATTATAATCTTAATAAACTTAGGACTACTTACAAAAATAGGAACTGCCCCATTCCATTTTTGACTCCCCGAAGTAGTTGAAGGTATTAATTGAATAAATACATTCTTAATTTTAACATGACAAAAAATTGCCCCTTCCATCATTATTATAATAAATGCAGAATTTAATTTAATCTTATTAACCATAATTTTAATTTCTATAGTAATAAGAGGAGTCTCAAGCCTAAATCAAAATAGAATACGAAAGATTCTAGCTTATTCATCAATCAACCATATAGGGTGAATATTAAGATCAATATTTATTTTCCAAAATATTTGATTAATTTATTTTTGTATTTATATAATTTTAATGACATGTTTTATTTCTATTCTTAATTATTTCAAAATTTTCTTTATTAATCAATTAAATAATATTAATTCTAATGTT---TATACAAAAATATTAATTTTAATTAACTTACTATCAATAGGAGGAATCCTCCCTTTTATTGGTTTCTTCCCTAAATGATTAATTATTCAAGCATTAATTGAAAATAAAATAATTATTTTAAGATTAATAACAACAATTCTAGCTTTAATCATAATTTATATTTACATTCGAATTTCATTATCTGTAATAACAATATCTAGG---AAGAAAACTAAATGATTAATAATTAAAAAAAATTATAATAGAATATTAATTTCCATTGTTAACCTTATTATTATAGTTAGATTAATTCTATCAACAATTTCATTTAATATAATA---ATATTTTCTTTAACATTAATATTAATATTAATTTTAACTTTTACATTAATACTAGCTTTATTATCAACTCTAATCTCAAAGAAAATATTTATTGATCGAGAAAAAAGATCACCATTCGAATGTGGTTTTAATCCAAAATCCTCATCACGTCTCCCATTTTCTTTACAATTTTTTATTATTACTCTATTATTTCTAATTTTTGATGTTGAAATAACTTTAATTATTCCTTTAATTATCTCAACAAAATTAATCAACTTAAAAACCTTAATTTTCTTAATAATTATATTTATTTTAATTTTAATTTTTGGTATTCTTCATGAACTTATTCAAGGAGTTCTAATGATAAAGTTTTTATTTTTTTTTATTTTTTTGATTTTTTTATATTTTATAGAGTTTTTTTTTTTTTTTTATGTTTTGTTTTATTATTTAGTT------TTTTTTTTCTTAGGTTTTTATTTAACTGATTATTATTCAGGAATTTCTTATTTTTTTGGATGTGATTGTTTATCTTTTTTTATAGTTTCATTAACTTTATGAATTGGGTTTCTTATAATTTTAGCAAGAGAAAAAATGAATTTTCATTTTGATTTTTCAAGTTTTTTTATTTTTAATTTAATTTTGTTAATGATTTCTTTAATAATTACTTTCATGTCAATAAATTTGTTTATTTTTTATTTATTTTTTGAAATTAGGTTAATTCCTTCGGTAGTTTTAATTTTAGGGTGAGGCTATCAATCTGAACGTTTAAGAGCAGGTCTATATATATTTTTTTATACATTATTGGCTTCATTTCCTATAATAATTTCAATTTTTTATGTTTATAAT---AATTTTATAGTTTTAGATTTTTTTTTTGTTAAAGGTTTAACTAGTAGATGAGTTTTTTTTTTTATAATATTAGTTTTTTTAGTTAAAATTCCTATATTTTTTTTACATTTATGACTTCCTAAAGCACATGTTGAAGCTCCGGTTTCGGGGTCAATAGTTTTAGCCGGAGTTATAGTAAAGCTGGGGGGGTATGGTTTAAAACAATTTAAAAATTTTTTTATTTTTCCTTTAAATAATTTATTTACGTTTTTGATTTCTTTTAAATTAAAGGGAGGAGTTATTATTTCTTTAGTTTGTTTTCGTCAGGTAAATTTTAAATCATTAATTGCTTATTCTTCAGTTTCCCAAAAAAGTTTAGGGTTATCGGGGTTATTAAAAATAAATTTTTGAGGTAATACAGGATGTCTTGCTATAATAATTGGACATGGACTAAGATCTTCAGGTTTATTTTGTTTAATTAATATATTTTATGAACGTTTAAATAGACGGAGATTATATATTATTAAAGGATTAATAAATATTGTTCCAAGAATAACCTTATGATGATTTCTATTTTGTTTATCTAATATATCATTTCCTCCAACTATAAATTTTATAGGTGAATTTATATTGATAGGTGGATTGGTTTCATGATGTAGGTTTATTATGTTGTTATTAATATTTATATTTTTTTTAAGAACTTTATATTCTCTTTATTTATTTAGTTATAGGCAATATGGAAATTCTTATTTAGGAAATTTTTCTTTTTTTAATTGTTTTTTACGTGAGTATTTATTAGTTTTTTTACATTGATTTCCTTTAATTTTTATATTTTTAATTATTGATTATTTGATTAAAATAATGATAATTTATTTAATGTTTTTTATATTTTTTGTTGGTTTTATATCATTTTTTTTTAATAGTAATTATTTACTTTTAATATTATTAGTAATAGAATTTATTTTTTTAAGATTATATTTTTCATTATTTTTTAGTTTGTCTTTATATTTTATTGAACAATATTTTGTTATGGTTTATTTAACTTTTATAGTTTGTGAAAGTGTACTAGGATTATCATTAATGTTAATAATAGTTCGTTCTTATGGAAGAGATTATTTTCAGATTTTAAGTTTATTATGAATGATTATTTGTATTTATATTTTTATAGTTTTTTTTTTCTCTTTTTTTCTTTCTTTTTTTTTTAGTCTTTATTTTTTAATTTTAGATTATAGATTAATCTTAGAATTTAGAGTTTTAAATTTGAATTCTATAAATTTATATGTATCTTTATTATTTGATTGAATATCTTTAATATTTATAAGATTTGTTTTGTTTATTTCTTCTATAATTTGTTATTATAGAAAAGAATATATATATGGTGATTTAAATTTAGAACGATTTATTTTTCTAATTATTATATTTGTTGTATCTATATTAATTTTAATTATTAGTCCTAATTTAATTATAATTATTTTTGGATGGGACATATTGGGGGTTGTTTCTTATTGTTTAGTTGCTTATTATGATAATGTTAAGTCTTATAATGCTGCTATATTAACAGCTTTAATAAATCGTGTAGGAGATGTAGCTGTTTTATTCAGAATTGCTTGAATATTTAATTATGGAAGATTTAATTATATTTCTTATTTAAATTTGATGTTTTATGATTTTGATTTGTTTGTAATTAGAGTTTTTATTGTTTTTGCTTCTTTAACAAAAAGAGCACAAGTTCCTTTTTCTTCTTGACTTCCAGCATCTATAGCAGCTCCTACGCCTGTTTCTTCTCTTGTTCATTCTTCGACATTGGTAACAGCTGGAGTTTACTTATTGATTCGATTTTCTTCTTGTTTTTCTAATAAAGTTTTAATGGTTTTATTATTTATTTCTTTAATAACAATATTTATTTCTAGA---------------------GTTAGAGCTAATTATGAATTTGACTTAAAGAAGATTATTGCATATTCAACTATAAGTCAATTAGGTTTTATAATTAGAATTTTATCTTTAGGTAGTGTAGATTTAGCTTATTTTCATATATTAATTCATGCTTTATTTAAAGCTTTAATATTTATATGTGCTGGATATTTAATTCATTGTATATCCGGATGTCAAGATATTCGTTTTCTTGGAGGATTTATTAATAAGTTTCCTTTAGTTTTTTCTATTATATTAATTTCTGTATTTTCTTTATGTGGAATACCATTTTTATCAGGATTTTATTCAAAGGATTTAGTTTTAGAAGTTATATCTATAGATCAATTTAATTTTTTTGTTTATTTTATATATTATTTCTGTTCTGGTTTAACTGTTAGATATTCTTTTCGTCTTTATTATTATTTAATTAGGGGTAATTATAGATTAATAAGAATTTTTTATATTAATAAAAATGAA---ATTATAGTAGGTTCTATATTATTTATATCTTTAATAGTAATTTTTATAGGGAGATTTTTAAATTGAGTAGTTTTTCTTTCACCTTATTTTATTTGTTTACCAATTTATATAAAATTAATGATTTATTTTTATATTGCGTTTGGAGGGTTTGTCGGGTATCAATTTTCTTTTTATTCTAAAGAATTTGATTTAATTCAGAAATTAAATATATTTAATAGGTTATTTTGTTTTTCTATTTTTAATATATCTAATTTGTCAGTTTATAGATTTAATAAGTATTTTATTGATGTTAGAGACGTATATATGAAGTCCCTAGATCAAGGTTGATTCGAATATTTAGGTAGTCAAAAATTGTTTTTAAATTTTTTATGAATATCTAAGATTTTTCAGTTGATTTCATTAAATAGATTAAAGGTGTTTATATCTTTAGTTTTTTTTTTT---ATTAAAAACTTAATTATAATAATAATATTCTTAACCGGTATAACTATTTTAACAACTCATCCATTAATAATAAGATTAATTATTATTATTCAAGCAATTATAGTTTCTTTATTAACCTCAATATTTACAGATAATTCATGATTTTCTTATACATTATTTATAATTATAATTGGAGGAATAATAGTAATATTTATTTATATAACAAGATTAACCTCAAACAAAAAAGTAAATTTTAAAAAA------ACTAGAATAATATACTGAACCCTAATCTTA------ATCTTTTTATACCTAAACTTAGATTATTATTTTATTAACCAAACTACAATAACAAAC---CAAATTACTCATATAAATAATATTAAATTAGAATCCTGCATAAGAAAATTCATAAATTACCCATTAAGAATACTAATAATTCTAATAATAATTTATTTATTCATTATAATAACAGCCTCTATTAAAATTACCTATAAAAAACATGGACCAATTCGACAAAAA
>Merolycus dentipes
ATGATAACTAACTTATTCTCAATTTTTGACCCATCTTCAAGATCCAGATTATCAATAAATTGAATTAGATCCATTTTGGGATTAATATTTATCCCGTCTATATTCTGATTGATCCCGTCACGCATAAATTTTATATGAAAAAAGATCACCTCGATCCTTCACAAAGAATTTAAAACCTTAATAAAAATTGATAGAATGAAGGGAAGAACACTAATGTTTATTTCACTATTTACATTTATTATATTTAATAATTTTTTAAGATTATTCCCATATGTCTTTCCAGGAACAAGACATATAGTGATAAACCTAACCTTAGCCTTGCCACTATGGTTGAGATTTATAATGTTCGGATGAATCAATAACACAAAACATATGCTTGCACACTTGGTACCTCAGGGAACCCCTTGATTACTAATACCATTCATGGTGTGCATTGAGACAATCAGAAACCTAATTCGACCAGGAACCCTGGCAGTTCGATTGACGGCAAATATAATTGCAGGGCACCTACTTTTGACCTTATTAGGAAATACAGGATCAAGATTGAGAACAACTATAGTAGGGTTATTAATCACGGGACAACTAATTCTACTAATCCTAGAATCAGCAGTAGCTATTATCCAATCCTACGTATTTGCAATTCTTAGAACCCTTTATTCAAGAGAAGTTTAAATTCCACAAATAGCCCCACTCAGATGAATTAACCTGTTTTTATCATTCTCTATTATCTTAGTTGTAATCAGATCTATTAATTATTTTCACATTAATTACAAAACAGTAAAA---AAGGAAAGAGTAAATAACAAAACCCCTAACAATTGGAAATGAATCTCGCTTAACAAATGATTATTTTCAACTAACCATAAAGACATCGGAACGCTATACTTCCTATTTGGCGCATGAGCTGGAATACTAGGAACATCCCTGAGATTACTAATTCGAACTGAATTAGGGAGTCCAGGATCTCTAATCGGTAATGACCAAACATACAATGTAATTGTCACCGCCCATGCATTTGTGATAATTTTCTTCATGGTTATGCCAATTATAATTGGGGGATTTGGAAATTGATTGATCCCGTTAATAATTGGGGCCCCAGATATAGCTTTCCCACGAATAAACAATATAAGATTCTGGTTGCTCCCTCCTTCCTTATCCCTCCTTCTTATGAGAAGAATAGTGGAAAGAGGGGCTGGAACAGGTTGAACTGTATACCCACCTCTCTCTAGAAATATCGCCCACAGAGGATCATCTGTTGATTTGGCCATTTTTAGCCTTCATTTAGCAGGAATCTCCTCGATTCTTGGAGCAGTTAATTTCATCTCAACTGTAATCAACATACGATCCCCAGGTATCACGCTAGATCGTATACCCCTATTTGTTTGAGCAGTAGTGATCACTGCTGTTCTTCTTCTTCTTTCACTCCCTGTATTAGCTGGTGCTATTACTATACTACTAACCGATCGAAATTTAAATACCTCATTCTTTGACCCAGCAGGTGGGGGTGATCCGATTCTTTACCAACATTTATTTTGATTCTTTGGTCACCCCGAAGTATATATTCTAATTTTGCCCGGATTTGGGATAATTTCTCACATTGTAAGTCAAGAAAGGGGGAAAAAGGAAACATTTGGAGTAATTGGAATAATTTATGCTATAGTAGCAATTGGATTC------CTAGGATTCGTAGTATGAGCTCATCATATATTCACAGTGGGAATAGATGTAGACACACGAGCCTACTTTACTTCAGCAACAATAATCATTGCAGTTCCTACAGGAATTAAGATTTTTAGTTGATTAGCCACTTTACATGGCGCTCAAATCAATTATTCACCGCAGATGTTATGATCTCTAGGATTTATCTTCCTATTCACTATAGGTGGTCTAACGGGAGTGATATTAGCAAACTCCTCCATTGACATCATCCTACACGACACTTACTATGTAGTAGCTCACTTTCATTATGTATTGTCAATGGGAGCAGTATTTGCAATTATGGGAGGACTGATTCATTGATTCCCACTATTTACGGGACAATCGATGAATGATAAAATATTAAAAATTCAATTTACAACTATATTCATTGGGGTGAACATAACTTTCCTGCCTCAGCATTTCCTAGGTCTAAGAGGTATACCACGACGGTACTCTGATTACCCAGATGCCTACTTAACATGAAATATTGTTTCGTCACTAGGATCTATTATTTCTACGGCGAGAATCCTATTCTTCATATACATTATATGGGAAAGAATAATTGCAATACGCAAGAACACATTTACTAACCAAATATCACCATCTATTGAGTGAATACAGAACCAACCACCAGCAGAGCACTCGTATTCACAGTTGCCTATGATAGTAAACATGGCAACCTGATCCGATATTAATTGTCAAAATAGATCATCACCATTGATAGAGCAATTGATATATTTTCACGACCATACAATAATAATTCTTTTTATAATTGCGATTATTGTGGGATATATAATTATTACGATTATATGAAATAAATTTATTAATAAGTTTCTTTTGGAGGACCAAACAATTGAGTTAATCTGGACTATTGTACCAGCCGTAACATTAATCTTTATTGCCTTACCGTCACTCCGGCTTCTTTACTTAATAGATGAAATTAGATGCCCTACCATTACAGTAAAAACTATGGGACACCAGTGATATTGGTCATACGAAATATCAGACTTCAAATCGACAGAATTTGATTCATACATAATCCCTACA------GAAAAGGATTTTAATTTTCGGTTACTAGATGTGGATAACCGATTAACCTTACCCTATAAGTCCCAAGTTCGACTAATAATTTCGTCTACAGATGTAATTCATTCGTGAACAATCCCATCAATGGGAATTAAAATGGACGCTTCCCCAGGTCGATTAAATCAGACAAGATTAATGGGAAGTCGCCCTGGGTTGAATTTCGGNNNNNNNNNNNNNNNNNNCGGAATTAATCATAGATTCATACCTATTGTAGTAGAGATAATCTCACCTACAAATTTTATTAATTGAATGAAAAAATTCATGAGAACACATAAAAATCACCCATTCCATTTAGTAGAAGTCAGACCATGGCCTATCCTTGGAACATTTAGTACAATAATTATAATAATAGGAATAATTAAATGATTTCATAATTTCGAACACGATTTGCTCCTATTTGGAATTATTAACACAGCAGTTATTGTATCACAATGATGACGAGACATTTGTCGGGAAGGTACCTTCCAAGGATTACACACATTCACAGTGACAATAGGTCTACGGTGGGGAATAATCCTATTTATTGTATCAGAAATTATGTTTTTTATCTCCTTTTTTTGAAGATTCTTTCATAGAAGGCTATCTCCTAGAGTTGAAATCGGAATAATTTGACCCCCTAAAGGAATTAGTACATTTGATCCAATTCAAATCCCCCTGCTAAACACGTTAATTTTAATCTCATCAGGAATTACTGTAACATGAGCACATCATAGTATTATAGAAAATAATTACAGCCAAGCAATTCAAGGATTAGGATTAACTATTATCTTAGGAATTTACTTCACCGCACTTCAATCATATGAATACTTAGAATCAACATTCACAATAGCTGACTCAGTCTACGGGTCTTCATTTTTTATAGCAACAGGGTTCCATGGAGTACATGTAATTATCGGAACTACCTTCCTATTAGTATGTATGATACGACAAATAATAAATCACTTTTCATCAATTCACCACTTCGGATTCGAAGCATCAGCTTGATACTGACATTTTGTTGACGTAGTATGATTATTTCTCTATATCTCAATTTATTGATGAGGTAGAATGAAAATTATAAAAACACATCCTATCATATCAATCATAAATAAATCCCTAATTGACCTACCCAGACCATCTAATATCTCGGCCTGATGGAACTTCGGATCATTAATAGGAATATGCTTGGCTATCCAGATTATAACAGGGCTATTCCTAGCAATACACTATTGTTCAGATATGTCTTTAGCATTCGATAGGGTTATTCAAATCTGCCGTAACGTAAATTACGGTTGACTACTACGAACAACCCACGCCAACGGCGCATCATTGTTTTTCATTTGCATATACCTCCATATCGGGCGAGGATTGTATTACGGATCATACATATATAAAGAAACATGAACAGTTGGTGTGGTGATCTTACTAGTAACAATAGGTACAGCCTTCCTTGGATACGTGCTTCCTNNNNNNNNNNNNNNNNNNNNNNNNGCAACAGTAATCACTAATCTTCTGTCGGCAATCCCATGAGTAGGAAATGAAATCGTTCAATGAATTTGGGGGGGATTTGCAATTGAAAATGCCACACTAATACGATTCTTCACACTTCATTTCATTATACCATTCGTAATTATAGCCCTAGCAGTTGTGCACTTAATCTTTCTACATCAGACGGGATCAAATAACCCAATAGGAACAAATAGAAATATTGATAAAATCCCGTTTCACCCTTACTTTACAATAAAAGACTTAGCAGGATTTAGTATCACAATAATGATACTAGTGACAGTAACACTACTAAATCCATATATTTTAGGAGATCCTGAAAACTTCACTCCGGCTAATCCGTTAGTCACACCAATCCACATTCAACCCGAATGATACTTCTTATTCGCATACGCAATCTTACGGTCAATCCCAAATAAATTAGGAGGGGTGATCGCGCTATTTTTATCAATTGTAGTCCTAATAATTATACCTTCATTA---AGGAAAAAAATACAAAGAAATCAATTCTACCCAGTAAATAAAATTTTATTTTGATCATTTTTATCAATTACGATACTGCTCACGTGAGCGGGAACTCAAGCAGTCGAAGAGCCTTTCGTCACAACAAGACAAATTTTGACTATTATATATTTCCTGTATTTCCCGTCCACATTTATTGCATCTTTAGTTTGAGATAAAATTATATTTTTGTTTTATTTTGATATTTTTTCACTATCAATTATTATTTTCGTTATGTTTATTTGTGTTCTTGTAGGTGTTGCTTTTTTAACTTTGTTAGAGCGTAAGGTGTTAGGGTATGTCCAAATTCGCAAGGGTCCCAATAAGGTTGGGTTTTTAGGAATTCTTCAACCATTCGGTGATGCTATTAAATTGTTTACTAAGGAGCAATCTTTTCCTGTAATGTCTAATTATTTAATTTATTATTTTTCTCCTGTTTTGAACTTGTTTTTATCTCTATTCTTATGAGTTTGTGTTCCTTATTTTTCTTTCTTACTATCTTTTAATTTGGGTGTTTTGTTTTTTTTATGCGTTTCTAGCCTAAGTGTCTATACCATTATGATTGCTGGCTGGGCATCTAATTCTAATTACTCTTTGTTGGGGGGGTTGCGTAGGGTTGCTCAGACTATCTCTTATGAGGTTAGTTTAGCCCTGGTCTTATTATCATTTTTGGCTCTTATCTCAAGTTTTAATTTTTTTGATTTAATAATTTATCAGCATTACGTTTGATTCTTTATTTTAGGTTTCCCCCTTAGTCTGGTTTGGTTTGTGTCTGGTTTAGCTGAAACTAATCGCACCCCGTTTGATTTTGCTGAAGGTGAGTCGGAGTTAGTGTCTGGTTTTAATATTGAGTATAGAAGAGGCGGATTTGCTTTGATTTTTTTAGCGGAGTATTCCAGAATTCTTTTTATGAGTTTCTTATTTTCACTAATTTTTTTAGGGGGGGATTTTTTTAATATTTTATTCTTTTTTAAGTTAATTTTTATTTCCTTTTTGTTTGTTTGAGTTCGGGGTACCTTACCTCGTTACCGTTATGATAAGTTGATGTATTTAGCTTGAAAGGGGTTTTTACCCCTTTCTTTAAATTATCTTCTTTTTTATTTTGGAGTGAAA------TACGTTGTATTCACTCTTTTTATTATAGCCAAAATATATAAAATTCTATTTTTAACAACAATTTTCATAAGAACCTTGATCTCAGTTTCATCATATTCATGGTTTGGGATATGATTAGGATTAGAAATTAATTTATTGTCTATTATCCCCATGATGCAAGTGAAAAAGAGGATCCTATCATCAGAATCCACCATTAAATACTTCTTAGTCCAAGCGATAGCTTCGACTATTATTATAATTTCAGTTATTTTCATAGTTATTAAAACCGAATTAACGAGAAAAATTCAAATTCAATCAAGATTTCTGCTAATAATAAACTCTGCTCTTCTAACCAAAATAGGAACCGCCCCATTCCATTTTTGGTTTCCAGAAGTGCTTGAGGGATTAGATTGGATAAATTGCCTTCTAATCCTAACCTGACAGAAAATCGCACCAATAGTTTTGTTTATATACAATATAAATTTCAATTCATTCGTAGTAATTGTTATCTTAGCATCTGTGACAATCAGAGGAATTTTAGGAATTAATCAAATTAGAGTTCGGAAAATCCTCGCCTACTCGTCAATTAGCCACATAGGTTGAATAATGAGGACT---ATAATTTCAGAAACAATCTGATTTGTTTATTTTGCCGTGTACTCATTAATCACCCTTAATTTAGTGATCTTTTTCAACAAATGTAAAATTTTCTTCTTAAATCAACTTTACATTTCAATGAATAACTCAATCCCAATAAAATTGTGATTTATCACAAATTTTCTGTCCATAGGGGGAATCCCCCCATTTCTAGGGTTCATGCCCAAATGGTTAACAATTCAAATCTTGGTTGAAAATTCAATCATTGCTCTACCAGTAGTAATGATCATTTTTACATTAATCTCGATCTTTATATACACCCGAATTGCAGTATCCGCCATGTTGCTAAACACATTAAACAAAAATTGAGTT---AAAATTAACTACTCTATTAAAAGATTTGTTTTGGCAGCAGTTAATTTCATCTCGGTATCGAGGTTGGTCATAATCACGATGGCATTTAATCTATACATAATCTCTATAATATGAGTAATGTCTAGATTAGCTTTGATAATCAGATCAATAATAATACTAATTGCATCAATTATATCAAAAAAAACAAACTCAGACCGGGAAAAAAGATCACCATTCGAGTGCGGTTTTGACCCTAAATCCTCGGCTCGAATCCCATTTTCATTACAATTCTTTTTAATCGCCGTCATCTTCCTAATCTTCGATGTAGAAATCACACTAATCATGCCCCTAGTTATAACAATAAAAATCACAAACATAATAAGATTCATAATAATCACTATTATATTCGTAATAATTCTTCTAATAGGACTTTATCATGAGTGAAAACAAGGGGCTTTAATGATAAAGTTCATTTTTTATTCAGTTTTTATGATTCTTTTAAGTTTTTTAGGTAGATTT---TGATTTATTCAGATATATTATTTTATTCTCTGCTTTTTATTTTTAAGTTTTTTTAGATTTTCTTATACCCAAGGTTGCTTAAATAGGGTATTTTCTTGTGATTGAGTTTCTAGTTTAATAATCATCTTGAGATCTTGAATTTGTGGCCTAATAATTTTATCTAGGGAGGGTATTTATCGGCATAATTACAATTTTTATACTTTTAATTTCACTATTAGTTTGTTGTTTTTATCTCTTTTGTTTACTTTTTCATCATCTAATCTTTTTATTTTTTATTTATTTTTTGAGGTTAGTTTAGTTCCTACTCTTTTTTTAATTTTAGGTTGGGGCTATCAGCCTGAACGTATCCAAGCAGGTTTTTACATATTTTTCTATACTATTTTAGCTTCTCTACCAATGATGGTTTCTATTTTTTTTGTCTATAACTATTTTGATTCGATGAGTTTTTATTTTATAAATTTTATGATTGACTCTTTGTTTCTCTATCTTTGCTTGGTCTTAGTATTTTTAGTTAAGATTCCAATGTTTTTTGTTCATTTGTGGTTACCTAAAGCTCATGTTGAAGCTCCTGTTTCTGGTTCTATAATTTTAGCAGGTATTATATTAAAGTTAGGGGGTTACGGTTTTATCCGTGTTATACCTTTGTTTATTAGCGTCGGTTTGAAGGTTAATTATTATTTAGTAGTTATCTCTTTATTTGGGGGGGTTGCTACATCTCTAATTTGTTTGCGTCAGAGTGATATTAAATCTTTAGTGGCTTATTCTTCTGTGGGTCATATGGGTCTGGTTTTAACTGGATTAATAACTTTAAGTTTTTGGGGTTTAAAGGGTTCTGTTTTAATAATGGTTGCTCATGGCCTATGTTCTTCGGGTTTGTTTTGTCTGGCTAATTTAAGGTACGAGCGTTTGATAAGTCGAAGTTTATTTTTAACTAAGGGTTTGATTAATATTATACCCGGGTTTTCTTTGTGGTGGTTTCTTCTTTGTTCTTCTAATATAGCTGCCCCCCCTTCTCTTAATCTGGTTGGTGAAATTATTCTTATTAATTCCATTGTCTCTTGGGGTCTGATTTCCATCCCGCTTCTCATGCTTATTTCTTTTTTCAGTGCTGCCTACTCTCTCTTCCTTTACTCCTATAGACAGCATGGAAAATTTAGACCAGGGGTTTATTCTTTTACTTTGGGTTCGGTTCGTGAATATATATTACTGTTCCTTCATTGGCTTCCTTTAAATCTTTTGTTTCTCTTTGTTGGCGGGTTT---ATGACTTTTTTAATTAGTTCTTTTTTATTTATGTATTTTGTCGGTTTGGTTTACTTTTGCTTTAAGAGTAAACACTTACTTTTAATATTGATGGGGTTGGAATTTGTCTCCCTATCTATATATGGTAGTTTATTTTATATAATAAATATTTATTTGAGTGAAAATTATTTTGCCATGATTTTTTTGACTATAAGGGTTTGTGAAGGTGCCTTAGGTCTCTCTATCTTAGTTTCTATAATTCGCTGTTATGGAAATGATTATTTTCAATCTTTTAGGATTTTATGAATTTCTATTTGTTATATATATTTCGTCTTTTTTTCTTTTTTAGTTTCCTCTCTTTTTTTTTGTAGTGTCTATTTTATAGTTGTTGATTTAGTTATTATAGTGGAGTGGGGGGTTTTTTCCCTGAATTCCAATATTGTCTACATATCAATGTTATTTGATTGAATGTCTTTATTATTTTTGAGTTTTGTTTTTTTCATTTCTTCAGCAGTTATTTTTTATAGCCTGGAGTATATAGATACTGATCTTAACATAAATCGTTTTATTTTACTTATTGTTATGTTTGTTGTTTCTATAGTATTTCTAATTATTAGCCCTAATTTGATTAGTATTTTATTGGGTTGAGACGGTTTAGGATTAGTCTCCTATTGCCTTGTTATTTATTACCAGAATATTAAGTCCTTCAATGCTGGCATGATTACTGCTCTCTCTAACCGTATTGGGGATTTAGCTTTATTAATTAGAATTGCTTGAATATTCAATTATGGTGATTGGAATTATGTTTATTATTTAAATTTTATGTCTGGTGATTATTCTATATTAATTATTAGGTTTCTAATTATCTTGGCCTCTATAACTAAGAGAGCTCAAATCCCATTCTCTTCTTGGCTTCCGGCTGCTATAGCTGCTCCTACCCCCGTTTCATCTCTAGTTCATTCATCTACTTTGGTGACGGCTGGAGTCTATTTGTTAATTCGATTTAACCCTGTAATTGATGGTTTTTTCAGGTCTTTCTTGTTATTTTTTAGTGTTTTGACTATGTTTATAGCTGGT---------------------TTAGGGGCTAATTATGAGTTTGATTTAAAGAAAATTATTGCCCTATCAACCTTAAGTCAGCTAGGCCTTATAATAAGAATTTTATCTTTGGGTGATTCCTATTTAGCTTTTTTTCACTTACTTACTCATGCTTTATTTAAGGCCTTACTTTTTATATGTGCTGGTTGTATGATTCATAATTTAATAAATTGTCAAGATATTCGTTTTATAGGGGGATTGTTTAGCTCTATACCCATCACTTGCTGTTATTTCGTAGTTTGTAATGCTGCCTTATGTGGCTTCCCCTTCCTTGCTGGATTTTACTCTAAGGATTTGATTTTAGAGGTTATATCTATGGGATACTTTAATTTTTTTATTTACTTCCTTTTTTACTTGTCTATTGGTCTAACAGTTTTTTACTCAGTCCGACTTACTTACTATGTTTTGTCGGGGGATTTTAATTTTCTACCTTACTTTTCTATTTCTGATTCAAGGGGTCCAATATTGAAGGGTATGACCATATTAATTTTTATGGTTATTTTTGGGGGTAGTTTATTGATTTGGTTGATGTTTCCCACCCCCTATTTCACTGTTCTACCATTTTATATGAAAATATTGGTTATTTTAATAATCCTTTTAGGGTCTTGGATAGGTTACGAGTTTTCTAAGTTTTCTTTTTCCTATAATTTAAAATCTCTAGATTTTCTTTTTTCCAGAGTTTTTTTTAGTTCTATATGGAATCTCCCTGTTATCTCTACTTTTGGATTAAATTACTATCCTTTACTTTGGGGTGGTATGTTTAATAAGGTTTTGGATAACGGTTGGTCAGAGTATTTCGGGGGTCAGAATATTTATTTTAATTTAACCAAGTTTTCTAAGTTGTTACAATTTTTATCATCCAATAGAATTAAGGTTTATTTGTTGTTTTTAGTTGTCTGG---ATTGTAACAATTTTAACAACACTAATAATCACGTCTACAATTTTTATTTGAACCAACCACCCTATATCAGCAGGAATAACACTGATAGCTCATGCACTATTAATTGCTTTAATGTCAGGAACAATATCAAACAACCTATGATACTCATATATCCTGTTTATCATTATAATCGGAGGATTGTTGGTTCTATTCATCTACATAACCAGAGTCGCATCAAACGAAAAATTTAAAATTTCATTT---TCTATCATGTTTATAATTGTTGCA---------GCAACAATGTGAACCACAAAAAATCAAGAATTCCTACACATAAGAAAT------AAAACAATAGAAATATTGAGTTTTAATTCGAACTGAATTAACCAAATGTCAATAAGAAAATACCTAAACAACCCATTAAACCTATGGGTAATCTCCATAATCGTATACCTATTATTAGCACTAATTGCAGTAGCAAAAATTACTAATATTAAATACGGGCCTTTACGAAGAAAG
